# Supplementary material for: iTRAQ-Based Proteomic Analysis of Ogura-CMS Cabbage and Its Maintainer Line
Source: Int J Mol Sci. 2018 Oct 15;19(10):3180. doi: 10.3390/ijms19103180 (PMC6214076; doi:10.3390/ijms19103180)
Supplement: Supplementary file 1 [file ijms-19-03180-s001.zip › Table S1.xls]

Accession	F01-20 VS CMS01-20	Symbol	Description	KEGG_A_class	KEGG_B_class	Pathway	K_ID	GO Component	GO Function	GO Process
Bol004478	0.804	Bol004478	PREDICTED: ras-related protein RABF2a [Brassica oleracea var. oleracea] [Brassica oleracea]	Cellular Processes	Transport and catabolism	ko04144//Endocytosis;ko04145//Phagosome	K07889	-	-	-
Bol004624	0.744	Bol004624	PREDICTED: glutathione S-transferase F9 [Brassica rapa]	Metabolism	Metabolism of other amino acids	ko00480//Glutathione metabolism	K00799	GO:0030054//cell junction;GO:0009532//plastid stroma;GO:0044444//cytoplasmic part;GO:0043226//organelle;GO:0016020//membrane;GO:0044435//plastid part;GO:0005623//cell;GO:0030312//external encapsulating structure;GO:0043229//intracellular organelle;GO:0005737//cytoplasm;GO:0009536//plastid;GO:0005911//cell-cell junction;GO:0005576//extracellular region;GO:0044446//intracellular organelle part;GO:0…	GO:0043167//ion binding;GO:0005488//binding;GO:0016209//antioxidant activity;GO:0016684//oxidoreductase activity, acting on peroxide as acceptor;GO:0003824//catalytic activity;GO:0016491//oxidoreductase activity;GO:0016740//transferase activity;GO:0043168//anion binding;GO:0004601//peroxidase activity;GO:0046914//transition metal ion binding;GO:0097159//organic cyclic compound binding;GO:0016765/…	GO:0071704//organic substance metabolic process;GO:0006812//cation transport;GO:0009698//phenylpropanoid metabolic process;GO:0006576//cellular biogenic amine metabolic process;GO:0006139//nucleobase-containing compound metabolic process;GO:0032787//monocarboxylic acid metabolic process;GO:0006790//sulfur compound metabolic process;GO:0009987//cellular process;GO:0009308//amine metabolic process;…
Bol005066	0.761	Bol005066	PREDICTED: GDSL esterase/lipase ESM1-like [Brassica napus]	-	-	-	-	GO:0044422//organelle part;GO:0043231//intracellular membrane-bounded organelle;GO:0030054//cell junction;GO:0044424//intracellular part;GO:0042579//microbody;GO:0044464//cell part;GO:0043229//intracellular organelle;GO:0044444//cytoplasmic part;GO:0005576//extracellular region;GO:0030529//intracellular ribonucleoprotein complex;GO:1990904//ribonucleoprotein complex;GO:0031975//envelope;GO:000952…	GO:0003824//catalytic activity;GO:0016788//hydrolase activity, acting on ester bonds;GO:0016787//hydrolase activity	GO:0044042//glucan metabolic process;GO:0019752//carboxylic acid metabolic process;GO:1901659//glycosyl compound biosynthetic process;GO:0044249//cellular biosynthetic process;GO:0044710//single-organism metabolic process;GO:0071704//organic substance metabolic process;GO:0044260//cellular macromolecule metabolic process;GO:0006073//cellular glucan metabolic process;GO:0043170//macromolecule meta…
Bol005496	0.811	Bol005496	BnaAnng04450D [Brassica napus]	Metabolism	Carbohydrate metabolism;Metabolism of other amino acids	ko00480//Glutathione metabolism;ko00053//Ascorbate and aldarate metabolism	K00434	GO:0044446//intracellular organelle part;GO:0044435//plastid part;GO:0043227//membrane-bounded organelle;GO:0044444//cytoplasmic part;GO:0005622//intracellular;GO:0043229//intracellular organelle;GO:0044424//intracellular part;GO:0043231//intracellular membrane-bounded organelle;GO:0009532//plastid stroma;GO:0005623//cell;GO:0043226//organelle;GO:0044464//cell part;GO:0044422//organelle part;GO:0…	GO:0016209//antioxidant activity;GO:0016491//oxidoreductase activity;GO:0004601//peroxidase activity;GO:0005488//binding;GO:0046906//tetrapyrrole binding;GO:1901363//heterocyclic compound binding;GO:0043169//cation binding;GO:0043167//ion binding;GO:0097159//organic cyclic compound binding;GO:0016684//oxidoreductase activity, acting on peroxide as acceptor;GO:0003824//catalytic activity	GO:0010033//response to organic substance;GO:0044710//single-organism metabolic process;GO:0072593//reactive oxygen species metabolic process;GO:0042743//hydrogen peroxide metabolic process;GO:0009987//cellular process;GO:0009719//response to endogenous stimulus;GO:0008152//metabolic process;GO:0050896//response to stimulus;GO:0044237//cellular metabolic process;GO:0009725//response to hormone;GO…
Bol005566	1.216	Bol005566	PREDICTED: 60S ribosomal protein L12-2 [Brassica rapa]	Genetic Information Processing	Translation	ko03010//Ribosome	K02870	GO:0044424//intracellular part;GO:0043229//intracellular organelle;GO:0030054//cell junction;GO:0044464//cell part;GO:0005623//cell;GO:0043232//intracellular non-membrane-bounded organelle;GO:0005911//cell-cell junction;GO:0043228//non-membrane-bounded organelle;GO:0044444//cytoplasmic part;GO:0005840//ribosome;GO:0044422//organelle part;GO:0009536//plastid;GO:0043231//intracellular membrane-boun…	GO:0097159//organic cyclic compound binding;GO:0003676//nucleic acid binding;GO:0005198//structural molecule activity;GO:0046914//transition metal ion binding;GO:1901363//heterocyclic compound binding;GO:0043169//cation binding;GO:0043167//ion binding;GO:0003723//RNA binding;GO:0005488//binding;GO:0046872//metal ion binding	GO:0022613//ribonucleoprotein complex biogenesis;GO:0043170//macromolecule metabolic process;GO:0010467//gene expression;GO:0044238//primary metabolic process;GO:0071840//cellular component organization or biogenesis;GO:0050896//response to stimulus;GO:0006807//nitrogen compound metabolic process;GO:0044237//cellular metabolic process;GO:0044260//cellular macromolecule metabolic process;GO:004408…
Bol005721	1.206	Bol005721	BnaC09g07140D [Brassica napus]	-	-	-	-	GO:0044444//cytoplasmic part;GO:0043232//intracellular non-membrane-bounded organelle;GO:0043227//membrane-bounded organelle;GO:0005737//cytoplasm;GO:0043231//intracellular membrane-bounded organelle;GO:0043228//non-membrane-bounded organelle;GO:0044424//intracellular part;GO:0005622//intracellular;GO:0043229//intracellular organelle;GO:0044464//cell part;GO:0009536//plastid;GO:0005623//cell;GO:0…	GO:0070035//purine NTP-dependent helicase activity;GO:0032549//ribonucleoside binding;GO:0017111//nucleoside-triphosphatase activity;GO:0004386//helicase activity;GO:0016818//hydrolase activity, acting on acid anhydrides, in phosphorus-containing anhydrides;GO:0016462//pyrophosphatase activity;GO:0097367//carbohydrate derivative binding;GO:0003678//DNA helicase activity;GO:1901363//heterocyclic c…	GO:0044265//cellular macromolecule catabolic process;GO:0005996//monosaccharide metabolic process;GO:0019538//protein metabolic process;GO:0051603//proteolysis involved in cellular protein catabolic process;GO:0051276//chromosome organization;GO:0032392//DNA geometric change;GO:0044710//single-organism metabolic process;GO:0071840//cellular component organization or biogenesis;GO:0044723//single-…
Bol005763	0.748	Bol005763	PREDICTED: quinone oxidoreductase-like protein At1g23740, chloroplastic [Brassica oleracea var. oleracea] [Brassica oleracea]	-	-	-	-	GO:0009536//plastid;GO:0031967//organelle envelope;GO:0044444//cytoplasmic part;GO:0043227//membrane-bounded organelle;GO:0043229//intracellular organelle;GO:0044422//organelle part;GO:0009526//plastid envelope;GO:0044446//intracellular organelle part;GO:0044464//cell part;GO:0044424//intracellular part;GO:0044435//plastid part;GO:0005622//intracellular;GO:0009532//plastid stroma;GO:0043231//intr…	GO:0046914//transition metal ion binding;GO:0005488//binding;GO:0016627//oxidoreductase activity, acting on the CH-CH group of donors;GO:0016491//oxidoreductase activity;GO:0016628//oxidoreductase activity, acting on the CH-CH group of donors, NAD or NADP as acceptor;GO:0046872//metal ion binding;GO:0016651//oxidoreductase activity, acting on NAD(P)H;GO:0003824//catalytic activity;GO:0043169//cat…	GO:0006629//lipid metabolic process;GO:0006753//nucleoside phosphate metabolic process;GO:0043207//response to external biotic stimulus;GO:0046394//carboxylic acid biosynthetic process;GO:0071704//organic substance metabolic process;GO:0006790//sulfur compound metabolic process;GO:0009607//response to biotic stimulus;GO:0044283//small molecule biosynthetic process;GO:0019752//carboxylic acid meta…
Bol006085	1.208	Bol006085	PREDICTED: photosystem I reaction center subunit II-1, chloroplastic [Brassica oleracea var. oleracea] [Brassica oleracea]	Metabolism	Energy metabolism	ko00195//Photosynthesis	K02692	GO:0098796//membrane protein complex;GO:0034357//photosynthetic membrane;GO:0044464//cell part;GO:0031984//organelle subcompartment;GO:0031976//plastid thylakoid;GO:0031975//envelope;GO:0044434//chloroplast part;GO:0043229//intracellular organelle;GO:0009521//photosystem;GO:0005623//cell;GO:0031967//organelle envelope;GO:0016020//membrane;GO:0043231//intracellular membrane-bounded organelle;GO:00…	-	GO:1901576//organic substance biosynthetic process;GO:0043933//macromolecular complex subunit organization;GO:0050789//regulation of biological process;GO:0060255//regulation of macromolecule metabolic process;GO:0044249//cellular biosynthetic process;GO:0065007//biological regulation;GO:0044281//small molecule metabolic process;GO:0050794//regulation of cellular process;GO:0006520//cellular amin…
Bol006322	1.221	Bol006322	PREDICTED: interferon-induced guanylate-binding protein 2-like [Brassica napus]	-	-	-	-	GO:0005737//cytoplasm;GO:0043231//intracellular membrane-bounded organelle;GO:0044464//cell part;GO:0043232//intracellular non-membrane-bounded organelle;GO:0044424//intracellular part;GO:0009536//plastid;GO:0043227//membrane-bounded organelle;GO:0043228//non-membrane-bounded organelle;GO:0043229//intracellular organelle;GO:0043226//organelle;GO:0044444//cytoplasmic part;GO:0005622//intracellular…	GO:0036094//small molecule binding;GO:0097367//carbohydrate derivative binding;GO:0001883//purine nucleoside binding;GO:0032550//purine ribonucleoside binding;GO:0001882//nucleoside binding;GO:0016787//hydrolase activity;GO:0097159//organic cyclic compound binding;GO:0003824//catalytic activity;GO:1901363//heterocyclic compound binding;GO:0016817//hydrolase activity, acting on acid anhydrides;GO:…	GO:0000278//mitotic cell cycle;GO:0044763//single-organism cellular process;GO:0000910//cytokinesis;GO:1902410//mitotic cytokinetic process;GO:0007017//microtubule-based process;GO:1903047//mitotic cell cycle process;GO:0000281//mitotic cytokinesis;GO:0007049//cell cycle;GO:0061640//cytoskeleton-dependent cytokinesis;GO:0044699//single-organism process;GO:0051301//cell division;GO:0022402//cell c…
Bol006378	0.746	Bol006378	PREDICTED: epithiospecifier protein-like [Brassica oleracea var. oleracea] [Brassica oleracea]	-	-	-	-	-	-	-
Bol006380	0.746	Bol006380	PREDICTED: epithiospecifier protein-like [Brassica oleracea var. oleracea] [Brassica oleracea]	-	-	-	-	-	-	-
Bol006755	0.662	Bol006755	BnaC04g33910D [Brassica napus]	-	-	-	-	GO:0005623//cell;GO:0044464//cell part	-	GO:0044699//single-organism process
Bol006761	0.551	Bol006761	BnaC04g34020D [Brassica napus]	Metabolism	Metabolism of other amino acids	ko00480//Glutathione metabolism	K01255	GO:0005737//cytoplasm;GO:0043227//membrane-bounded organelle;GO:0005623//cell;GO:0043231//intracellular membrane-bounded organelle;GO:0043229//intracellular organelle;GO:0044424//intracellular part;GO:0005622//intracellular;GO:0044464//cell part;GO:0043226//organelle;GO:0044444//cytoplasmic part	GO:0003676//nucleic acid binding;GO:0008237//metallopeptidase activity;GO:0005488//binding;GO:0046914//transition metal ion binding;GO:0097159//organic cyclic compound binding;GO:0003824//catalytic activity;GO:0003677//DNA binding;GO:0008238//exopeptidase activity;GO:0070011//peptidase activity, acting on L-amino acid peptides;GO:0043167//ion binding;GO:0001071//nucleic acid binding transcription…	GO:0006970//response to osmotic stress;GO:0010468//regulation of gene expression;GO:0006950//response to stress;GO:0009628//response to abiotic stimulus;GO:0071704//organic substance metabolic process;GO:0008152//metabolic process;GO:0019538//protein metabolic process;GO:0044237//cellular metabolic process;GO:0050896//response to stimulus;GO:0005975//carbohydrate metabolic process;GO:0044238//pri…
Bol006999	0.767	Bol006999	PREDICTED: catalase-3 [Brassica rapa]	Cellular Processes;Metabolism	Amino acid metabolism;Global and Overview;Transport and catabolism;Carbohydrate metabolism	ko01200//Carbon metabolism;ko04146//Peroxisome;ko00630//Glyoxylate and dicarboxylate metabolism;ko00380//Tryptophan metabolism	K03781	GO:0043231//intracellular membrane-bounded organelle;GO:0043229//intracellular organelle;GO:1990904//ribonucleoprotein complex;GO:0043228//non-membrane-bounded organelle;GO:0005576//extracellular region;GO:0009536//plastid;GO:0044464//cell part;GO:0044446//intracellular organelle part;GO:0030312//external encapsulating structure;GO:0044444//cytoplasmic part;GO:0005622//intracellular;GO:0043226//o…	GO:0015075//ion transmembrane transporter activity;GO:0046872//metal ion binding;GO:0043169//cation binding;GO:0022891//substrate-specific transmembrane transporter activity;GO:0015171//amino acid transmembrane transporter activity;GO:0004601//peroxidase activity;GO:0043167//ion binding;GO:1901363//heterocyclic compound binding;GO:0008509//anion transmembrane transporter activity;GO:0046943//carb…	GO:0071705//nitrogen compound transport;GO:0055082//cellular chemical homeostasis;GO:0098542//defense response to other organism;GO:0009814//defense response, incompatible interaction;GO:0009605//response to external stimulus;GO:0044281//small molecule metabolic process;GO:0006873//cellular ion homeostasis;GO:0044106//cellular amine metabolic process;GO:1901575//organic substance catabolic proces…
Bol007277	0.579	Bol007277	PREDICTED: fatty acyl-CoA reductase 2 [Brassica oleracea var. oleracea] [Brassica oleracea]	Cellular Processes;Metabolism	Transport and catabolism;Lipid metabolism	ko04146//Peroxisome;ko00073//Cutin, suberine and wax biosynthesis	K13356	GO:0044446//intracellular organelle part;GO:0009536//plastid;GO:0030054//cell junction;GO:0044422//organelle part;GO:0005911//cell-cell junction;GO:0016020//membrane;GO:0044444//cytoplasmic part;GO:0043227//membrane-bounded organelle;GO:0005623//cell;GO:0044464//cell part;GO:0043229//intracellular organelle;GO:0043226//organelle;GO:0009526//plastid envelope;GO:0044435//plastid part;GO:0044424//in…	GO:0008168//methyltransferase activity;GO:0016620//oxidoreductase activity, acting on the aldehyde or oxo group of donors, NAD or NADP as acceptor;GO:0046914//transition metal ion binding;GO:0003824//catalytic activity;GO:0016740//transferase activity;GO:0043167//ion binding;GO:0016903//oxidoreductase activity, acting on the aldehyde or oxo group of donors;GO:0016491//oxidoreductase activity;GO:0…	GO:0016043//cellular component organization;GO:0044707//single-multicellular organism process;GO:0044281//small molecule metabolic process;GO:0007275//multicellular organism development;GO:0010208//pollen wall assembly;GO:0032502//developmental process;GO:0010927//cellular component assembly involved in morphogenesis;GO:0043436//oxoacid metabolic process;GO:0050896//response to stimulus;GO:004469…
Bol007310	0.827	Bol007310	PREDICTED: nascent polypeptide-associated complex subunit alpha-like protein 1 [Brassica oleracea var. oleracea] [Brassica oleracea]	-	-	-	-	-	-	-
Bol007639	1.632	Bol007639	PREDICTED: guanine nucleotide-binding protein-like NSN1 [Brassica oleracea var. oleracea] [Brassica oleracea]	Genetic Information Processing	Translation	ko03008//Ribosome biogenesis in eukaryotes	K14538	GO:0044464//cell part;GO:0005622//intracellular;GO:0044424//intracellular part;GO:0043226//organelle;GO:0043229//intracellular organelle;GO:0043228//non-membrane-bounded organelle;GO:0030054//cell junction;GO:0005911//cell-cell junction;GO:0005623//cell;GO:0043232//intracellular non-membrane-bounded organelle	GO:0032549//ribonucleoside binding;GO:0032550//purine ribonucleoside binding;GO:0097159//organic cyclic compound binding;GO:0005488//binding;GO:0001883//purine nucleoside binding;GO:0097367//carbohydrate derivative binding;GO:0036094//small molecule binding;GO:0001882//nucleoside binding;GO:1901363//heterocyclic compound binding	GO:0098727//maintenance of cell number;GO:0048856//anatomical structure development;GO:0044707//single-multicellular organism process;GO:0022414//reproductive process;GO:0003006//developmental process involved in reproduction;GO:0000003//reproduction;GO:0010556//regulation of macromolecule biosynthetic process;GO:0044238//primary metabolic process;GO:0065007//biological regulation;GO:0043170//mac…
Bol007675	0.719	Bol007675	protease inhibitor/seed storage/lipid transfer protein (LTP) family protein [Arabidopsis thaliana]	-	-	-	-	-	GO:0005488//binding;GO:0003824//catalytic activity;GO:0016787//hydrolase activity	GO:0044238//primary metabolic process;GO:0051234//establishment of localization;GO:0051179//localization;GO:1902578//single-organism localization;GO:0006810//transport;GO:0008152//metabolic process;GO:0044765//single-organism transport;GO:0019538//protein metabolic process;GO:0071704//organic substance metabolic process;GO:0044699//single-organism process;GO:0043170//macromolecule metabolic proce…
Bol007703	1.265	Bol007703	BnaA05g29880D [Brassica napus]	Genetic Information Processing;Organismal Systems	Environmental adaptation;Folding, sorting and degradation	ko04141//Protein processing in endoplasmic reticulum;ko04626//Plant-pathogen interaction	K09487	GO:0030312//external encapsulating structure;GO:0009536//plastid;GO:0044422//organelle part;GO:0005622//intracellular;GO:0043231//intracellular membrane-bounded organelle;GO:0071944//cell periphery;GO:0044435//plastid part;GO:0043227//membrane-bounded organelle;GO:0043229//intracellular organelle;GO:0044424//intracellular part;GO:0009532//plastid stroma;GO:0044446//intracellular organelle part;GO…	GO:0005515//protein binding;GO:0036094//small molecule binding;GO:0097367//carbohydrate derivative binding;GO:1901363//heterocyclic compound binding;GO:0097159//organic cyclic compound binding;GO:0032550//purine ribonucleoside binding;GO:0005488//binding;GO:0001882//nucleoside binding;GO:0032549//ribonucleoside binding;GO:0001883//purine nucleoside binding	GO:0044237//cellular metabolic process;GO:0009987//cellular process;GO:0043170//macromolecule metabolic process;GO:0008152//metabolic process;GO:0071704//organic substance metabolic process;GO:0044260//cellular macromolecule metabolic process;GO:0044267//cellular protein metabolic process;GO:0044238//primary metabolic process;GO:0019538//protein metabolic process;GO:0050896//response to stimulus
Bol007720	0.827	Bol007720	PREDICTED: chlorophyll a-b binding protein CP26, chloroplastic-like [Brassica oleracea var. oleracea] [Brassica oleracea]	Metabolism	Energy metabolism	ko00196//Photosynthesis - antenna proteins	K08916	GO:0031984//organelle subcompartment;GO:0044435//plastid part;GO:0009536//plastid;GO:0030076//light-harvesting complex;GO:0043227//membrane-bounded organelle;GO:0044444//cytoplasmic part;GO:0043229//intracellular organelle;GO:0016020//membrane;GO:0005623//cell;GO:0009579//thylakoid;GO:0009503//thylakoid light-harvesting complex;GO:0043234//protein complex;GO:0005737//cytoplasm;GO:0043231//intrace…	GO:0043167//ion binding;GO:1901363//heterocyclic compound binding;GO:0097159//organic cyclic compound binding;GO:0005488//binding;GO:0046906//tetrapyrrole binding;GO:0043169//cation binding	GO:0050896//response to stimulus;GO:0050789//regulation of biological process;GO:0008152//metabolic process;GO:0044249//cellular biosynthetic process;GO:0044238//primary metabolic process;GO:0006082//organic acid metabolic process;GO:0009416//response to light stimulus;GO:0032879//regulation of localization;GO:0000097//sulfur amino acid biosynthetic process;GO:1901360//organic cyclic compound met…
Bol008134	1.632	Bol008134	PREDICTED: guanine nucleotide-binding protein-like 3 homolog [Brassica rapa]	Genetic Information Processing	Translation	ko03008//Ribosome biogenesis in eukaryotes	K14538	-	GO:0097159//organic cyclic compound binding;GO:0036094//small molecule binding;GO:0001882//nucleoside binding;GO:0032550//purine ribonucleoside binding;GO:0005488//binding;GO:1901363//heterocyclic compound binding;GO:0032549//ribonucleoside binding;GO:0097367//carbohydrate derivative binding;GO:0001883//purine nucleoside binding	-
Bol008153	0.622	Bol008153	PREDICTED: auxin-induced in root cultures protein 12-like [Brassica oleracea var. oleracea] [Brassica oleracea]	-	-	-	-	GO:0016020//membrane	-	-
Bol008209	0.811	Bol008209	PREDICTED: 40S ribosomal protein S12-2 [Brassica oleracea var. oleracea] [Brassica oleracea]	Genetic Information Processing	Translation	ko03010//Ribosome	K02951	GO:1990904//ribonucleoprotein complex;GO:0043226//organelle;GO:0044464//cell part;GO:0044424//intracellular part;GO:0032991//macromolecular complex;GO:0043231//intracellular membrane-bounded organelle;GO:0043227//membrane-bounded organelle;GO:0005622//intracellular;GO:0005623//cell;GO:0030529//intracellular ribonucleoprotein complex;GO:0043229//intracellular organelle	GO:0005198//structural molecule activity;GO:0097159//organic cyclic compound binding;GO:0005488//binding	GO:0071704//organic substance metabolic process;GO:0010467//gene expression;GO:0043170//macromolecule metabolic process;GO:0008152//metabolic process
Bol008289	0.639	Bol008289	PREDICTED: ATP-dependent zinc metalloprotease FTSH 2, chloroplastic [Brassica oleracea var. oleracea] [Brassica oleracea]	-	-	-	-	GO:0044446//intracellular organelle part;GO:0044434//chloroplast part;GO:0043226//organelle;GO:0044435//plastid part;GO:0009536//plastid;GO:0016020//membrane;GO:0031224//intrinsic component of membrane;GO:0044422//organelle part;GO:0044424//intracellular part;GO:0043231//intracellular membrane-bounded organelle;GO:0009507//chloroplast;GO:0043227//membrane-bounded organelle;GO:0005737//cytoplasm;G…	GO:0008233//peptidase activity;GO:0043167//ion binding;GO:0016817//hydrolase activity, acting on acid anhydrides;GO:0046914//transition metal ion binding;GO:1901363//heterocyclic compound binding;GO:0001883//purine nucleoside binding;GO:0032550//purine ribonucleoside binding;GO:0003824//catalytic activity;GO:0016462//pyrophosphatase activity;GO:0005488//binding;GO:0046872//metal ion binding;GO:00…	GO:0006732//coenzyme metabolic process;GO:2001141//regulation of RNA biosynthetic process;GO:0010033//response to organic substance;GO:0019684//photosynthesis, light reaction;GO:1903506//regulation of nucleic acid-templated transcription;GO:0044802//single-organism membrane organization;GO:0009057//macromolecule catabolic process;GO:0006355//regulation of transcription, DNA-templated;GO:0043933//…
Bol008360	0.831	Bol008360	PREDICTED: histone H2B.3 [Brassica oleracea var. oleracea] [Brassica oleracea]	-	-	-	-	-	-	-
Bol008536	1.277	Bol008536	PREDICTED: pyruvate dehydrogenase E1 component subunit beta-2, chloroplastic-like isoform X1 [Brassica oleracea var. oleracea] [Brassica oleracea]	Metabolism	Global and Overview;Carbohydrate metabolism	ko01200//Carbon metabolism;ko00010//Glycolysis / Gluconeogenesis;ko00620//Pyruvate metabolism;ko00020//Citrate cycle (TCA cycle)	K00162	GO:0043226//organelle;GO:1902494//catalytic complex;GO:0045254//pyruvate dehydrogenase complex;GO:0044444//cytoplasmic part;GO:0032991//macromolecular complex;GO:0009536//plastid;GO:0043231//intracellular membrane-bounded organelle;GO:0005623//cell;GO:0043229//intracellular organelle;GO:0031975//envelope;GO:0031967//organelle envelope;GO:0044435//plastid part;GO:0005737//cytoplasm;GO:0044464//cel…	GO:0016744//transferase activity, transferring aldehyde or ketonic groups;GO:0046914//transition metal ion binding;GO:0043167//ion binding;GO:0016740//transferase activity;GO:0005488//binding;GO:0016491//oxidoreductase activity;GO:0046872//metal ion binding;GO:0004738//pyruvate dehydrogenase activity;GO:0043169//cation binding;GO:0003824//catalytic activity;GO:0016903//oxidoreductase activity, ac…	GO:1901564//organonitrogen compound metabolic process;GO:0006637//acyl-CoA metabolic process;GO:0044106//cellular amine metabolic process;GO:0006790//sulfur compound metabolic process;GO:0046165//alcohol biosynthetic process;GO:0006732//coenzyme metabolic process;GO:0016128//phytosteroid metabolic process;GO:0044710//single-organism metabolic process;GO:0008610//lipid biosynthetic process;GO:0009…
Bol008657	1.252	Bol008657	PREDICTED: 2-oxoglutarate dehydrogenase, mitochondrial-like [Brassica oleracea var. oleracea] [Brassica oleracea]	Metabolism	Amino acid metabolism;Global and Overview;Carbohydrate metabolism	ko01200//Carbon metabolism;ko00020//Citrate cycle (TCA cycle);ko00380//Tryptophan metabolism;ko00310//Lysine degradation	K00164	GO:0044424//intracellular part;GO:0043231//intracellular membrane-bounded organelle;GO:0044464//cell part;GO:0005623//cell;GO:0043227//membrane-bounded organelle;GO:0043229//intracellular organelle;GO:0043226//organelle;GO:0005622//intracellular	GO:0043167//ion binding;GO:0036094//small molecule binding;GO:0019842//vitamin binding;GO:0016491//oxidoreductase activity;GO:0046914//transition metal ion binding;GO:0046872//metal ion binding;GO:0016624//oxidoreductase activity, acting on the aldehyde or oxo group of donors, disulfide as acceptor;GO:0043169//cation binding;GO:0003824//catalytic activity;GO:0005488//binding;GO:0016903//oxidoredu…	GO:0010038//response to metal ion;GO:0050896//response to stimulus;GO:0044699//single-organism process;GO:0008152//metabolic process;GO:0044281//small molecule metabolic process;GO:0019752//carboxylic acid metabolic process;GO:0006082//organic acid metabolic process;GO:0042221//response to chemical;GO:0044237//cellular metabolic process;GO:0071704//organic substance metabolic process;GO:0072350//…
Bol008680	1.212	Bol008680	PREDICTED: spermidine synthase 1-like [Brassica oleracea var. oleracea] [Brassica oleracea]	Metabolism	Amino acid metabolism;Metabolism of other amino acids	ko00270//Cysteine and methionine metabolism;ko00480//Glutathione metabolism;ko00330//Arginine and proline metabolism;ko00410//beta-Alanine metabolism	K00797	-	GO:0003824//catalytic activity;GO:0016740//transferase activity;GO:0016765//transferase activity, transferring alkyl or aryl (other than methyl) groups	GO:0008152//metabolic process;GO:0006595//polyamine metabolic process;GO:0009987//cellular process;GO:0044271//cellular nitrogen compound biosynthetic process;GO:0042401//cellular biogenic amine biosynthetic process;GO:0009308//amine metabolic process;GO:0044249//cellular biosynthetic process;GO:0006807//nitrogen compound metabolic process;GO:0071704//organic substance metabolic process;GO:000659…
Bol009135	0.751	Bol009135	PREDICTED: ATP synthase subunit d, mitochondrial-like [Brassica oleracea var. oleracea] [Brassica oleracea]	Metabolism	Energy metabolism	ko00190//Oxidative phosphorylation	K02138	GO:0044464//cell part;GO:0030529//intracellular ribonucleoprotein complex;GO:0043226//organelle;GO:0005623//cell;GO:0043232//intracellular non-membrane-bounded organelle;GO:0009536//plastid;GO:0009507//chloroplast;GO:0016469//proton-transporting two-sector ATPase complex;GO:0098796//membrane protein complex;GO:0044429//mitochondrial part;GO:0044444//cytoplasmic part;GO:0005840//ribosome;GO:004323…	GO:0015075//ion transmembrane transporter activity;GO:0046872//metal ion binding;GO:0022892//substrate-specific transporter activity;GO:0046914//transition metal ion binding;GO:0015077//monovalent inorganic cation transmembrane transporter activity;GO:0022890//inorganic cation transmembrane transporter activity;GO:0005215//transporter activity;GO:0022857//transmembrane transporter activity;GO:004…	GO:0009116//nucleoside metabolic process;GO:0043248//proteasome assembly;GO:0009058//biosynthetic process;GO:0046034//ATP metabolic process;GO:0006970//response to osmotic stress;GO:0043623//cellular protein complex assembly;GO:0009142//nucleoside triphosphate biosynthetic process;GO:0044257//cellular protein catabolic process;GO:0072521//purine-containing compound metabolic process;GO:0043632//m…
Bol009620	1.222	Bol009620	PREDICTED: MLP-like protein 328 [Brassica rapa]	-	-	-	-	GO:0043226//organelle;GO:0043231//intracellular membrane-bounded organelle;GO:0044464//cell part;GO:0044424//intracellular part;GO:0005623//cell;GO:0005622//intracellular;GO:0043229//intracellular organelle;GO:0043227//membrane-bounded organelle	GO:0005488//binding;GO:0043167//ion binding;GO:0046872//metal ion binding;GO:0043169//cation binding;GO:0046914//transition metal ion binding	GO:0009605//response to external stimulus;GO:0006082//organic acid metabolic process;GO:0016053//organic acid biosynthetic process;GO:0043207//response to external biotic stimulus;GO:1901576//organic substance biosynthetic process;GO:1901700//response to oxygen-containing compound;GO:0051179//localization;GO:0010035//response to inorganic substance;GO:0044765//single-organism transport;GO:0044281…
Bol009860	0.615	Bol009860	PREDICTED: chlorophyll a-b binding protein CP24, chloroplastic-like [Brassica oleracea var. oleracea] [Brassica oleracea]	Metabolism	Energy metabolism	ko00196//Photosynthesis - antenna proteins	K08917	GO:0043231//intracellular membrane-bounded organelle;GO:0009536//plastid;GO:0005622//intracellular;GO:0016020//membrane;GO:0009507//chloroplast;GO:0044422//organelle part;GO:0044446//intracellular organelle part;GO:0044444//cytoplasmic part;GO:0031224//intrinsic component of membrane;GO:0032991//macromolecular complex;GO:0009521//photosystem;GO:0044464//cell part;GO:0031984//organelle subcompartm…	GO:0046906//tetrapyrrole binding;GO:1901363//heterocyclic compound binding;GO:0097159//organic cyclic compound binding;GO:0005488//binding	GO:0044283//small molecule biosynthetic process;GO:0031399//regulation of protein modification process;GO:0006520//cellular amino acid metabolic process;GO:0006790//sulfur compound metabolic process;GO:0006810//transport;GO:0044238//primary metabolic process;GO:0071840//cellular component organization or biogenesis;GO:0044710//single-organism metabolic process;GO:0006091//generation of precursor …
Bol009974	0.582	Bol009974	PREDICTED: probable glucan endo-1,3-beta-glucosidase A6 [Brassica oleracea var. oleracea] [Brassica oleracea]	-	-	-	-	GO:0016020//membrane	GO:0004553//hydrolase activity, hydrolyzing O-glycosyl compounds;GO:0003824//catalytic activity;GO:0015926//glucosidase activity;GO:0016798//hydrolase activity, acting on glycosyl bonds;GO:0016787//hydrolase activity;GO:0008422//beta-glucosidase activity	GO:0048229//gametophyte development;GO:0032502//developmental process;GO:0022607//cellular component assembly;GO:0000003//reproduction;GO:0044763//single-organism cellular process;GO:0009653//anatomical structure morphogenesis;GO:0048856//anatomical structure development;GO:0050896//response to stimulus;GO:0010927//cellular component assembly involved in morphogenesis;GO:0044707//single-multicell…
Bol010172	0.831	Bol010172	PREDICTED: alanine--tRNA ligase-like, partial [Brassica napus]	Genetic Information Processing	Translation	ko00970//Aminoacyl-tRNA biosynthesis	K01872	GO:0005737//cytoplasm;GO:0009536//plastid;GO:0043227//membrane-bounded organelle;GO:0043226//organelle;GO:0043231//intracellular membrane-bounded organelle;GO:0005622//intracellular;GO:0044424//intracellular part;GO:0005623//cell;GO:0043229//intracellular organelle;GO:0044444//cytoplasmic part;GO:0044464//cell part	GO:0046872//metal ion binding;GO:0003676//nucleic acid binding;GO:0003723//RNA binding;GO:0016874//ligase activity;GO:0097159//organic cyclic compound binding;GO:0016875//ligase activity, forming carbon-oxygen bonds;GO:0032550//purine ribonucleoside binding;GO:0046914//transition metal ion binding;GO:0001882//nucleoside binding;GO:1901363//heterocyclic compound binding;GO:0032549//ribonucleoside …	GO:0019538//protein metabolic process;GO:0044237//cellular metabolic process;GO:0050793//regulation of developmental process;GO:0050789//regulation of biological process;GO:0050657//nucleic acid transport;GO:0006970//response to osmotic stress;GO:0006807//nitrogen compound metabolic process;GO:0008152//metabolic process;GO:0006412//translation;GO:0044763//single-organism cellular process;GO:00511…
Bol010182	1.237	Bol010182	BnaC08g11670D [Brassica napus]	-	-	-	-	GO:0043234//protein complex;GO:0048475//coated membrane;GO:0005737//cytoplasm;GO:0030117//membrane coat;GO:0044444//cytoplasmic part;GO:0044464//cell part;GO:0016020//membrane;GO:0032991//macromolecular complex;GO:0044424//intracellular part;GO:0030119//AP-type membrane coat adaptor complex;GO:0044425//membrane part;GO:0005622//intracellular;GO:0005623//cell;GO:0098796//membrane protein complex	-	GO:0015031//protein transport;GO:0051641//cellular localization;GO:0008104//protein localization;GO:0051179//localization;GO:0051234//establishment of localization;GO:0006886//intracellular protein transport;GO:1902578//single-organism localization;GO:0044765//single-organism transport;GO:0033036//macromolecule localization;GO:0070727//cellular macromolecule localization;GO:0006605//protein targe…
Bol010297	0.827	Bol010297	PREDICTED: nascent polypeptide-associated complex subunit alpha-like protein 1 [Brassica oleracea var. oleracea] [Brassica oleracea]	-	-	-	-	GO:0044424//intracellular part;GO:0005622//intracellular;GO:0044464//cell part;GO:0043232//intracellular non-membrane-bounded organelle;GO:0032991//macromolecular complex;GO:0030054//cell junction;GO:0043229//intracellular organelle;GO:0043227//membrane-bounded organelle;GO:0005737//cytoplasm;GO:0030529//intracellular ribonucleoprotein complex;GO:0005911//cell-cell junction;GO:0044444//cytoplasmi…	-	GO:0008104//protein localization;GO:0050896//response to stimulus;GO:0070727//cellular macromolecule localization;GO:0045184//establishment of protein localization;GO:0051649//establishment of localization in cell;GO:0006886//intracellular protein transport;GO:0006810//transport;GO:0034613//cellular protein localization;GO:0006950//response to stress;GO:0033036//macromolecule localization;GO:0051…
Bol010336	0.579	Bol010336	PREDICTED: fatty acyl-CoA reductase 2-like [Brassica oleracea var. oleracea] [Brassica oleracea]	Cellular Processes;Metabolism	Transport and catabolism;Lipid metabolism	ko04146//Peroxisome;ko00073//Cutin, suberine and wax biosynthesis	K13356	GO:0005737//cytoplasm;GO:0005576//extracellular region;GO:0005911//cell-cell junction;GO:0043227//membrane-bounded organelle;GO:0031975//envelope;GO:0043226//organelle;GO:0044444//cytoplasmic part;GO:0044446//intracellular organelle part;GO:0005623//cell;GO:0009526//plastid envelope;GO:0031967//organelle envelope;GO:0009536//plastid;GO:0005622//intracellular;GO:0030054//cell junction;GO:0016020//…	GO:0016627//oxidoreductase activity, acting on the CH-CH group of donors;GO:0005488//binding;GO:0008168//methyltransferase activity;GO:0016741//transferase activity, transferring one-carbon groups;GO:0016903//oxidoreductase activity, acting on the aldehyde or oxo group of donors;GO:0016740//transferase activity;GO:0016491//oxidoreductase activity;GO:0046914//transition metal ion binding;GO:004687…	GO:0044283//small molecule biosynthetic process;GO:0009628//response to abiotic stimulus;GO:0010208//pollen wall assembly;GO:1901566//organonitrogen compound biosynthetic process;GO:0009058//biosynthetic process;GO:0044237//cellular metabolic process;GO:0044281//small molecule metabolic process;GO:0050896//response to stimulus;GO:0044249//cellular biosynthetic process;GO:0009653//anatomical struc…
Bol010403	1.208	Bol010403	BnaC05g09820D [Brassica napus]	-	-	-	-	GO:0005623//cell;GO:0005622//intracellular;GO:0044464//cell part;GO:0005737//cytoplasm;GO:0044424//intracellular part;GO:0044444//cytoplasmic part	-	-
Bol010648	0.721	Bol010648	PREDICTED: FAM10 family protein At4g22670 [Brassica napus]	-	-	-	-	GO:0044464//cell part;GO:0005623//cell;GO:0005737//cytoplasm;GO:0005622//intracellular;GO:0044424//intracellular part;GO:0044444//cytoplasmic part	-	GO:0050896//response to stimulus;GO:0010035//response to inorganic substance;GO:0042221//response to chemical;GO:0010038//response to metal ion
Bol010798	1.23	Bol010798	PREDICTED: conserved oligomeric Golgi complex subunit 4 [Brassica oleracea var. oleracea] [Brassica oleracea]	-	-	-	-	GO:0005623//cell;GO:0005622//intracellular;GO:0044424//intracellular part;GO:0044444//cytoplasmic part;GO:0016020//membrane;GO:0044464//cell part;GO:0044422//organelle part;GO:0031090//organelle membrane;GO:0043227//membrane-bounded organelle;GO:0005737//cytoplasm;GO:0043226//organelle;GO:0043229//intracellular organelle;GO:0043231//intracellular membrane-bounded organelle	-	GO:0033036//macromolecule localization;GO:0061024//membrane organization;GO:0051234//establishment of localization;GO:0008104//protein localization;GO:0051179//localization;GO:0016192//vesicle-mediated transport;GO:0071840//cellular component organization or biogenesis;GO:0016043//cellular component organization;GO:0006810//transport;GO:0009987//cellular process
Bol010804	0.817	Bol010804	PREDICTED: lipoxygenase 2, chloroplastic-like [Brassica napus]	Metabolism	Lipid metabolism	ko00592//alpha-Linolenic acid metabolism;ko00591//Linoleic acid metabolism	K00454	GO:0044464//cell part;GO:0009507//chloroplast;GO:0043231//intracellular membrane-bounded organelle;GO:0044446//intracellular organelle part;GO:0044435//plastid part;GO:0031967//organelle envelope;GO:0043226//organelle;GO:0044444//cytoplasmic part;GO:0044434//chloroplast part;GO:0043229//intracellular organelle;GO:0009532//plastid stroma;GO:0005623//cell;GO:0009526//plastid envelope;GO:0005737//cy…	GO:0005488//binding;GO:0016702//oxidoreductase activity, acting on single donors with incorporation of molecular oxygen, incorporation of two atoms of oxygen;GO:0046914//transition metal ion binding;GO:0043167//ion binding;GO:0043169//cation binding;GO:0016491//oxidoreductase activity;GO:0046872//metal ion binding;GO:0016701//oxidoreductase activity, acting on single donors with incorporation of …	GO:0006793//phosphorus metabolic process;GO:0009628//response to abiotic stimulus;GO:1901564//organonitrogen compound metabolic process;GO:0044711//single-organism biosynthetic process;GO:0006779//porphyrin-containing compound biosynthetic process;GO:0006753//nucleoside phosphate metabolic process;GO:0016108//tetraterpenoid metabolic process;GO:0006778//porphyrin-containing compound metabolic pro…
Bol011449	1.204	Bol011449	PREDICTED: nucleolin-like [Brassica oleracea var. oleracea] [Brassica oleracea]	-	-	-	-	-	GO:0036094//small molecule binding;GO:0005488//binding;GO:0097159//organic cyclic compound binding	-
Bol011918	1.347	Bol011918	PREDICTED: elongation factor Tu, chloroplastic-like isoform X1 [Brassica oleracea var. oleracea] [Brassica oleracea]	-	-	-	-	GO:0009536//plastid;GO:0044464//cell part;GO:0005622//intracellular;GO:0044422//organelle part;GO:0043227//membrane-bounded organelle;GO:0009526//plastid envelope;GO:0031975//envelope;GO:0009579//thylakoid;GO:0043228//non-membrane-bounded organelle;GO:0044444//cytoplasmic part;GO:0044434//chloroplast part;GO:0043229//intracellular organelle;GO:0009532//plastid stroma;GO:0005576//extracellular reg…	GO:0032550//purine ribonucleoside binding;GO:0003676//nucleic acid binding;GO:0003824//catalytic activity;GO:0001883//purine nucleoside binding;GO:0032549//ribonucleoside binding;GO:0036094//small molecule binding;GO:0003723//RNA binding;GO:0097159//organic cyclic compound binding;GO:0005488//binding;GO:0001882//nucleoside binding;GO:0016462//pyrophosphatase activity;GO:0016818//hydrolase activit…	GO:0044237//cellular metabolic process;GO:0044255//cellular lipid metabolic process;GO:1901576//organic substance biosynthetic process;GO:0008152//metabolic process;GO:0007275//multicellular organism development;GO:0032787//monocarboxylic acid metabolic process;GO:0043436//oxoacid metabolic process;GO:0044707//single-multicellular organism process;GO:0044767//single-organism developmental process…
Bol012326	0.607	Bol012326	PREDICTED: cytochrome c [Brassica rapa]	Metabolism	Energy metabolism	ko00920//Sulfur metabolism	K08738	GO:0031974//membrane-enclosed lumen;GO:0044446//intracellular organelle part;GO:0031967//organelle envelope;GO:0044464//cell part;GO:0043231//intracellular membrane-bounded organelle;GO:0016020//membrane;GO:0043227//membrane-bounded organelle;GO:0005737//cytoplasm;GO:0005622//intracellular;GO:0005623//cell;GO:0043226//organelle;GO:0031090//organelle membrane;GO:0044444//cytoplasmic part;GO:004322…	GO:0097159//organic cyclic compound binding;GO:0043167//ion binding;GO:0046872//metal ion binding;GO:0005488//binding;GO:0046914//transition metal ion binding;GO:0043169//cation binding;GO:0046906//tetrapyrrole binding;GO:1901363//heterocyclic compound binding	GO:0005996//monosaccharide metabolic process;GO:0044710//single-organism metabolic process;GO:0019318//hexose metabolic process;GO:0044723//single-organism carbohydrate metabolic process;GO:0006006//glucose metabolic process;GO:0008152//metabolic process;GO:0005975//carbohydrate metabolic process;GO:0044281//small molecule metabolic process;GO:0044238//primary metabolic process;GO:0071704//organi…
Bol012707	1.208	Bol012707	BnaA09g08910D [Brassica napus]	-	-	-	-	GO:0031974//membrane-enclosed lumen;GO:0032991//macromolecular complex;GO:0044444//cytoplasmic part;GO:0046930//pore complex;GO:0031981//nuclear lumen;GO:0044428//nuclear part;GO:0044425//membrane part;GO:0044422//organelle part;GO:0098796//membrane protein complex;GO:0070013//intracellular organelle lumen;GO:0043226//organelle;GO:0043231//intracellular membrane-bounded organelle;GO:0005622//intr…	GO:0097159//organic cyclic compound binding;GO:0005488//binding;GO:0003824//catalytic activity;GO:0097367//carbohydrate derivative binding;GO:0017016//Ras GTPase binding;GO:1901363//heterocyclic compound binding;GO:0001883//purine nucleoside binding;GO:0001882//nucleoside binding;GO:0005515//protein binding;GO:0019899//enzyme binding;GO:0051020//GTPase binding;GO:0032550//purine ribonucleoside bi…	GO:0016482//cytoplasmic transport;GO:0051641//cellular localization;GO:0050794//regulation of cellular process;GO:0040007//growth;GO:0003002//regionalization;GO:0044767//single-organism developmental process;GO:0006810//transport;GO:0044723//single-organism carbohydrate metabolic process;GO:0045184//establishment of protein localization;GO:0036211//protein modification process;GO:0033036//macromo…
Bol012796	0.691	Bol012796	PREDICTED: chlorophyll a-b binding protein CP29.1, chloroplastic [Brassica napus]	Metabolism	Energy metabolism	ko00196//Photosynthesis - antenna proteins	K08915	GO:0032991//macromolecular complex;GO:0044435//plastid part;GO:0043229//intracellular organelle;GO:0016020//membrane;GO:0044436//thylakoid part;GO:0044425//membrane part;GO:0043234//protein complex;GO:0031967//organelle envelope;GO:0043227//membrane-bounded organelle;GO:0044464//cell part;GO:0009521//photosystem;GO:0005622//intracellular;GO:0009526//plastid envelope;GO:0031976//plastid thylakoid;…	GO:0043169//cation binding;GO:1901363//heterocyclic compound binding;GO:0005488//binding;GO:0046906//tetrapyrrole binding;GO:0097159//organic cyclic compound binding;GO:0043167//ion binding	GO:0032879//regulation of localization;GO:0044260//cellular macromolecule metabolic process;GO:0080090//regulation of primary metabolic process;GO:0009725//response to hormone;GO:0009642//response to light intensity;GO:0050896//response to stimulus;GO:1901576//organic substance biosynthetic process;GO:0044249//cellular biosynthetic process;GO:0009416//response to light stimulus;GO:0034641//cellul…
Bol012836	1.273	Bol012836	PREDICTED: eukaryotic translation initiation factor 3 subunit D-like [Brassica napus]	Genetic Information Processing	Translation	ko03013//RNA transport	K03251	GO:0005622//intracellular;GO:0044444//cytoplasmic part;GO:0005737//cytoplasm;GO:0043234//protein complex;GO:0044464//cell part;GO:0005623//cell;GO:1990904//ribonucleoprotein complex;GO:0044424//intracellular part;GO:0030529//intracellular ribonucleoprotein complex;GO:0070993//translation preinitiation complex;GO:0032991//macromolecular complex	GO:0005488//binding;GO:0008135//translation factor activity, RNA binding;GO:0003723//RNA binding;GO:0003676//nucleic acid binding;GO:1901363//heterocyclic compound binding;GO:0097159//organic cyclic compound binding	GO:0009987//cellular process;GO:2000112//regulation of cellular macromolecule biosynthetic process;GO:0009889//regulation of biosynthetic process;GO:0071840//cellular component organization or biogenesis;GO:0051171//regulation of nitrogen compound metabolic process;GO:0010468//regulation of gene expression;GO:0022618//ribonucleoprotein complex assembly;GO:0019222//regulation of metabolic process;…
Bol013040	0.793	Bol013040	PREDICTED: acid phosphatase 1-like [Brassica napus]	-	-	-	-	GO:0044464//cell part;GO:0005737//cytoplasm;GO:0043229//intracellular organelle;GO:0043231//intracellular membrane-bounded organelle;GO:0005623//cell;GO:0044424//intracellular part;GO:0044444//cytoplasmic part;GO:0043227//membrane-bounded organelle;GO:0005622//intracellular;GO:0043226//organelle;GO:0009536//plastid	GO:0016788//hydrolase activity, acting on ester bonds;GO:0016787//hydrolase activity;GO:0016791//phosphatase activity;GO:0042578//phosphoric ester hydrolase activity;GO:0003824//catalytic activity	GO:0044281//small molecule metabolic process;GO:1901362//organic cyclic compound biosynthetic process;GO:0044238//primary metabolic process;GO:0009058//biosynthetic process;GO:0008202//steroid metabolic process;GO:1901617//organic hydroxy compound biosynthetic process;GO:0016128//phytosteroid metabolic process;GO:1901615//organic hydroxy compound metabolic process;GO:0044283//small molecule biosy…
Bol013638	1.251	Bol013638	PREDICTED: V-type proton ATPase subunit H-like [Brassica oleracea var. oleracea] [Brassica oleracea]	Cellular Processes;Metabolism	Transport and catabolism;Energy metabolism	ko00190//Oxidative phosphorylation;ko04145//Phagosome	K02144	GO:0044425//membrane part;GO:0033178//proton-transporting two-sector ATPase complex, catalytic domain;GO:0032991//macromolecular complex;GO:0005623//cell;GO:0044464//cell part;GO:0005622//intracellular;GO:0043231//intracellular membrane-bounded organelle;GO:0031090//organelle membrane;GO:0044444//cytoplasmic part;GO:0043226//organelle;GO:0043229//intracellular organelle;GO:0009536//plastid;GO:004…	GO:0022892//substrate-specific transporter activity;GO:0005215//transporter activity;GO:0022857//transmembrane transporter activity;GO:0015078//hydrogen ion transmembrane transporter activity;GO:0008324//cation transmembrane transporter activity;GO:0015075//ion transmembrane transporter activity;GO:0022891//substrate-specific transmembrane transporter activity;GO:0015077//monovalent inorganic cat…	GO:0044763//single-organism cellular process;GO:0033036//macromolecule localization;GO:0015031//protein transport;GO:0032502//developmental process;GO:0015988//energy coupled proton transmembrane transport, against electrochemical gradient;GO:0006810//transport;GO:0098662//inorganic cation transmembrane transport;GO:0015672//monovalent inorganic cation transport;GO:1902600//hydrogen ion transmemb…
Bol013640	0.746	Bol013640	PREDICTED: D-3-phosphoglycerate dehydrogenase 1, chloroplastic [Brassica oleracea var. oleracea] [Brassica oleracea]	Metabolism	Amino acid metabolism;Global and Overview	ko01200//Carbon metabolism;ko01230//Biosynthesis of amino acids;ko00260//Glycine, serine and threonine metabolism	K00058	GO:0043227//membrane-bounded organelle;GO:0044422//organelle part;GO:0043226//organelle;GO:0044444//cytoplasmic part;GO:0005622//intracellular;GO:0044446//intracellular organelle part;GO:0044424//intracellular part;GO:0009532//plastid stroma;GO:0043229//intracellular organelle;GO:0005623//cell;GO:0043231//intracellular membrane-bounded organelle;GO:0044464//cell part;GO:0005737//cytoplasm;GO:0009…	GO:0036094//small molecule binding;GO:0000166//nucleotide binding;GO:0043177//organic acid binding;GO:0043167//ion binding;GO:0005488//binding;GO:0016491//oxidoreductase activity;GO:0016614//oxidoreductase activity, acting on CH-OH group of donors;GO:0032549//ribonucleoside binding;GO:0031406//carboxylic acid binding;GO:0043168//anion binding;GO:1901265//nucleoside phosphate binding;GO:0001882//n…	GO:0044238//primary metabolic process;GO:0003006//developmental process involved in reproduction;GO:0071704//organic substance metabolic process;GO:1901605//alpha-amino acid metabolic process;GO:0032501//multicellular organismal process;GO:0048229//gametophyte development;GO:0044710//single-organism metabolic process;GO:0006563//L-serine metabolic process;GO:0008152//metabolic process;GO:0000003/…
Bol013698	0.79	Bol013698	BnaC01g03620D [Brassica napus]	-	-	-	-	-	GO:0016740//transferase activity;GO:0016746//transferase activity, transferring acyl groups;GO:0003824//catalytic activity	GO:0008152//metabolic process
Bol014217	1.339	Bol014217	BnaC02g11430D [Brassica napus]	-	-	-	-	-	GO:0005488//binding;GO:0005515//protein binding	GO:0006486//protein glycosylation;GO:0009101//glycoprotein biosynthetic process;GO:1901576//organic substance biosynthetic process;GO:0044238//primary metabolic process;GO:0044249//cellular biosynthetic process;GO:0006464//cellular protein modification process;GO:0044763//single-organism cellular process;GO:0008152//metabolic process;GO:0071704//organic substance metabolic process;GO:0044237//cel…
Bol014375	1.264	Bol014375	PREDICTED: 1,4-dihydroxy-2-naphthoyl-CoA synthase, peroxisomal [Brassica napus]	Metabolism	Metabolism of cofactors and vitamins	ko00130//Ubiquinone and other terpenoid-quinone biosynthesis	K01661	GO:0005623//cell;GO:0043227//membrane-bounded organelle;GO:0044444//cytoplasmic part;GO:0044424//intracellular part;GO:0044464//cell part;GO:0043229//intracellular organelle;GO:0043231//intracellular membrane-bounded organelle;GO:0005622//intracellular;GO:0042579//microbody;GO:0005737//cytoplasm;GO:0043226//organelle	GO:0016830//carbon-carbon lyase activity;GO:0003824//catalytic activity;GO:0016833//oxo-acid-lyase activity;GO:0016829//lyase activity	GO:0044710//single-organism metabolic process;GO:0044237//cellular metabolic process;GO:0051186//cofactor metabolic process;GO:0044699//single-organism process;GO:0044281//small molecule metabolic process;GO:0071704//organic substance metabolic process;GO:1901661//quinone metabolic process;GO:0044763//single-organism cellular process;GO:0042180//cellular ketone metabolic process;GO:0009233//menaq…
Bol014475	1.21	Bol014475	PREDICTED: protein transport protein SEC31 homolog B isoform X1 [Brassica oleracea var. oleracea] [Brassica oleracea]	Genetic Information Processing	Folding, sorting and degradation	ko04141//Protein processing in endoplasmic reticulum	K14005	GO:0005911//cell-cell junction;GO:0005737//cytoplasm;GO:0005622//intracellular;GO:0044424//intracellular part;GO:0030054//cell junction;GO:0044464//cell part;GO:0005623//cell;GO:0044444//cytoplasmic part	-	GO:0043412//macromolecule modification;GO:0044281//small molecule metabolic process;GO:0019538//protein metabolic process;GO:0008152//metabolic process;GO:0044260//cellular macromolecule metabolic process;GO:0009987//cellular process;GO:0034645//cellular macromolecule biosynthetic process;GO:0009059//macromolecule biosynthetic process;GO:0031365//N-terminal protein amino acid modification;GO:0042…
Bol014749	0.833	Bol014749	PREDICTED: ERBB-3 BINDING PROTEIN 1 [Brassica oleracea var. oleracea] [Brassica oleracea]	-	-	-	-	-	GO:0003824//catalytic activity;GO:0008233//peptidase activity;GO:0008238//exopeptidase activity;GO:0008237//metallopeptidase activity;GO:0016787//hydrolase activity;GO:0070011//peptidase activity, acting on L-amino acid peptides	GO:0043170//macromolecule metabolic process;GO:0008152//metabolic process;GO:0044238//primary metabolic process;GO:0071704//organic substance metabolic process;GO:0019538//protein metabolic process
Bol014948	1.214	Bol014948	BnaC01g14870D [Brassica napus]	-	-	-	-	GO:0016020//membrane	GO:0005488//binding;GO:0016301//kinase activity;GO:0032549//ribonucleoside binding;GO:0003824//catalytic activity;GO:0001883//purine nucleoside binding;GO:0016773//phosphotransferase activity, alcohol group as acceptor;GO:0001882//nucleoside binding;GO:0016772//transferase activity, transferring phosphorus-containing groups;GO:0097367//carbohydrate derivative binding;GO:0097159//organic cyclic co…	GO:0044237//cellular metabolic process;GO:0009987//cellular process;GO:0071704//organic substance metabolic process;GO:0006793//phosphorus metabolic process;GO:0044260//cellular macromolecule metabolic process;GO:0008152//metabolic process;GO:0044238//primary metabolic process;GO:0006464//cellular protein modification process;GO:0036211//protein modification process;GO:0043170//macromolecule meta…
Bol015119	0.815	Bol015119	BnaC02g34290D [Brassica napus]	Metabolism	Energy metabolism	ko00190//Oxidative phosphorylation	K03963	GO:0044429//mitochondrial part;GO:0019866//organelle inner membrane;GO:0005623//cell;GO:0031975//envelope;GO:1990204//oxidoreductase complex;GO:0031974//membrane-enclosed lumen;GO:0005739//mitochondrion;GO:0016020//membrane;GO:0043234//protein complex;GO:0005622//intracellular;GO:0030964//NADH dehydrogenase complex;GO:0005740//mitochondrial envelope;GO:0044464//cell part;GO:0044425//membrane part…	GO:0016491//oxidoreductase activity;GO:0016655//oxidoreductase activity, acting on NAD(P)H, quinone or similar compound as acceptor;GO:0050136//NADH dehydrogenase (quinone) activity;GO:0016651//oxidoreductase activity, acting on NAD(P)H;GO:0003824//catalytic activity;GO:0003954//NADH dehydrogenase activity	GO:0043933//macromolecular complex subunit organization;GO:0019538//protein metabolic process;GO:0030163//protein catabolic process;GO:0044085//cellular component biogenesis;GO:0050896//response to stimulus;GO:0035966//response to topologically incorrect protein;GO:0044257//cellular protein catabolic process;GO:0009058//biosynthetic process;GO:0010033//response to organic substance;GO:0044723//si…
Bol015469	0.626	Bol015469	ATP synthase 6 kDa subunit [Medicago truncatula]	-	-	-	-	GO:0031975//envelope;GO:0005623//cell;GO:0005740//mitochondrial envelope;GO:0044425//membrane part;GO:0044424//intracellular part;GO:0005739//mitochondrion;GO:0043227//membrane-bounded organelle;GO:0005737//cytoplasm;GO:0031967//organelle envelope;GO:0044455//mitochondrial membrane part;GO:0031090//organelle membrane;GO:0043229//intracellular organelle;GO:0016020//membrane;GO:0043231//intracellul…	-	GO:0043094//cellular metabolic compound salvage;GO:0009058//biosynthetic process;GO:0044249//cellular biosynthetic process;GO:0044237//cellular metabolic process;GO:0008152//metabolic process;GO:0009987//cellular process
Bol015590	0.831	Bol015590	PREDICTED: alanine--tRNA ligase-like, partial [Brassica napus]	Genetic Information Processing	Translation	ko00970//Aminoacyl-tRNA biosynthesis	K01872	GO:0005737//cytoplasm;GO:0044424//intracellular part;GO:0005622//intracellular;GO:0043227//membrane-bounded organelle;GO:0043226//organelle;GO:0044464//cell part;GO:0043231//intracellular membrane-bounded organelle;GO:0044444//cytoplasmic part;GO:0043229//intracellular organelle;GO:0009536//plastid;GO:0005623//cell	GO:0005488//binding;GO:0003824//catalytic activity;GO:0043167//ion binding;GO:0003676//nucleic acid binding;GO:0016875//ligase activity, forming carbon-oxygen bonds;GO:0004812//aminoacyl-tRNA ligase activity;GO:0003723//RNA binding;GO:0016876//ligase activity, forming aminoacyl-tRNA and related compounds;GO:1901363//heterocyclic compound binding;GO:0001882//nucleoside binding;GO:0016874//ligase a…	GO:0044271//cellular nitrogen compound biosynthetic process;GO:0009059//macromolecule biosynthetic process;GO:0034645//cellular macromolecule biosynthetic process;GO:0043603//cellular amide metabolic process;GO:0032502//developmental process;GO:0015931//nucleobase-containing compound transport;GO:0051168//nuclear export;GO:0048580//regulation of post-embryonic development;GO:0031365//N-terminal p…
Bol016047	0.721	Bol016047	PREDICTED: probable fructose-bisphosphate aldolase 2, chloroplastic [Brassica oleracea var. oleracea] [Brassica oleracea]	Metabolism	Global and Overview;Energy metabolism;Carbohydrate metabolism	ko01200//Carbon metabolism;ko01230//Biosynthesis of amino acids;ko00010//Glycolysis / Gluconeogenesis;ko00710//Carbon fixation in photosynthetic organisms;ko00051//Fructose and mannose metabolism;ko00030//Pentose phosphate pathway	K01623	GO:0009536//plastid;GO:0044446//intracellular organelle part;GO:0043227//membrane-bounded organelle;GO:0009526//plastid envelope;GO:0005576//extracellular region;GO:0009532//plastid stroma;GO:0043226//organelle;GO:0044464//cell part;GO:0044424//intracellular part;GO:0043231//intracellular membrane-bounded organelle;GO:0031967//organelle envelope;GO:0005737//cytoplasm;GO:0044434//chloroplast part;…	GO:0016832//aldehyde-lyase activity;GO:0016829//lyase activity;GO:0016830//carbon-carbon lyase activity;GO:0003824//catalytic activity	GO:0030163//protein catabolic process;GO:0042221//response to chemical;GO:0016043//cellular component organization;GO:0005982//starch metabolic process;GO:1901564//organonitrogen compound metabolic process;GO:0072524//pyridine-containing compound metabolic process;GO:0051171//regulation of nitrogen compound metabolic process;GO:0019219//regulation of nucleobase-containing compound metabolic proce…
Bol016081	1.212	Bol016081	PREDICTED: protein transport protein SEC23 [Brassica oleracea var. oleracea] [Brassica oleracea]	Genetic Information Processing	Folding, sorting and degradation	ko04141//Protein processing in endoplasmic reticulum	K14006	GO:0016023//cytoplasmic, membrane-bounded vesicle;GO:0032991//macromolecular complex;GO:0016020//membrane;GO:0005622//intracellular;GO:0044464//cell part;GO:0044433//cytoplasmic vesicle part;GO:0031988//membrane-bounded vesicle;GO:0005623//cell;GO:0043234//protein complex;GO:0044446//intracellular organelle part;GO:0030117//membrane coat;GO:0043231//intracellular membrane-bounded organelle;GO:000…	GO:0046914//transition metal ion binding;GO:0046872//metal ion binding;GO:0005488//binding;GO:0043169//cation binding;GO:0043167//ion binding	GO:0032989//cellular component morphogenesis;GO:0006006//glucose metabolic process;GO:0044238//primary metabolic process;GO:0006811//ion transport;GO:0005975//carbohydrate metabolic process;GO:0016482//cytoplasmic transport;GO:0015031//protein transport;GO:0006950//response to stress;GO:0051641//cellular localization;GO:0045184//establishment of protein localization;GO:0048856//anatomical structu…
Bol016435	0.56	Bol016435	PREDICTED: vegetative storage protein 2 [Brassica oleracea var. oleracea] [Brassica oleracea]	-	-	-	-	GO:0030529//intracellular ribonucleoprotein complex;GO:0043232//intracellular non-membrane-bounded organelle;GO:0005737//cytoplasm;GO:0043228//non-membrane-bounded organelle;GO:0032991//macromolecular complex;GO:0043231//intracellular membrane-bounded organelle;GO:0043227//membrane-bounded organelle;GO:0005622//intracellular;GO:0009536//plastid;GO:0043226//organelle;GO:0044444//cytoplasmic part;G…	GO:0042578//phosphoric ester hydrolase activity;GO:0003824//catalytic activity;GO:0005488//binding;GO:0016788//hydrolase activity, acting on ester bonds;GO:0016791//phosphatase activity;GO:0016787//hydrolase activity;GO:0005515//protein binding	GO:0044237//cellular metabolic process;GO:0010035//response to inorganic substance;GO:0006950//response to stress;GO:0009625//response to insect;GO:0009605//response to external stimulus;GO:0009607//response to biotic stimulus;GO:0043207//response to external biotic stimulus;GO:0050896//response to stimulus;GO:0009987//cellular process;GO:0051707//response to other organism;GO:0051704//multi-orga…
Bol017048	1.248	Bol017048	PREDICTED: glycine-rich RNA-binding protein 3, mitochondrial [Brassica oleracea var. oleracea] [Brassica oleracea]	Genetic Information Processing	Transcription	ko03040//Spliceosome	K12741	GO:0043229//intracellular organelle;GO:0043226//organelle;GO:0043231//intracellular membrane-bounded organelle;GO:0032991//macromolecular complex;GO:0005622//intracellular;GO:0044464//cell part;GO:0043234//protein complex;GO:0005623//cell;GO:0044424//intracellular part;GO:0043227//membrane-bounded organelle	GO:0005488//binding;GO:0043169//cation binding;GO:0097159//organic cyclic compound binding;GO:0043167//ion binding;GO:0001882//nucleoside binding;GO:0032549//ribonucleoside binding;GO:0003676//nucleic acid binding;GO:0001883//purine nucleoside binding;GO:0032550//purine ribonucleoside binding;GO:0046872//metal ion binding;GO:0036094//small molecule binding;GO:0097367//carbohydrate derivative bind…	GO:0032259//methylation;GO:0071702//organic substance transport;GO:1901360//organic cyclic compound metabolic process;GO:0016570//histone modification;GO:2000026//regulation of multicellular organismal development;GO:0043412//macromolecule modification;GO:0006810//transport;GO:0008152//metabolic process;GO:0043414//macromolecule methylation;GO:1901293//nucleoside phosphate biosynthetic process;GO…
Bol017093	0.816	Bol017093	PREDICTED: probable prefoldin subunit 5 [Brassica rapa]	-	-	-	-	GO:0032991//macromolecular complex;GO:0005622//intracellular;GO:0044444//cytoplasmic part;GO:0005737//cytoplasm;GO:0044464//cell part;GO:0043234//protein complex;GO:0005623//cell;GO:0044424//intracellular part	GO:0005515//protein binding;GO:0005488//binding	GO:0071704//organic substance metabolic process;GO:0043170//macromolecule metabolic process;GO:0044267//cellular protein metabolic process;GO:0044238//primary metabolic process;GO:0009987//cellular process;GO:0019538//protein metabolic process;GO:0044237//cellular metabolic process;GO:0044260//cellular macromolecule metabolic process;GO:0008152//metabolic process
Bol017191	1.251	Bol017191	PREDICTED: vacuolar protein sorting-associated protein 26A [Brassica oleracea var. oleracea] [Brassica oleracea]	Cellular Processes	Transport and catabolism	ko04144//Endocytosis	K18466	GO:0005770//late endosome;GO:0005623//cell;GO:0098588//bounding membrane of organelle;GO:0044422//organelle part;GO:0044446//intracellular organelle part;GO:0031090//organelle membrane;GO:0010008//endosome membrane;GO:0005737//cytoplasm;GO:0044444//cytoplasmic part;GO:0044464//cell part;GO:0012505//endomembrane system;GO:0043226//organelle;GO:0016020//membrane;GO:0043231//intracellular membrane-b…	-	GO:0009987//cellular process;GO:0051179//localization;GO:0006073//cellular glucan metabolic process;GO:0046907//intracellular transport;GO:0008152//metabolic process;GO:0044699//single-organism process;GO:0006605//protein targeting;GO:0044767//single-organism developmental process;GO:0051234//establishment of localization;GO:0032989//cellular component morphogenesis;GO:0071704//organic substance …
Bol017288	0.626	Bol017288	mitochondrial ATP synthase 6 KD subunit [Oryza sativa Japonica Group]	-	-	-	-	GO:0044425//membrane part;GO:0005737//cytoplasm;GO:0005739//mitochondrion;GO:0043229//intracellular organelle;GO:0043227//membrane-bounded organelle;GO:0044464//cell part;GO:0031090//organelle membrane;GO:0044424//intracellular part;GO:0044429//mitochondrial part;GO:0043231//intracellular membrane-bounded organelle;GO:0043226//organelle;GO:0016020//membrane;GO:0044422//organelle part;GO:0031966//…	GO:0003824//catalytic activity	GO:0009987//cellular process;GO:0009058//biosynthetic process;GO:0044249//cellular biosynthetic process;GO:0008152//metabolic process;GO:0044237//cellular metabolic process;GO:0043094//cellular metabolic compound salvage
Bol017328	0.603	Bol017328	PREDICTED: myrosinase-like [Brassica napus]	Metabolism	Amino acid metabolism	ko00380//Tryptophan metabolism	K01237	-	GO:0016787//hydrolase activity;GO:0016798//hydrolase activity, acting on glycosyl bonds;GO:0003824//catalytic activity	GO:0044238//primary metabolic process;GO:0008152//metabolic process
Bol017365	1.578	Bol017365	BnaA07g24130D [Brassica napus]	Genetic Information Processing	Translation	ko03010//Ribosome	K02866	GO:0043227//membrane-bounded organelle;GO:0043226//organelle;GO:0044444//cytoplasmic part;GO:0043228//non-membrane-bounded organelle;GO:0005840//ribosome;GO:0044391//ribosomal subunit;GO:0015934//large ribosomal subunit;GO:0032991//macromolecular complex;GO:0031090//organelle membrane;GO:0005622//intracellular;GO:0044424//intracellular part;GO:1990904//ribonucleoprotein complex;GO:0016020//membra…	GO:0005198//structural molecule activity	GO:0008152//metabolic process;GO:0009411//response to UV;GO:0071704//organic substance metabolic process;GO:0010467//gene expression;GO:0050896//response to stimulus;GO:0043170//macromolecule metabolic process;GO:0009314//response to radiation;GO:0009416//response to light stimulus;GO:0009628//response to abiotic stimulus
Bol017588	1.277	Bol017588	BnaC04g14100D [Brassica napus]	Metabolism	Biosynthesis of other secondary metabolites	ko00960//Tropane, piperidine and pyridine alkaloid biosynthesis	K08081	-	GO:0003824//catalytic activity	GO:0044710//single-organism metabolic process;GO:0008152//metabolic process;GO:0044699//single-organism process
Bol017615	0.768	Bol017615	PREDICTED: mitochondrial import inner membrane translocase subunit TIM10 [Brassica oleracea var. oleracea] [Brassica oleracea]	-	-	-	-	GO:0031975//envelope;GO:0044422//organelle part;GO:0043226//organelle;GO:0043231//intracellular membrane-bounded organelle;GO:0043227//membrane-bounded organelle;GO:0044424//intracellular part;GO:0043229//intracellular organelle;GO:0005737//cytoplasm;GO:0044446//intracellular organelle part;GO:0044464//cell part;GO:0005623//cell;GO:0031970//organelle envelope lumen;GO:0031974//membrane-enclosed l…	GO:0043167//ion binding;GO:0005488//binding;GO:0043169//cation binding	GO:0044765//single-organism transport;GO:0051179//localization;GO:0051641//cellular localization;GO:0008152//metabolic process;GO:0071840//cellular component organization or biogenesis;GO:0034613//cellular protein localization;GO:0046483//heterocycle metabolic process;GO:0071702//organic substance transport;GO:0034641//cellular nitrogen compound metabolic process;GO:0043094//cellular metabolic co…
Bol018504	1.258	Bol018504	BnaCnng09200D [Brassica napus]	Metabolism	Lipid metabolism	ko00073//Cutin, suberine and wax biosynthesis	K15404	GO:0031224//intrinsic component of membrane;GO:0016020//membrane;GO:0044422//organelle part;GO:0043226//organelle;GO:0044425//membrane part;GO:0031090//organelle membrane;GO:0043227//membrane-bounded organelle	GO:0016830//carbon-carbon lyase activity;GO:0005488//binding;GO:0016829//lyase activity;GO:0043169//cation binding;GO:0003824//catalytic activity;GO:0046914//transition metal ion binding;GO:0043167//ion binding;GO:0046872//metal ion binding	GO:0032501//multicellular organismal process;GO:0008152//metabolic process;GO:0009607//response to biotic stimulus;GO:0006081//cellular aldehyde metabolic process;GO:0009058//biosynthetic process;GO:0009620//response to fungus;GO:0044699//single-organism process;GO:0044763//single-organism cellular process;GO:0044281//small molecule metabolic process;GO:0071704//organic substance metabolic proces…
Bol018526	0.693	Bol018526	PREDICTED: probable fructose-bisphosphate aldolase 2, chloroplastic [Brassica oleracea var. oleracea] [Brassica oleracea]	Metabolism	Global and Overview;Energy metabolism;Carbohydrate metabolism	ko01200//Carbon metabolism;ko01230//Biosynthesis of amino acids;ko00010//Glycolysis / Gluconeogenesis;ko00710//Carbon fixation in photosynthetic organisms;ko00051//Fructose and mannose metabolism;ko00030//Pentose phosphate pathway	K01623	GO:0043226//organelle;GO:0031967//organelle envelope;GO:0005622//intracellular;GO:0009532//plastid stroma;GO:0043227//membrane-bounded organelle;GO:0005576//extracellular region;GO:0044446//intracellular organelle part;GO:0005737//cytoplasm;GO:0044434//chloroplast part;GO:0043231//intracellular membrane-bounded organelle;GO:0031975//envelope;GO:0009536//plastid;GO:0009526//plastid envelope;GO:004…	GO:0016832//aldehyde-lyase activity;GO:0003824//catalytic activity;GO:0016829//lyase activity;GO:0016830//carbon-carbon lyase activity	GO:0044281//small molecule metabolic process;GO:0044042//glucan metabolic process;GO:0010468//regulation of gene expression;GO:1901566//organonitrogen compound biosynthetic process;GO:0044257//cellular protein catabolic process;GO:0044267//cellular protein metabolic process;GO:0005982//starch metabolic process;GO:0072330//monocarboxylic acid biosynthetic process;GO:0010035//response to inorganic …
Bol018677	1.213	Bol018677	PREDICTED: 60S ribosomal protein L8-3 [Brassica oleracea var. oleracea] [Brassica oleracea]	Genetic Information Processing	Translation	ko03010//Ribosome	K02938	GO:0031090//organelle membrane;GO:0032991//macromolecular complex;GO:0044422//organelle part;GO:0005840//ribosome;GO:0005623//cell;GO:0016020//membrane;GO:0044446//intracellular organelle part;GO:0043232//intracellular non-membrane-bounded organelle;GO:0009536//plastid;GO:0044424//intracellular part;GO:1990904//ribonucleoprotein complex;GO:0044444//cytoplasmic part;GO:0015934//large ribosomal sub…	GO:0003676//nucleic acid binding;GO:0005488//binding;GO:0097159//organic cyclic compound binding;GO:0005198//structural molecule activity;GO:1901363//heterocyclic compound binding	GO:0010467//gene expression;GO:0008152//metabolic process;GO:0043170//macromolecule metabolic process;GO:0071704//organic substance metabolic process
Bol019298	0.832	Bol019298	PREDICTED: 3-dehydroquinate synthase, chloroplastic [Brassica oleracea var. oleracea] [Brassica oleracea]	Metabolism	Amino acid metabolism;Global and Overview	ko01230//Biosynthesis of amino acids;ko00400//Phenylalanine, tyrosine and tryptophan biosynthesis	K01735	GO:0044464//cell part;GO:0044422//organelle part;GO:0005623//cell;GO:0043226//organelle;GO:0044446//intracellular organelle part;GO:0043231//intracellular membrane-bounded organelle;GO:0044435//plastid part;GO:0043227//membrane-bounded organelle;GO:0009536//plastid;GO:0031984//organelle subcompartment;GO:0044444//cytoplasmic part;GO:0044424//intracellular part;GO:0043229//intracellular organelle;…	GO:0043169//cation binding;GO:0005488//binding;GO:0016829//lyase activity;GO:0003824//catalytic activity;GO:0043167//ion binding;GO:0016835//carbon-oxygen lyase activity;GO:0016838//carbon-oxygen lyase activity, acting on phosphates	GO:0046394//carboxylic acid biosynthetic process;GO:0044710//single-organism metabolic process;GO:0006743//ubiquinone metabolic process;GO:0044237//cellular metabolic process;GO:0019752//carboxylic acid metabolic process;GO:0044763//single-organism cellular process;GO:0006733//oxidoreduction coenzyme metabolic process;GO:0071704//organic substance metabolic process;GO:0044281//small molecule meta…
Bol019336	1.417	Bol019336	PREDICTED: adenylyl-sulfate kinase 1, chloroplastic [Brassica oleracea var. oleracea] [Brassica oleracea]	Metabolism	Nucleotide metabolism;Energy metabolism	ko00230//Purine metabolism;ko00920//Sulfur metabolism	K00860	GO:0043226//organelle;GO:0005622//intracellular;GO:0005737//cytoplasm;GO:0044424//intracellular part;GO:0005623//cell;GO:0043229//intracellular organelle;GO:0044444//cytoplasmic part;GO:0044464//cell part;GO:0043227//membrane-bounded organelle;GO:0043231//intracellular membrane-bounded organelle;GO:0009536//plastid	GO:0016740//transferase activity;GO:0003824//catalytic activity;GO:0097159//organic cyclic compound binding;GO:0001883//purine nucleoside binding;GO:0036094//small molecule binding;GO:0032549//ribonucleoside binding;GO:0001882//nucleoside binding;GO:0005488//binding;GO:0016772//transferase activity, transferring phosphorus-containing groups;GO:0097367//carbohydrate derivative binding;GO:0032550//…	GO:0044237//cellular metabolic process;GO:0010675//regulation of cellular carbohydrate metabolic process;GO:0044272//sulfur compound biosynthetic process;GO:0000096//sulfur amino acid metabolic process;GO:0080090//regulation of primary metabolic process;GO:0000003//reproduction;GO:0043436//oxoacid metabolic process;GO:0008652//cellular amino acid biosynthetic process;GO:0048609//multicellular org…
Bol019343	0.646	Bol019343	PREDICTED: myrosinase-like [Brassica napus]	Metabolism	Amino acid metabolism	ko00380//Tryptophan metabolism	K01237	-	GO:0003824//catalytic activity;GO:0016787//hydrolase activity;GO:0016798//hydrolase activity, acting on glycosyl bonds;GO:0004553//hydrolase activity, hydrolyzing O-glycosyl compounds	GO:0008152//metabolic process;GO:0044238//primary metabolic process
Bol019492	0.762	Bol019492	PREDICTED: jacalin-related lectin 40-like [Brassica oleracea var. oleracea] [Brassica oleracea]	-	-	-	-	-	-	-
Bol020154	1.235	Bol020154	PREDICTED: sulfite oxidase-like [Brassica napus]	Metabolism	Energy metabolism	ko00920//Sulfur metabolism	K00387	GO:0043229//intracellular organelle;GO:0043231//intracellular membrane-bounded organelle;GO:0009536//plastid;GO:0044424//intracellular part;GO:0042579//microbody;GO:0044444//cytoplasmic part;GO:0043227//membrane-bounded organelle;GO:0005623//cell;GO:0043226//organelle;GO:0044464//cell part;GO:0005737//cytoplasm;GO:0005622//intracellular	GO:0046914//transition metal ion binding;GO:0003824//catalytic activity;GO:0016670//oxidoreductase activity, acting on a sulfur group of donors, oxygen as acceptor;GO:0016667//oxidoreductase activity, acting on a sulfur group of donors;GO:0005488//binding;GO:0043169//cation binding;GO:0043167//ion binding;GO:0016491//oxidoreductase activity;GO:0046872//metal ion binding	GO:0051186//cofactor metabolic process;GO:0033013//tetrapyrrole metabolic process;GO:0008152//metabolic process;GO:0050896//response to stimulus;GO:0044699//single-organism process;GO:0042221//response to chemical;GO:1901360//organic cyclic compound metabolic process;GO:0009987//cellular process;GO:0071704//organic substance metabolic process;GO:0006778//porphyrin-containing compound metabolic pr…
Bol020419	0.603	Bol020419	PREDICTED: MAR-binding filament-like protein 1 isoform X1 [Brassica oleracea var. oleracea] [Brassica oleracea]	-	-	-	-	-	-	-
Bol020434	1.236	Bol020434	BnaC03g22220D [Brassica napus]	-	-	-	-	GO:0071944//cell periphery;GO:0005737//cytoplasm;GO:0044446//intracellular organelle part;GO:0005576//extracellular region;GO:0030312//external encapsulating structure;GO:0005622//intracellular;GO:0031967//organelle envelope;GO:0005623//cell;GO:0031975//envelope;GO:0043229//intracellular organelle;GO:0044435//plastid part;GO:0009536//plastid;GO:0043227//membrane-bounded organelle;GO:0009507//chlo…	GO:0005488//binding;GO:0097159//organic cyclic compound binding;GO:0030234//enzyme regulator activity;GO:0032550//purine ribonucleoside binding;GO:0032549//ribonucleoside binding;GO:0008047//enzyme activator activity;GO:0036094//small molecule binding;GO:0001882//nucleoside binding;GO:0097367//carbohydrate derivative binding;GO:1901363//heterocyclic compound binding;GO:0001883//purine nucleoside …	GO:0010941//regulation of cell death;GO:0006950//response to stress;GO:0009719//response to endogenous stimulus;GO:0071446//cellular response to salicylic acid stimulus;GO:0009639//response to red or far red light;GO:0018958//phenol-containing compound metabolic process;GO:0009743//response to carbohydrate;GO:0071702//organic substance transport;GO:0051704//multi-organism process;GO:0009987//cell…
Bol020546	1.225	Bol020546	BnaA03g19510D [Brassica napus]	Metabolism	Global and Overview	ko01200//Carbon metabolism	K01070	GO:0005576//extracellular region	GO:0003824//catalytic activity;GO:0016790//thiolester hydrolase activity;GO:0016788//hydrolase activity, acting on ester bonds;GO:0016787//hydrolase activity	GO:0010035//response to inorganic substance;GO:0008152//metabolic process;GO:0044699//single-organism process;GO:0044282//small molecule catabolic process;GO:0044710//single-organism metabolic process;GO:0042221//response to chemical;GO:0010038//response to metal ion;GO:0050896//response to stimulus;GO:0009056//catabolic process;GO:0044712//single-organism catabolic process;GO:0044281//small mole…
Bol020900	0.777	Bol020900	PREDICTED: glycine cleavage system H protein 3, mitochondrial [Brassica oleracea var. oleracea] [Brassica oleracea]	Metabolism	Amino acid metabolism;Carbohydrate metabolism	ko00630//Glyoxylate and dicarboxylate metabolism;ko00260//Glycine, serine and threonine metabolism	K02437	GO:0005622//intracellular;GO:0043227//membrane-bounded organelle;GO:0044424//intracellular part;GO:0043226//organelle;GO:0005737//cytoplasm;GO:0005623//cell;GO:0009536//plastid;GO:0043231//intracellular membrane-bounded organelle;GO:0044464//cell part;GO:0044444//cytoplasmic part;GO:0043229//intracellular organelle	-	GO:0009069//serine family amino acid metabolic process;GO:0019637//organophosphate metabolic process;GO:0043436//oxoacid metabolic process;GO:0006546//glycine catabolic process;GO:1901575//organic substance catabolic process;GO:0044249//cellular biosynthetic process;GO:0009063//cellular amino acid catabolic process;GO:0019362//pyridine nucleotide metabolic process;GO:0044699//single-organism proc…
Bol021205	1.271	Bol021205	PREDICTED: alpha-mannosidase 2 [Brassica napus]	Metabolism	Glycan biosynthesis and metabolism	ko00510//N-Glycan biosynthesis	K01231	GO:0043226//organelle;GO:0043231//intracellular membrane-bounded organelle;GO:0044446//intracellular organelle part;GO:0031984//organelle subcompartment;GO:0005622//intracellular;GO:0044424//intracellular part;GO:0043227//membrane-bounded organelle;GO:0044422//organelle part;GO:0044464//cell part;GO:0005623//cell;GO:0043229//intracellular organelle	GO:0004559//alpha-mannosidase activity;GO:0015923//mannosidase activity;GO:0015924//mannosyl-oligosaccharide mannosidase activity;GO:0004553//hydrolase activity, hydrolyzing O-glycosyl compounds;GO:0016798//hydrolase activity, acting on glycosyl bonds;GO:0046914//transition metal ion binding;GO:0005488//binding;GO:0003824//catalytic activity;GO:0016787//hydrolase activity;GO:0043167//ion binding;…	GO:1901137//carbohydrate derivative biosynthetic process;GO:0044699//single-organism process;GO:0044281//small molecule metabolic process;GO:0019318//hexose metabolic process;GO:0043170//macromolecule metabolic process;GO:0044260//cellular macromolecule metabolic process;GO:0008152//metabolic process;GO:0009628//response to abiotic stimulus;GO:0009059//macromolecule biosynthetic process;GO:004341…
Bol021232	0.827	Bol021232	PREDICTED: chaperone protein ClpB3, chloroplastic-like [Brassica napus]	-	-	-	-	GO:0043229//intracellular organelle;GO:0044435//plastid part;GO:0044422//organelle part;GO:0005622//intracellular;GO:0005737//cytoplasm;GO:0044464//cell part;GO:0043227//membrane-bounded organelle;GO:0043231//intracellular membrane-bounded organelle;GO:0044424//intracellular part;GO:0043226//organelle;GO:0009532//plastid stroma;GO:0009536//plastid;GO:0005623//cell;GO:0044444//cytoplasmic part;GO:…	GO:0001883//purine nucleoside binding;GO:1901363//heterocyclic compound binding;GO:0036094//small molecule binding;GO:0016817//hydrolase activity, acting on acid anhydrides;GO:0005488//binding;GO:0017111//nucleoside-triphosphatase activity;GO:0016462//pyrophosphatase activity;GO:0016787//hydrolase activity;GO:0001882//nucleoside binding;GO:0032550//purine ribonucleoside binding;GO:0032549//ribonu…	GO:0050896//response to stimulus;GO:0009657//plastid organization;GO:0006508//proteolysis;GO:0019538//protein metabolic process;GO:0008152//metabolic process;GO:0071704//organic substance metabolic process;GO:0009987//cellular process;GO:0016043//cellular component organization;GO:0071840//cellular component organization or biogenesis;GO:0006950//response to stress;GO:0043170//macromolecule metab…
Bol021294	1.228	Bol021294	BnaC02g06710D [Brassica napus]	-	-	-	-	GO:0016020//membrane	GO:0017111//nucleoside-triphosphatase activity;GO:0016817//hydrolase activity, acting on acid anhydrides;GO:0032549//ribonucleoside binding;GO:0032550//purine ribonucleoside binding;GO:0043169//cation binding;GO:0036094//small molecule binding;GO:0001883//purine nucleoside binding;GO:0001882//nucleoside binding;GO:0005488//binding;GO:0003824//catalytic activity;GO:0016818//hydrolase activity, act…	GO:0044238//primary metabolic process;GO:0044765//single-organism transport;GO:0009987//cellular process;GO:0044281//small molecule metabolic process;GO:0006089//lactate metabolic process;GO:0071704//organic substance metabolic process;GO:0006812//cation transport;GO:0005975//carbohydrate metabolic process;GO:0006811//ion transport;GO:0005996//monosaccharide metabolic process;GO:0006006//glucose …
Bol022522	1.277	Bol022522	PREDICTED: pyruvate dehydrogenase E1 component subunit beta-2, chloroplastic [Brassica oleracea var. oleracea] [Brassica oleracea]	Metabolism	Global and Overview;Carbohydrate metabolism	ko01200//Carbon metabolism;ko00010//Glycolysis / Gluconeogenesis;ko00620//Pyruvate metabolism;ko00020//Citrate cycle (TCA cycle)	K00162	GO:0005622//intracellular;GO:0032991//macromolecular complex;GO:0044422//organelle part;GO:0043234//protein complex;GO:0043231//intracellular membrane-bounded organelle;GO:0031967//organelle envelope;GO:0044435//plastid part;GO:0045254//pyruvate dehydrogenase complex;GO:0044446//intracellular organelle part;GO:0043226//organelle;GO:1902494//catalytic complex;GO:0031975//envelope;GO:0044444//cytop…	GO:0005488//binding;GO:0016903//oxidoreductase activity, acting on the aldehyde or oxo group of donors;GO:0016491//oxidoreductase activity;GO:0016740//transferase activity;GO:0003824//catalytic activity;GO:0046872//metal ion binding;GO:0043167//ion binding;GO:0043169//cation binding;GO:0016744//transferase activity, transferring aldehyde or ketonic groups;GO:0004738//pyruvate dehydrogenase activi…	GO:0044710//single-organism metabolic process;GO:0044699//single-organism process;GO:0006732//coenzyme metabolic process;GO:0019748//secondary metabolic process;GO:0006793//phosphorus metabolic process;GO:0051186//cofactor metabolic process;GO:1901576//organic substance biosynthetic process;GO:0044711//single-organism biosynthetic process;GO:0009987//cellular process;GO:0009058//biosynthetic proc…
Bol022938	0.712	Bol022938	PREDICTED: S-adenosylmethionine synthase 2 [Brassica napus]	Metabolism	Amino acid metabolism;Global and Overview	ko01230//Biosynthesis of amino acids;ko00270//Cysteine and methionine metabolism	K00789	GO:0043228//non-membrane-bounded organelle;GO:0030054//cell junction;GO:0005623//cell;GO:0044464//cell part;GO:0016020//membrane;GO:0030312//external encapsulating structure;GO:0043229//intracellular organelle;GO:0043226//organelle;GO:0005911//cell-cell junction;GO:0044424//intracellular part;GO:0071944//cell periphery;GO:0005622//intracellular;GO:0043232//intracellular non-membrane-bounded organ…	GO:1901363//heterocyclic compound binding;GO:0097367//carbohydrate derivative binding;GO:0032550//purine ribonucleoside binding;GO:0016765//transferase activity, transferring alkyl or aryl (other than methyl) groups;GO:0005488//binding;GO:0036094//small molecule binding;GO:0032549//ribonucleoside binding;GO:0001883//purine nucleoside binding;GO:0003824//catalytic activity;GO:0043167//ion binding;…	GO:0006950//response to stress;GO:0009108//coenzyme biosynthetic process;GO:0044699//single-organism process;GO:0044238//primary metabolic process;GO:0000096//sulfur amino acid metabolic process;GO:1901360//organic cyclic compound metabolic process;GO:0006790//sulfur compound metabolic process;GO:0051186//cofactor metabolic process;GO:0044237//cellular metabolic process;GO:0019748//secondary meta…
Bol022977	1.565	Bol022977	translationally controlled tumor protein [Brassica oleracea]	-	-	-	-	GO:0005623//cell;GO:0005622//intracellular;GO:0009536//plastid;GO:0042995//cell projection;GO:0044424//intracellular part;GO:0043227//membrane-bounded organelle;GO:0043226//organelle;GO:0005911//cell-cell junction;GO:0044444//cytoplasmic part;GO:0005737//cytoplasm;GO:0044464//cell part;GO:0043231//intracellular membrane-bounded organelle;GO:0043229//intracellular organelle;GO:0031090//organelle m…	GO:0008092//cytoskeletal protein binding;GO:0005488//binding;GO:0015631//tubulin binding;GO:0005515//protein binding	GO:0016049//cell growth;GO:0032886//regulation of microtubule-based process;GO:0051716//cellular response to stimulus;GO:0009628//response to abiotic stimulus;GO:0031110//regulation of microtubule polymerization or depolymerization;GO:0032501//multicellular organismal process;GO:0032502//developmental process;GO:0099402//plant organ development;GO:0006950//response to stress;GO:0007275//multicell…
Bol023065	1.202	Bol023065	PREDICTED: 60S acidic ribosomal protein P0-2-like [Brassica oleracea var. oleracea] [Brassica oleracea]	Genetic Information Processing	Translation	ko03010//Ribosome	K02941	GO:0005840//ribosome;GO:0032991//macromolecular complex;GO:0005576//extracellular region;GO:0043229//intracellular organelle;GO:0005737//cytoplasm;GO:0043227//membrane-bounded organelle;GO:0016020//membrane;GO:0043228//non-membrane-bounded organelle;GO:0009536//plastid;GO:0044444//cytoplasmic part;GO:0030054//cell junction;GO:0005622//intracellular;GO:0005623//cell;GO:0030529//intracellular ribon…	GO:0005488//binding;GO:0046872//metal ion binding;GO:0043169//cation binding;GO:0005198//structural molecule activity;GO:0043167//ion binding;GO:0046914//transition metal ion binding	GO:0006970//response to osmotic stress;GO:0016043//cellular component organization;GO:0034645//cellular macromolecule biosynthetic process;GO:0010033//response to organic substance;GO:0006725//cellular aromatic compound metabolic process;GO:0016070//RNA metabolic process;GO:0010467//gene expression;GO:0044237//cellular metabolic process;GO:0071555//cell wall organization;GO:0044085//cellular comp…
Bol023144	0.756	Bol023144	PREDICTED: sulfite reductase [ferredoxin], chloroplastic-like isoform X1 [Brassica napus]	Metabolism	Energy metabolism	ko00920//Sulfur metabolism	K00392	GO:0043227//membrane-bounded organelle;GO:0043232//intracellular non-membrane-bounded organelle;GO:0044424//intracellular part;GO:0042646//plastid nucleoid;GO:0009532//plastid stroma;GO:0005737//cytoplasm;GO:0031967//organelle envelope;GO:0005576//extracellular region;GO:0044435//plastid part;GO:0009536//plastid;GO:0043231//intracellular membrane-bounded organelle;GO:0031975//envelope;GO:0044444/…	GO:0003824//catalytic activity;GO:0043169//cation binding;GO:0016673//oxidoreductase activity, acting on a sulfur group of donors, iron-sulfur protein as acceptor;GO:0043167//ion binding;GO:0046906//tetrapyrrole binding;GO:0051540//metal cluster binding;GO:0005488//binding;GO:0016491//oxidoreductase activity;GO:0016667//oxidoreductase activity, acting on a sulfur group of donors;GO:0003676//nucle…	GO:1901659//glycosyl compound biosynthetic process;GO:1901657//glycosyl compound metabolic process;GO:0009987//cellular process;GO:0071704//organic substance metabolic process;GO:0019752//carboxylic acid metabolic process;GO:0019418//sulfide oxidation;GO:0006790//sulfur compound metabolic process;GO:0042445//hormone metabolic process;GO:0016144//S-glycoside biosynthetic process;GO:1901564//organo…
Bol023268	1.414	Bol023268	BnaC07g08870D [Brassica napus]	-	-	-	-	GO:0043226//organelle;GO:0005622//intracellular;GO:0044422//organelle part;GO:0005623//cell;GO:0031967//organelle envelope;GO:0009532//plastid stroma;GO:0044424//intracellular part;GO:0044446//intracellular organelle part;GO:0009526//plastid envelope;GO:0043227//membrane-bounded organelle;GO:0031975//envelope;GO:0044464//cell part;GO:0044435//plastid part;GO:0043229//intracellular organelle;GO:00…	-	GO:2001141//regulation of RNA biosynthetic process;GO:0051716//cellular response to stimulus;GO:0010608//posttranscriptional regulation of gene expression;GO:0006725//cellular aromatic compound metabolic process;GO:0032259//methylation;GO:0046483//heterocycle metabolic process;GO:0008380//RNA splicing;GO:1901699//cellular response to nitrogen compound;GO:0006342//chromatin silencing;GO:0043412//m…
Bol023346	0.687	Bol023346	BnaC08g01810D [Brassica napus]	-	-	-	-	GO:0043231//intracellular membrane-bounded organelle;GO:0031975//envelope;GO:0009536//plastid;GO:0043229//intracellular organelle;GO:0044464//cell part;GO:0044422//organelle part;GO:0005623//cell;GO:0044434//chloroplast part;GO:0044424//intracellular part;GO:0031224//intrinsic component of membrane;GO:0031976//plastid thylakoid;GO:0009507//chloroplast;GO:0009526//plastid envelope;GO:0043226//orga…	GO:0032549//ribonucleoside binding;GO:0070011//peptidase activity, acting on L-amino acid peptides;GO:0046914//transition metal ion binding;GO:0032550//purine ribonucleoside binding;GO:0003824//catalytic activity;GO:0016462//pyrophosphatase activity;GO:0016817//hydrolase activity, acting on acid anhydrides;GO:0043169//cation binding;GO:0016887//ATPase activity;GO:0043167//ion binding;GO:0016818//…	GO:0044257//cellular protein catabolic process;GO:0044267//cellular protein metabolic process;GO:0032501//multicellular organismal process;GO:0009057//macromolecule catabolic process;GO:0009056//catabolic process;GO:0044248//cellular catabolic process;GO:0043170//macromolecule metabolic process;GO:0044237//cellular metabolic process;GO:0044260//cellular macromolecule metabolic process;GO:0044707/…
Bol023353	0.621	Bol023353	PREDICTED: oxygen-evolving enhancer protein 2, chloroplastic [Brassica oleracea var. oleracea] [Brassica oleracea]	Metabolism	Energy metabolism	ko00195//Photosynthesis	K02717	GO:0031977//thylakoid lumen;GO:0032991//macromolecular complex;GO:0044436//thylakoid part;GO:0044444//cytoplasmic part;GO:0005737//cytoplasm;GO:0044464//cell part;GO:0005623//cell;GO:0031967//organelle envelope;GO:0009521//photosystem;GO:0044422//organelle part;GO:0009507//chloroplast;GO:0031975//envelope;GO:0031976//plastid thylakoid;GO:0034357//photosynthetic membrane;GO:0043231//intracellular …	GO:0003723//RNA binding;GO:0008187//poly-pyrimidine tract binding;GO:0005488//binding;GO:0097159//organic cyclic compound binding;GO:1901363//heterocyclic compound binding;GO:0046872//metal ion binding;GO:0043167//ion binding;GO:0003676//nucleic acid binding;GO:0043169//cation binding;GO:0003727//single-stranded RNA binding	GO:0019684//photosynthesis, light reaction;GO:1901360//organic cyclic compound metabolic process;GO:0044765//single-organism transport;GO:0008104//protein localization;GO:0006725//cellular aromatic compound metabolic process;GO:0006790//sulfur compound metabolic process;GO:0042221//response to chemical;GO:0046483//heterocycle metabolic process;GO:1902578//single-organism localization;GO:0034285//…
Bol023613	0.703	Bol023613	PREDICTED: plastocyanin-like [Brassica napus]	Metabolism	Energy metabolism	ko00195//Photosynthesis	K02638	GO:0044422//organelle part;GO:0009579//thylakoid;GO:0031977//thylakoid lumen;GO:0042651//thylakoid membrane;GO:0005622//intracellular;GO:0043226//organelle;GO:0043229//intracellular organelle;GO:0044436//thylakoid part;GO:0031984//organelle subcompartment;GO:0044446//intracellular organelle part;GO:0043231//intracellular membrane-bounded organelle;GO:0044464//cell part;GO:0009532//plastid stroma;…	GO:0046872//metal ion binding;GO:0043167//ion binding;GO:0005488//binding;GO:0043169//cation binding;GO:0046914//transition metal ion binding	GO:0045229//external encapsulating structure organization;GO:0010033//response to organic substance;GO:0000096//sulfur amino acid metabolic process;GO:0009826//unidimensional cell growth;GO:0048869//cellular developmental process;GO:0042592//homeostatic process;GO:0051171//regulation of nitrogen compound metabolic process;GO:0034248//regulation of cellular amide metabolic process;GO:0016043//cell…
Bol023801	0.56	Bol023801	PREDICTED: probable LRR receptor-like serine/threonine-protein kinase At4g36180 [Brassica napus]	-	-	-	-	-	-	GO:0065007//biological regulation;GO:0050789//regulation of biological process;GO:0050794//regulation of cellular process
Bol023897	1.578	Bol023897	PREDICTED: 60S ribosomal protein L10-3-like [Brassica oleracea var. oleracea] [Brassica oleracea]	Genetic Information Processing	Translation	ko03010//Ribosome	K02866	GO:0043227//membrane-bounded organelle;GO:0032991//macromolecular complex;GO:0044391//ribosomal subunit;GO:0030529//intracellular ribonucleoprotein complex;GO:0005623//cell;GO:0043229//intracellular organelle;GO:0005622//intracellular;GO:0044422//organelle part;GO:1990904//ribonucleoprotein complex;GO:0016020//membrane;GO:0005737//cytoplasm;GO:0043226//organelle;GO:0043231//intracellular membrane…	GO:0005198//structural molecule activity	GO:0050896//response to stimulus;GO:0071704//organic substance metabolic process;GO:0009416//response to light stimulus;GO:0009628//response to abiotic stimulus;GO:0010467//gene expression;GO:0009314//response to radiation;GO:0009411//response to UV;GO:0043170//macromolecule metabolic process;GO:0008152//metabolic process
Bol024711	0.83	Bol024711	BnaC02g03850D [Brassica napus]	Metabolism	Amino acid metabolism;Global and Overview;Energy metabolism;Biosynthesis of other secondary metabolites	ko01200//Carbon metabolism;ko01230//Biosynthesis of amino acids;ko00270//Cysteine and methionine metabolism;ko01210//2-Oxocarboxylic acid metabolism;ko00710//Carbon fixation in photosynthetic organisms;ko00330//Arginine and proline metabolism;ko00250//Alanine, aspartate and glutamate metabolism;ko00360//Phenylalanine metabolism;ko00400//Phenylalanine, tyrosine and tryptophan biosynthesis;ko00960/…	K14454	GO:0044424//intracellular part;GO:0043226//organelle;GO:0043229//intracellular organelle;GO:0005737//cytoplasm;GO:0009536//plastid;GO:0044464//cell part;GO:0042579//microbody;GO:0043231//intracellular membrane-bounded organelle;GO:0044444//cytoplasmic part;GO:0043227//membrane-bounded organelle;GO:0005623//cell;GO:0005622//intracellular	GO:0016740//transferase activity;GO:0070546//L-phenylalanine aminotransferase activity;GO:0008483//transaminase activity;GO:0005488//binding;GO:0043168//anion binding;GO:0016769//transferase activity, transferring nitrogenous groups;GO:0043167//ion binding;GO:0003824//catalytic activity	GO:0044085//cellular component biogenesis;GO:0065003//macromolecular complex assembly;GO:0016042//lipid catabolic process;GO:1901575//organic substance catabolic process;GO:0044767//single-organism developmental process;GO:0032502//developmental process;GO:0034622//cellular macromolecular complex assembly;GO:0044763//single-organism cellular process;GO:0006807//nitrogen compound metabolic process…
Bol024996	0.782	Bol024996	PREDICTED: acyl-coenzyme A oxidase 4, peroxisomal-like [Brassica napus]	Cellular Processes;Metabolism	Global and Overview;Transport and catabolism;Lipid metabolism	ko04146//Peroxisome;ko01212//Fatty acid metabolism;ko00592//alpha-Linolenic acid metabolism;ko00071//Fatty acid degradation;ko01040//Biosynthesis of unsaturated fatty acids	K00232	GO:0043231//intracellular membrane-bounded organelle;GO:0044464//cell part;GO:0005737//cytoplasm;GO:0043229//intracellular organelle;GO:0044424//intracellular part;GO:0042579//microbody;GO:0005777//peroxisome;GO:0044444//cytoplasmic part;GO:0043226//organelle;GO:0005622//intracellular;GO:0043227//membrane-bounded organelle;GO:0005623//cell	GO:0036094//small molecule binding;GO:0016634//oxidoreductase activity, acting on the CH-CH group of donors, oxygen as acceptor;GO:0003824//catalytic activity;GO:1901265//nucleoside phosphate binding;GO:0016491//oxidoreductase activity;GO:0016627//oxidoreductase activity, acting on the CH-CH group of donors;GO:0005488//binding;GO:1901363//heterocyclic compound binding;GO:0000166//nucleotide bindi…	GO:0006605//protein targeting;GO:0071840//cellular component organization or biogenesis;GO:0071702//organic substance transport;GO:0051234//establishment of localization;GO:0034613//cellular protein localization;GO:0016054//organic acid catabolic process;GO:0072594//establishment of protein localization to organelle;GO:0019752//carboxylic acid metabolic process;GO:0043574//peroxisomal transport;G…
Bol025034	0.736	Bol025034	PREDICTED: ATP synthase subunit d, mitochondrial-like [Brassica oleracea var. oleracea] [Brassica oleracea]	Metabolism	Energy metabolism	ko00190//Oxidative phosphorylation	K02138	GO:0045259//proton-transporting ATP synthase complex;GO:0005623//cell;GO:0016469//proton-transporting two-sector ATPase complex;GO:0032991//macromolecular complex;GO:0044446//intracellular organelle part;GO:0045263//proton-transporting ATP synthase complex, coupling factor F(o);GO:0043231//intracellular membrane-bounded organelle;GO:0043234//protein complex;GO:0031090//organelle membrane;GO:00319…	GO:0046914//transition metal ion binding;GO:0005488//binding;GO:0005215//transporter activity;GO:0015075//ion transmembrane transporter activity;GO:0003824//catalytic activity;GO:0046872//metal ion binding;GO:0008324//cation transmembrane transporter activity;GO:0022857//transmembrane transporter activity;GO:0022891//substrate-specific transmembrane transporter activity;GO:0043167//ion binding;GO…	GO:0009259//ribonucleotide metabolic process;GO:0090407//organophosphate biosynthetic process;GO:0009056//catabolic process;GO:0055086//nucleobase-containing small molecule metabolic process;GO:0051603//proteolysis involved in cellular protein catabolic process;GO:0009156//ribonucleoside monophosphate biosynthetic process;GO:1901575//organic substance catabolic process;GO:0009119//ribonucleoside …
Bol025210	1.216	Bol025210	PREDICTED: 60S ribosomal protein L12-2-like [Brassica oleracea var. oleracea] [Brassica oleracea]	Genetic Information Processing	Translation	ko03010//Ribosome	K02870	GO:0044391//ribosomal subunit;GO:0043228//non-membrane-bounded organelle;GO:0044444//cytoplasmic part;GO:0043232//intracellular non-membrane-bounded organelle;GO:0030529//intracellular ribonucleoprotein complex;GO:0043231//intracellular membrane-bounded organelle;GO:0044446//intracellular organelle part;GO:0032991//macromolecular complex;GO:0043226//organelle;GO:0043227//membrane-bounded organell…	GO:0097159//organic cyclic compound binding;GO:0003723//RNA binding;GO:0005488//binding;GO:0043169//cation binding;GO:0003676//nucleic acid binding;GO:0046872//metal ion binding;GO:1901363//heterocyclic compound binding;GO:0005198//structural molecule activity;GO:0043167//ion binding;GO:0046914//transition metal ion binding	GO:0044085//cellular component biogenesis;GO:0090304//nucleic acid metabolic process;GO:0008152//metabolic process;GO:0044260//cellular macromolecule metabolic process;GO:0010467//gene expression;GO:0009451//RNA modification;GO:0071840//cellular component organization or biogenesis;GO:0044238//primary metabolic process;GO:0006950//response to stress;GO:0006139//nucleobase-containing compound meta…
Bol025267	0.728	Bol025267	PREDICTED: type III polyketide synthase A [Brassica napus]	-	-	-	-	GO:0043227//membrane-bounded organelle;GO:0044464//cell part;GO:0005623//cell;GO:0043226//organelle;GO:0043231//intracellular membrane-bounded organelle;GO:0005622//intracellular;GO:0043229//intracellular organelle;GO:0044424//intracellular part	GO:0016747//transferase activity, transferring acyl groups other than amino-acyl groups;GO:0016746//transferase activity, transferring acyl groups;GO:0003824//catalytic activity;GO:0016740//transferase activity	GO:0006725//cellular aromatic compound metabolic process;GO:0030638//polyketide metabolic process;GO:0044249//cellular biosynthetic process;GO:0019438//aromatic compound biosynthetic process;GO:0019748//secondary metabolic process;GO:0044237//cellular metabolic process;GO:0044707//single-multicellular organism process;GO:0044085//cellular component biogenesis;GO:0045229//external encapsulating st…
Bol025646	0.824	Bol025646	PREDICTED: uncharacterized oxidoreductase At4g09670 [Brassica oleracea var. oleracea] [Brassica oleracea]	-	-	-	-	GO:0005737//cytoplasm;GO:0005622//intracellular;GO:0044424//intracellular part;GO:0044444//cytoplasmic part;GO:0044464//cell part;GO:0005623//cell	GO:0003824//catalytic activity	GO:0044710//single-organism metabolic process;GO:0044699//single-organism process;GO:0008152//metabolic process
Bol025650	1.527	Bol025650	BnaA09g23350D [Brassica napus]	Genetic Information Processing	Translation	ko03010//Ribosome	K02964	-	-	-
Bol025706	0.701	Bol025706	PREDICTED: myrosinase-like [Brassica rapa]	Metabolism	Amino acid metabolism	ko00380//Tryptophan metabolism	K01237	-	GO:0003824//catalytic activity;GO:0016772//transferase activity, transferring phosphorus-containing groups;GO:0016740//transferase activity;GO:0016787//hydrolase activity;GO:0004553//hydrolase activity, hydrolyzing O-glycosyl compounds;GO:0016798//hydrolase activity, acting on glycosyl bonds	GO:0008152//metabolic process;GO:0044238//primary metabolic process
Bol025922	0.626	Bol025922	mitochondrial ATP synthase 6 KD subunit [Oryza sativa Japonica Group]	-	-	-	-	GO:0043227//membrane-bounded organelle;GO:0043231//intracellular membrane-bounded organelle;GO:0031966//mitochondrial membrane;GO:0044424//intracellular part;GO:0044425//membrane part;GO:0031967//organelle envelope;GO:0044455//mitochondrial membrane part;GO:0044446//intracellular organelle part;GO:0031975//envelope;GO:0016020//membrane;GO:0044464//cell part;GO:0005623//cell;GO:0005737//cytoplasm;…	GO:0003824//catalytic activity	GO:0044237//cellular metabolic process;GO:0043094//cellular metabolic compound salvage;GO:0044249//cellular biosynthetic process;GO:0009058//biosynthetic process;GO:0009987//cellular process;GO:0008152//metabolic process
Bol026165	0.829	Bol026165	PREDICTED: geranylgeranyl diphosphate reductase, chloroplastic [Brassica oleracea var. oleracea] [Brassica oleracea]	Metabolism	Metabolism of cofactors and vitamins;Metabolism of terpenoids and polyketides	ko00900//Terpenoid backbone biosynthesis;ko00860//Porphyrin and chlorophyll metabolism	K10960	GO:0044422//organelle part;GO:0043226//organelle;GO:0005623//cell;GO:0031967//organelle envelope;GO:0044435//plastid part;GO:0009536//plastid;GO:0044444//cytoplasmic part;GO:0042170//plastid membrane;GO:0043231//intracellular membrane-bounded organelle;GO:0005737//cytoplasm;GO:0043227//membrane-bounded organelle;GO:0009526//plastid envelope;GO:0031984//organelle subcompartment;GO:0031090//organel…	GO:0016491//oxidoreductase activity;GO:0005488//binding;GO:0003824//catalytic activity;GO:0016627//oxidoreductase activity, acting on the CH-CH group of donors	GO:0009058//biosynthetic process;GO:0044711//single-organism biosynthetic process;GO:0050789//regulation of biological process;GO:0032268//regulation of cellular protein metabolic process;GO:0065007//biological regulation;GO:0044237//cellular metabolic process;GO:0019438//aromatic compound biosynthetic process;GO:0000096//sulfur amino acid metabolic process;GO:0009987//cellular process;GO:0044699…
Bol026469	1.476	Bol026469	PREDICTED: proteasome subunit alpha type-3-like [Brassica napus]	Genetic Information Processing	Folding, sorting and degradation	ko03050//Proteasome	K02727	GO:0043234//protein complex;GO:0005737//cytoplasm;GO:0032991//macromolecular complex;GO:0005622//intracellular;GO:0016020//membrane;GO:0044424//intracellular part;GO:0005623//cell;GO:0043226//organelle;GO:0031090//organelle membrane;GO:0043227//membrane-bounded organelle;GO:0043229//intracellular organelle;GO:0005576//extracellular region;GO:0044444//cytoplasmic part;GO:0044422//organelle part;GO…	GO:0004175//endopeptidase activity;GO:0016787//hydrolase activity;GO:0070011//peptidase activity, acting on L-amino acid peptides;GO:0003824//catalytic activity;GO:0008233//peptidase activity	GO:0071822//protein complex subunit organization;GO:0043094//cellular metabolic compound salvage;GO:0019752//carboxylic acid metabolic process;GO:0044281//small molecule metabolic process;GO:0019941//modification-dependent protein catabolic process;GO:1902578//single-organism localization;GO:0065003//macromolecular complex assembly;GO:0044260//cellular macromolecule metabolic process;GO:0042044//…
Bol026477	1.29	Bol026477	PREDICTED: fe(3+)-Zn(2+) purple acid phosphatase 12 [Brassica oleracea var. oleracea] [Brassica oleracea]	-	-	-	-	-	GO:0003824//catalytic activity;GO:0042578//phosphoric ester hydrolase activity;GO:0043169//cation binding;GO:0016787//hydrolase activity;GO:0005488//binding;GO:0016788//hydrolase activity, acting on ester bonds;GO:0016791//phosphatase activity;GO:0043167//ion binding	GO:0009987//cellular process;GO:0044237//cellular metabolic process;GO:0008152//metabolic process;GO:0006793//phosphorus metabolic process;GO:0006796//phosphate-containing compound metabolic process
Bol026870	1.204	Bol026870	PREDICTED: protein NUCLEAR FUSION DEFECTIVE 5, mitochondrial-like [Brassica napus]	-	-	-	-	-	-	-
Bol026873	0.788	Bol026873	PREDICTED: glutathione S-transferase DHAR1, mitochondrial [Brassica oleracea var. oleracea] [Brassica oleracea]	-	-	-	-	GO:0044446//intracellular organelle part;GO:0009536//plastid;GO:0005737//cytoplasm;GO:0005576//extracellular region;GO:0044422//organelle part;GO:0009532//plastid stroma;GO:0005623//cell;GO:0016020//membrane;GO:0043226//organelle;GO:0005622//intracellular;GO:0043231//intracellular membrane-bounded organelle;GO:0044464//cell part;GO:0043229//intracellular organelle;GO:0043227//membrane-bounded org…	GO:0015037//peptide disulfide oxidoreductase activity;GO:0046872//metal ion binding;GO:0022838//substrate-specific channel activity;GO:0005488//binding;GO:0046914//transition metal ion binding;GO:0015267//channel activity;GO:0043167//ion binding;GO:0003824//catalytic activity;GO:0005216//ion channel activity;GO:0016765//transferase activity, transferring alkyl or aryl (other than methyl) groups;G…	GO:0051179//localization;GO:0043412//macromolecule modification;GO:0055085//transmembrane transport;GO:0006464//cellular protein modification process;GO:0051234//establishment of localization;GO:0044419//interspecies interaction between organisms;GO:0006979//response to oxidative stress;GO:0036211//protein modification process;GO:0044765//single-organism transport;GO:0044237//cellular metabolic p…
Bol026973	0.767	Bol026973	PREDICTED: catalase-3 [Brassica rapa]	Cellular Processes;Metabolism	Amino acid metabolism;Global and Overview;Transport and catabolism;Carbohydrate metabolism	ko01200//Carbon metabolism;ko04146//Peroxisome;ko00630//Glyoxylate and dicarboxylate metabolism;ko00380//Tryptophan metabolism	K03781	GO:0044435//plastid part;GO:0005576//extracellular region;GO:0044464//cell part;GO:0071944//cell periphery;GO:0031975//envelope;GO:0005911//cell-cell junction;GO:0044424//intracellular part;GO:0044446//intracellular organelle part;GO:0030529//intracellular ribonucleoprotein complex;GO:0043228//non-membrane-bounded organelle;GO:0030312//external encapsulating structure;GO:1990904//ribonucleoprotei…	GO:0005342//organic acid transmembrane transporter activity;GO:0005215//transporter activity;GO:0004601//peroxidase activity;GO:0015075//ion transmembrane transporter activity;GO:0016209//antioxidant activity;GO:0016684//oxidoreductase activity, acting on peroxide as acceptor;GO:0008514//organic anion transmembrane transporter activity;GO:0043167//ion binding;GO:0046914//transition metal ion bind…	GO:0016042//lipid catabolic process;GO:0006520//cellular amino acid metabolic process;GO:0009850//auxin metabolic process;GO:0042592//homeostatic process;GO:0043436//oxoacid metabolic process;GO:0051716//cellular response to stimulus;GO:0009072//aromatic amino acid family metabolic process;GO:0009683//indoleacetic acid metabolic process;GO:0065008//regulation of biological quality;GO:0006952//def…
Bol027145	0.823	Bol027145	PREDICTED: heme oxygenase 1, chloroplastic-like [Brassica oleracea var. oleracea] [Brassica oleracea]	Metabolism	Metabolism of cofactors and vitamins	ko00860//Porphyrin and chlorophyll metabolism	K00510	GO:0043227//membrane-bounded organelle;GO:0043229//intracellular organelle;GO:0043226//organelle;GO:0043231//intracellular membrane-bounded organelle;GO:0005737//cytoplasm;GO:0044424//intracellular part;GO:0044444//cytoplasmic part;GO:0044464//cell part;GO:0009536//plastid;GO:0005622//intracellular;GO:0005623//cell	GO:0003824//catalytic activity;GO:0097159//organic cyclic compound binding;GO:0005488//binding;GO:0016491//oxidoreductase activity;GO:0016705//oxidoreductase activity, acting on paired donors, with incorporation or reduction of molecular oxygen;GO:0046906//tetrapyrrole binding;GO:0043167//ion binding;GO:0043169//cation binding;GO:1901363//heterocyclic compound binding	GO:0007154//cell communication;GO:0018130//heterocycle biosynthetic process;GO:0044249//cellular biosynthetic process;GO:0007602//phototransduction;GO:0009314//response to radiation;GO:0016109//tetraterpenoid biosynthetic process;GO:0006629//lipid metabolic process;GO:0044711//single-organism biosynthetic process;GO:0051239//regulation of multicellular organismal process;GO:0009583//detection of …
Bol027390	0.805	Bol027390	PREDICTED: reticuline oxidase-like protein [Brassica oleracea var. oleracea] [Brassica oleracea]	-	-	-	-	-	GO:0097159//organic cyclic compound binding;GO:0036094//small molecule binding;GO:0016616//oxidoreductase activity, acting on the CH-OH group of donors, NAD or NADP as acceptor;GO:1901265//nucleoside phosphate binding;GO:0016614//oxidoreductase activity, acting on CH-OH group of donors;GO:1901363//heterocyclic compound binding;GO:0016491//oxidoreductase activity;GO:0000166//nucleotide binding;GO:…	GO:0044700//single organism signaling;GO:0044237//cellular metabolic process;GO:0043207//response to external biotic stimulus;GO:0051704//multi-organism process;GO:0044763//single-organism cellular process;GO:0051707//response to other organism;GO:0009607//response to biotic stimulus;GO:0065007//biological regulation;GO:0006082//organic acid metabolic process;GO:0008152//metabolic process;GO:0006…
Bol027408	1.699	Bol027408	BnaC04g10270D [Brassica napus]	Metabolism	Metabolism of cofactors and vitamins;Nucleotide metabolism	ko00230//Purine metabolism;ko00670//One carbon pool by folate	K00602	-	GO:0019238//cyclohydrolase activity;GO:0016740//transferase activity;GO:0016787//hydrolase activity;GO:0016741//transferase activity, transferring one-carbon groups;GO:0016742//hydroxymethyl-, formyl- and related transferase activity;GO:0016810//hydrolase activity, acting on carbon-nitrogen (but not peptide) bonds;GO:0003824//catalytic activity;GO:0016814//hydrolase activity, acting on carbon-nit…	GO:0044763//single-organism cellular process;GO:0008152//metabolic process;GO:0044238//primary metabolic process;GO:0055086//nucleobase-containing small molecule metabolic process;GO:0006807//nitrogen compound metabolic process;GO:0019637//organophosphate metabolic process;GO:0009117//nucleotide metabolic process;GO:0034641//cellular nitrogen compound metabolic process;GO:0044237//cellular metabo…
Bol027786	1.22	Bol027786	PREDICTED: proteasome subunit alpha type-3 [Brassica oleracea var. oleracea] [Brassica oleracea]	Genetic Information Processing	Folding, sorting and degradation	ko03050//Proteasome	K02727	GO:0005623//cell;GO:0032991//macromolecular complex;GO:0005622//intracellular;GO:0044464//cell part;GO:0044422//organelle part;GO:0043234//protein complex;GO:0043226//organelle;GO:0005576//extracellular region;GO:0016020//membrane;GO:0031090//organelle membrane;GO:0044424//intracellular part;GO:0043227//membrane-bounded organelle;GO:0044444//cytoplasmic part;GO:0043231//intracellular membrane-bou…	GO:0004175//endopeptidase activity;GO:0003824//catalytic activity;GO:0016787//hydrolase activity;GO:0070011//peptidase activity, acting on L-amino acid peptides;GO:0008233//peptidase activity	GO:0006810//transport;GO:0032787//monocarboxylic acid metabolic process;GO:0044281//small molecule metabolic process;GO:0044085//cellular component biogenesis;GO:0043248//proteasome assembly;GO:0006006//glucose metabolic process;GO:0044238//primary metabolic process;GO:0044260//cellular macromolecule metabolic process;GO:0044265//cellular macromolecule catabolic process;GO:0044723//single-organis…
Bol027826	0.645	Bol027826	PREDICTED: lipoxygenase 2, chloroplastic-like [Brassica oleracea var. oleracea] [Brassica oleracea]	Metabolism	Lipid metabolism	ko00592//alpha-Linolenic acid metabolism;ko00591//Linoleic acid metabolism	K00454	-	GO:0043167//ion binding;GO:0003824//catalytic activity;GO:0016701//oxidoreductase activity, acting on single donors with incorporation of molecular oxygen;GO:0005488//binding;GO:0016491//oxidoreductase activity;GO:0043169//cation binding	GO:0019752//carboxylic acid metabolic process;GO:0009058//biosynthetic process;GO:0044238//primary metabolic process;GO:0006082//organic acid metabolic process;GO:0043436//oxoacid metabolic process;GO:0009987//cellular process;GO:0006629//lipid metabolic process;GO:0044763//single-organism cellular process;GO:0006631//fatty acid metabolic process;GO:0044710//single-organism metabolic process;GO:0…
Bol028088	0.777	Bol028088	PREDICTED: non-specific lipid-transfer protein 3-like [Brassica oleracea var. oleracea] [Brassica oleracea]	-	-	-	-	-	GO:0005488//binding	GO:0044765//single-organism transport;GO:0044699//single-organism process;GO:1902578//single-organism localization;GO:0006810//transport;GO:0051179//localization;GO:0051234//establishment of localization
Bol028205	0.819	Bol028205	PREDICTED: 60S ribosomal protein L13a-2-like [Brassica oleracea var. oleracea] [Brassica oleracea]	Genetic Information Processing	Translation	ko03010//Ribosome	K02872	GO:0005840//ribosome;GO:0005623//cell;GO:0043226//organelle;GO:0044391//ribosomal subunit;GO:0005911//cell-cell junction;GO:0030054//cell junction;GO:0005737//cytoplasm;GO:0043229//intracellular organelle;GO:0044422//organelle part;GO:0044464//cell part;GO:0005622//intracellular;GO:0044444//cytoplasmic part;GO:0015934//large ribosomal subunit;GO:0030529//intracellular ribonucleoprotein complex;GO…	GO:0005198//structural molecule activity	GO:0009987//cellular process;GO:0016043//cellular component organization;GO:0008152//metabolic process;GO:0045229//external encapsulating structure organization;GO:0043170//macromolecule metabolic process;GO:0071554//cell wall organization or biogenesis;GO:0071555//cell wall organization;GO:0071704//organic substance metabolic process;GO:0071840//cellular component organization or biogenesis;GO:0…
Bol028304	0.768	Bol028304	PREDICTED: beta-amylase 5 [Brassica napus]	-	-	-	-	GO:0005623//cell;GO:0005737//cytoplasm;GO:0044464//cell part;GO:0005622//intracellular;GO:0044424//intracellular part	GO:0016160//amylase activity;GO:0016787//hydrolase activity;GO:0004553//hydrolase activity, hydrolyzing O-glycosyl compounds;GO:0016798//hydrolase activity, acting on glycosyl bonds;GO:0003824//catalytic activity	GO:0005975//carbohydrate metabolic process;GO:0043170//macromolecule metabolic process;GO:0044238//primary metabolic process;GO:0005976//polysaccharide metabolic process;GO:0008152//metabolic process;GO:0071704//organic substance metabolic process
Bol028307	0.768	Bol028307	PREDICTED: beta-amylase 5 [Brassica napus]	-	-	-	-	GO:0009536//plastid;GO:0043227//membrane-bounded organelle;GO:0044444//cytoplasmic part;GO:0005623//cell;GO:0043229//intracellular organelle;GO:0043231//intracellular membrane-bounded organelle;GO:0005737//cytoplasm;GO:0043226//organelle;GO:0044424//intracellular part;GO:0005622//intracellular;GO:0044464//cell part	GO:0016787//hydrolase activity;GO:0016160//amylase activity;GO:0004553//hydrolase activity, hydrolyzing O-glycosyl compounds;GO:0003824//catalytic activity;GO:0016798//hydrolase activity, acting on glycosyl bonds	GO:0071704//organic substance metabolic process;GO:0009607//response to biotic stimulus;GO:0043170//macromolecule metabolic process;GO:0043207//response to external biotic stimulus;GO:0005976//polysaccharide metabolic process;GO:0005982//starch metabolic process;GO:0044260//cellular macromolecule metabolic process;GO:0044042//glucan metabolic process;GO:0044264//cellular polysaccharide metabolic …
Bol028542	1.578	Bol028542	PREDICTED: 60S ribosomal protein L10-3-like [Brassica oleracea var. oleracea] [Brassica oleracea]	Genetic Information Processing	Translation	ko03010//Ribosome	K02866	GO:0043228//non-membrane-bounded organelle;GO:0044391//ribosomal subunit;GO:0043232//intracellular non-membrane-bounded organelle;GO:0044424//intracellular part;GO:0005623//cell;GO:0031090//organelle membrane;GO:0043226//organelle;GO:0016020//membrane;GO:0005737//cytoplasm;GO:0043229//intracellular organelle;GO:0043227//membrane-bounded organelle;GO:0044444//cytoplasmic part;GO:0044446//intracell…	GO:0005198//structural molecule activity	GO:0009314//response to radiation;GO:0071704//organic substance metabolic process;GO:0008152//metabolic process;GO:0050896//response to stimulus;GO:0043170//macromolecule metabolic process;GO:0009628//response to abiotic stimulus;GO:0009411//response to UV;GO:0010467//gene expression;GO:0009416//response to light stimulus
Bol029020	1.213	Bol029020	PREDICTED: 60S ribosomal protein L8-3 [Brassica oleracea var. oleracea] [Brassica oleracea]	Genetic Information Processing	Translation	ko03010//Ribosome	K02938	GO:0044464//cell part;GO:0043226//organelle;GO:0044391//ribosomal subunit;GO:0043232//intracellular non-membrane-bounded organelle;GO:0032991//macromolecular complex;GO:0005623//cell;GO:0043229//intracellular organelle;GO:0044444//cytoplasmic part;GO:0043231//intracellular membrane-bounded organelle;GO:0016020//membrane;GO:0043227//membrane-bounded organelle;GO:0005622//intracellular;GO:0030529//…	GO:0005198//structural molecule activity;GO:0003676//nucleic acid binding;GO:1901363//heterocyclic compound binding;GO:0097159//organic cyclic compound binding;GO:0005488//binding	GO:0010467//gene expression;GO:0071704//organic substance metabolic process;GO:0008152//metabolic process;GO:0043170//macromolecule metabolic process
Bol029048	1.382	Bol029048	PREDICTED: aconitate hydratase 1-like [Brassica napus]	Metabolism	Global and Overview;Carbohydrate metabolism	ko01200//Carbon metabolism;ko01230//Biosynthesis of amino acids;ko01210//2-Oxocarboxylic acid metabolism;ko00630//Glyoxylate and dicarboxylate metabolism;ko00020//Citrate cycle (TCA cycle)	K01681	GO:0005576//extracellular region;GO:0043226//organelle;GO:0005622//intracellular;GO:0005911//cell-cell junction;GO:0030054//cell junction;GO:0005737//cytoplasm;GO:0005623//cell;GO:0043231//intracellular membrane-bounded organelle;GO:0044424//intracellular part;GO:0043229//intracellular organelle;GO:0016020//membrane;GO:0043227//membrane-bounded organelle;GO:0044444//cytoplasmic part;GO:0044464//c…	GO:0036094//small molecule binding;GO:0003824//catalytic activity;GO:0044822//poly(A) RNA binding;GO:0005488//binding;GO:0019842//vitamin binding;GO:0003729//mRNA binding;GO:0043167//ion binding;GO:0003676//nucleic acid binding;GO:0097159//organic cyclic compound binding;GO:0046872//metal ion binding;GO:0046914//transition metal ion binding;GO:0043169//cation binding;GO:0051536//iron-sulfur clust…	GO:0034614//cellular response to reactive oxygen species;GO:0010033//response to organic substance;GO:0019318//hexose metabolic process;GO:0055065//metal ion homeostasis;GO:1901701//cellular response to oxygen-containing compound;GO:0071840//cellular component organization or biogenesis;GO:1900673//olefin metabolic process;GO:0042221//response to chemical;GO:0043436//oxoacid metabolic process;GO:…
Bol029079	1.219	Bol029079	PREDICTED: uncharacterized protein At2g17340 [Brassica napus]	-	-	-	-	GO:0005623//cell;GO:0044424//intracellular part;GO:0005622//intracellular;GO:0044464//cell part	-	-
Bol029206	0.752	Bol029206	PREDICTED: single-stranded DNA-binding protein WHY1, chloroplastic [Brassica oleracea var. oleracea] [Brassica oleracea]	-	-	-	-	GO:0005737//cytoplasm;GO:0005694//chromosome;GO:0044435//plastid part;GO:0043227//membrane-bounded organelle;GO:0043231//intracellular membrane-bounded organelle;GO:0044422//organelle part;GO:0043226//organelle;GO:0044444//cytoplasmic part;GO:0044464//cell part;GO:0043232//intracellular non-membrane-bounded organelle;GO:0009532//plastid stroma;GO:0005623//cell;GO:0005622//intracellular;GO:0009536…	GO:0003676//nucleic acid binding;GO:0043565//sequence-specific DNA binding;GO:1901363//heterocyclic compound binding;GO:0003677//DNA binding;GO:0005488//binding;GO:0043566//structure-specific DNA binding;GO:0097159//organic cyclic compound binding	GO:0051052//regulation of DNA metabolic process;GO:0008156//negative regulation of DNA replication;GO:0009889//regulation of biosynthetic process;GO:2000112//regulation of cellular macromolecule biosynthetic process;GO:0031324//negative regulation of cellular metabolic process;GO:0019222//regulation of metabolic process;GO:0048523//negative regulation of cellular process;GO:0080090//regulation of…
Bol029509	1.339	Bol029509	PREDICTED: citrate synthase 4, mitochondrial-like [Brassica oleracea var. oleracea] [Brassica oleracea]	Metabolism	Global and Overview;Carbohydrate metabolism	ko01200//Carbon metabolism;ko01230//Biosynthesis of amino acids;ko01210//2-Oxocarboxylic acid metabolism;ko00630//Glyoxylate and dicarboxylate metabolism;ko00020//Citrate cycle (TCA cycle)	K01647	GO:0005622//intracellular;GO:0043226//organelle;GO:0005737//cytoplasm;GO:0043229//intracellular organelle;GO:0044424//intracellular part;GO:0043227//membrane-bounded organelle;GO:0005739//mitochondrion;GO:0043231//intracellular membrane-bounded organelle;GO:0009536//plastid;GO:0044429//mitochondrial part;GO:0044464//cell part;GO:0071944//cell periphery;GO:0030312//external encapsulating structure…	GO:0043167//ion binding;GO:0016740//transferase activity;GO:0005488//binding;GO:0003824//catalytic activity;GO:0046912//transferase activity, transferring acyl groups, acyl groups converted into alkyl on transfer;GO:0046914//transition metal ion binding;GO:0032550//purine ribonucleoside binding;GO:0032549//ribonucleoside binding;GO:0097159//organic cyclic compound binding;GO:0016746//transferase …	GO:0008152//metabolic process;GO:0032787//monocarboxylic acid metabolic process;GO:0072350//tricarboxylic acid metabolic process;GO:0044281//small molecule metabolic process;GO:0043436//oxoacid metabolic process;GO:0044763//single-organism cellular process;GO:0010035//response to inorganic substance;GO:0044238//primary metabolic process;GO:0015980//energy derivation by oxidation of organic compou…
Bol029654	1.277	Bol029654	PREDICTED: tropinone reductase homolog At2g29300-like isoform X1 [Brassica oleracea var. oleracea] [Brassica oleracea]	Metabolism	Biosynthesis of other secondary metabolites	ko00960//Tropane, piperidine and pyridine alkaloid biosynthesis	K08081	-	GO:0003824//catalytic activity	GO:0008152//metabolic process;GO:0044699//single-organism process;GO:0044710//single-organism metabolic process
Bol029656	1.277	Bol029656	PREDICTED: tropinone reductase homolog At2g29310 isoform X1 [Brassica oleracea var. oleracea] [Brassica oleracea]	Metabolism	Biosynthesis of other secondary metabolites	ko00960//Tropane, piperidine and pyridine alkaloid biosynthesis	K08081	-	GO:0003824//catalytic activity	GO:0044699//single-organism process;GO:0044710//single-organism metabolic process;GO:0008152//metabolic process
Bol029979	0.833	Bol029979	PREDICTED: 3-isopropylmalate dehydratase small subunit 1 [Brassica oleracea var. oleracea] [Brassica oleracea]	Metabolism	Amino acid metabolism;Global and Overview;Carbohydrate metabolism	ko01230//Biosynthesis of amino acids;ko01210//2-Oxocarboxylic acid metabolism;ko00290//Valine, leucine and isoleucine biosynthesis;ko00660//C5-Branched dibasic acid metabolism	K01704	GO:0044422//organelle part;GO:0005622//intracellular;GO:0044446//intracellular organelle part;GO:0005737//cytoplasm;GO:0009532//plastid stroma;GO:0043229//intracellular organelle;GO:0044424//intracellular part;GO:0044464//cell part;GO:0044444//cytoplasmic part;GO:0009536//plastid;GO:0043226//organelle;GO:0043227//membrane-bounded organelle;GO:0044435//plastid part;GO:0043231//intracellular membra…	GO:0003824//catalytic activity;GO:0016836//hydro-lyase activity;GO:0016829//lyase activity;GO:0016835//carbon-oxygen lyase activity	GO:1901659//glycosyl compound biosynthetic process;GO:0000097//sulfur amino acid biosynthetic process;GO:0065008//regulation of biological quality;GO:0016143//S-glycoside metabolic process;GO:0006082//organic acid metabolic process;GO:0065007//biological regulation;GO:0044272//sulfur compound biosynthetic process;GO:0016144//S-glycoside biosynthetic process;GO:0044699//single-organism process;GO:…
Bol030326	0.827	Bol030326	BnaC09g29920D [Brassica napus]	-	-	-	-	GO:0009507//chloroplast;GO:0044435//plastid part;GO:0005622//intracellular;GO:0043231//intracellular membrane-bounded organelle;GO:0044446//intracellular organelle part;GO:0043229//intracellular organelle;GO:0005623//cell;GO:0044425//membrane part;GO:0044434//chloroplast part;GO:0016020//membrane;GO:0043226//organelle;GO:0031090//organelle membrane;GO:0043227//membrane-bounded organelle;GO:003122…	GO:0046906//tetrapyrrole binding;GO:0043167//ion binding;GO:0005488//binding;GO:1901363//heterocyclic compound binding;GO:0043169//cation binding;GO:0097159//organic cyclic compound binding	GO:0044763//single-organism cellular process;GO:0044699//single-organism process;GO:0006694//steroid biosynthetic process;GO:0016104//triterpenoid biosynthetic process;GO:0008610//lipid biosynthetic process;GO:0006722//triterpenoid metabolic process;GO:1901362//organic cyclic compound biosynthetic process;GO:0044237//cellular metabolic process;GO:0044711//single-organism biosynthetic process;GO:0…
Bol030633	1.231	Bol030633	PREDICTED: elongation factor Tu, mitochondrial [Brassica rapa]	-	-	-	-	GO:0043226//organelle;GO:0005737//cytoplasm;GO:0043229//intracellular organelle;GO:0044444//cytoplasmic part;GO:0005622//intracellular;GO:0071944//cell periphery;GO:0030312//external encapsulating structure;GO:0044464//cell part;GO:0043227//membrane-bounded organelle;GO:0044424//intracellular part;GO:0005623//cell;GO:0043231//intracellular membrane-bounded organelle	GO:0016462//pyrophosphatase activity;GO:1901363//heterocyclic compound binding;GO:0003723//RNA binding;GO:0097159//organic cyclic compound binding;GO:0005488//binding;GO:0097367//carbohydrate derivative binding;GO:0036094//small molecule binding;GO:0016817//hydrolase activity, acting on acid anhydrides;GO:0001883//purine nucleoside binding;GO:0003676//nucleic acid binding;GO:0008135//translation …	GO:0006725//cellular aromatic compound metabolic process;GO:1901564//organonitrogen compound metabolic process;GO:0008152//metabolic process;GO:0034645//cellular macromolecule biosynthetic process;GO:0009059//macromolecule biosynthetic process;GO:0050896//response to stimulus;GO:0046483//heterocycle metabolic process;GO:0044699//single-organism process;GO:0072528//pyrimidine-containing compound b…
Bol030909	0.73	Bol030909	PREDICTED: beta-glucosidase 43 isoform X2 [Brassica oleracea var. oleracea] [Brassica oleracea]	Metabolism	Carbohydrate metabolism;Metabolism of other amino acids;Biosynthesis of other secondary metabolites	ko00500//Starch and sucrose metabolism;ko00940//Phenylpropanoid biosynthesis;ko00460//Cyanoamino acid metabolism	K05350	GO:0005622//intracellular;GO:0044464//cell part;GO:0043228//non-membrane-bounded organelle;GO:0043229//intracellular organelle;GO:0030529//intracellular ribonucleoprotein complex;GO:0005840//ribosome;GO:0043232//intracellular non-membrane-bounded organelle;GO:0005737//cytoplasm;GO:0071944//cell periphery;GO:0009536//plastid;GO:0043231//intracellular membrane-bounded organelle;GO:0043226//organell…	GO:0015923//mannosidase activity;GO:0016798//hydrolase activity, acting on glycosyl bonds;GO:0043169//cation binding;GO:0016787//hydrolase activity;GO:0015926//glucosidase activity;GO:0004553//hydrolase activity, hydrolyzing O-glycosyl compounds;GO:0005488//binding;GO:0043167//ion binding;GO:0003824//catalytic activity;GO:0008422//beta-glucosidase activity	GO:0008152//metabolic process;GO:0044238//primary metabolic process
Bol031393	0.791	Bol031393	PREDICTED: glyceraldehyde-3-phosphate dehydrogenase GAPA2, chloroplastic-like isoform X1 [Brassica napus]	Metabolism	Global and Overview;Energy metabolism	ko01200//Carbon metabolism;ko00710//Carbon fixation in photosynthetic organisms	K05298	GO:0005622//intracellular;GO:0009526//plastid envelope;GO:0009532//plastid stroma;GO:0044446//intracellular organelle part;GO:0043227//membrane-bounded organelle;GO:0044422//organelle part;GO:0009536//plastid;GO:0031967//organelle envelope;GO:0044464//cell part;GO:0031975//envelope;GO:0044435//plastid part;GO:0005576//extracellular region;GO:0043231//intracellular membrane-bounded organelle;GO:00…	GO:0016620//oxidoreductase activity, acting on the aldehyde or oxo group of donors, NAD or NADP as acceptor;GO:1901265//nucleoside phosphate binding;GO:0016903//oxidoreductase activity, acting on the aldehyde or oxo group of donors;GO:0036094//small molecule binding;GO:0016491//oxidoreductase activity;GO:1901363//heterocyclic compound binding;GO:0003824//catalytic activity;GO:0005488//binding;GO:…	GO:0009767//photosynthetic electron transport chain;GO:0071840//cellular component organization or biogenesis;GO:0043170//macromolecule metabolic process;GO:0006996//organelle organization;GO:0044238//primary metabolic process;GO:0009886//post-embryonic morphogenesis;GO:0006461//protein complex assembly;GO:0006725//cellular aromatic compound metabolic process;GO:0032501//multicellular organismal …
Bol031491	1.578	Bol031491	BnaC08g39710D [Brassica napus]	Genetic Information Processing	Translation	ko03010//Ribosome	K02866	GO:0044435//plastid part;GO:0005737//cytoplasm;GO:0044424//intracellular part;GO:0043229//intracellular organelle;GO:0044464//cell part;GO:0032991//macromolecular complex;GO:0043227//membrane-bounded organelle;GO:0031967//organelle envelope;GO:0043231//intracellular membrane-bounded organelle;GO:0030529//intracellular ribonucleoprotein complex;GO:1990904//ribonucleoprotein complex;GO:0043226//org…	GO:0005198//structural molecule activity	GO:0034641//cellular nitrogen compound metabolic process;GO:0009314//response to radiation;GO:1901360//organic cyclic compound metabolic process;GO:0010467//gene expression;GO:0043170//macromolecule metabolic process;GO:0009411//response to UV;GO:0043412//macromolecule modification;GO:0006807//nitrogen compound metabolic process;GO:0044260//cellular macromolecule metabolic process;GO:0009987//cel…
Bol031658	1.527	Bol031658	BnaA09g23350D [Brassica napus]	Genetic Information Processing	Translation	ko03010//Ribosome	K02964	-	-	-
Bol031898	0.714	Bol031898	PREDICTED: ferredoxin--nitrite reductase, chloroplastic [Brassica napus]	Metabolism	Energy metabolism	ko00910//Nitrogen metabolism	K00366	GO:0043231//intracellular membrane-bounded organelle;GO:0044446//intracellular organelle part;GO:0009536//plastid;GO:0043229//intracellular organelle;GO:0043226//organelle;GO:0005737//cytoplasm;GO:0005623//cell;GO:0005622//intracellular;GO:0044464//cell part;GO:0009532//plastid stroma;GO:0044444//cytoplasmic part;GO:0044422//organelle part;GO:0005576//extracellular region;GO:0044424//intracellula…	GO:0016661//oxidoreductase activity, acting on other nitrogenous compounds as donors;GO:0097159//organic cyclic compound binding;GO:0016662//oxidoreductase activity, acting on other nitrogenous compounds as donors, cytochrome as acceptor;GO:0051540//metal cluster binding;GO:0003824//catalytic activity;GO:0043169//cation binding;GO:1901363//heterocyclic compound binding;GO:0016664//oxidoreductase …	GO:0044711//single-organism biosynthetic process;GO:0042126//nitrate metabolic process;GO:1902578//single-organism localization;GO:0044763//single-organism cellular process;GO:0008152//metabolic process;GO:0044237//cellular metabolic process;GO:0019752//carboxylic acid metabolic process;GO:0006810//transport;GO:1901576//organic substance biosynthetic process;GO:0006820//anion transport;GO:0044710…
Bol032007	1.527	Bol032007	BnaA09g23350D [Brassica napus]	Genetic Information Processing	Translation	ko03010//Ribosome	K02964	-	-	-
Bol032045	0.804	Bol032045	PREDICTED: ras-related protein RABF2a [Brassica rapa]	Cellular Processes	Transport and catabolism	ko04144//Endocytosis;ko04145//Phagosome	K07889	-	-	-
Bol032335	0.819	Bol032335	PREDICTED: 60S ribosomal protein L13a-4 [Brassica rapa]	Genetic Information Processing	Translation	ko03010//Ribosome	K02872	GO:0043226//organelle;GO:0030054//cell junction;GO:0044391//ribosomal subunit;GO:0044446//intracellular organelle part;GO:0044424//intracellular part;GO:0043229//intracellular organelle;GO:0015934//large ribosomal subunit;GO:1990904//ribonucleoprotein complex;GO:0043232//intracellular non-membrane-bounded organelle;GO:0005840//ribosome;GO:0005623//cell;GO:0005622//intracellular;GO:0032991//macrom…	GO:0005198//structural molecule activity	GO:0010467//gene expression;GO:0071555//cell wall organization;GO:0046483//heterocycle metabolic process;GO:0034641//cellular nitrogen compound metabolic process;GO:0006807//nitrogen compound metabolic process;GO:0044260//cellular macromolecule metabolic process;GO:0016070//RNA metabolic process;GO:0071840//cellular component organization or biogenesis;GO:0071554//cell wall organization or biogen…
Bol032766	1.215	Bol032766	PREDICTED: haloacid dehalogenase-like hydrolase domain-containing protein At4g39970 [Brassica oleracea var. oleracea] [Brassica oleracea]	-	-	-	-	GO:0043226//organelle;GO:0005622//intracellular;GO:0043227//membrane-bounded organelle;GO:0005623//cell;GO:0005737//cytoplasm;GO:0044444//cytoplasmic part;GO:0044435//plastid part;GO:0009526//plastid envelope;GO:0044422//organelle part;GO:0031975//envelope;GO:0043229//intracellular organelle;GO:0043231//intracellular membrane-bounded organelle;GO:0044464//cell part;GO:0009532//plastid stroma;GO:0…	GO:0043169//cation binding;GO:0043167//ion binding;GO:0003824//catalytic activity;GO:0005488//binding	GO:0044699//single-organism process;GO:0016144//S-glycoside biosynthetic process;GO:0006082//organic acid metabolic process;GO:0044281//small molecule metabolic process;GO:0044711//single-organism biosynthetic process;GO:0006790//sulfur compound metabolic process;GO:0043436//oxoacid metabolic process;GO:0044550//secondary metabolite biosynthetic process;GO:1901576//organic substance biosynthetic …
Bol032923	0.807	Bol032923	PREDICTED: 60S acidic ribosomal protein P2-1 [Brassica oleracea var. oleracea] [Brassica oleracea]	Genetic Information Processing	Translation	ko03010//Ribosome	K02943	GO:0009536//plastid;GO:0005622//intracellular;GO:0005623//cell;GO:1990904//ribonucleoprotein complex;GO:0016020//membrane;GO:0043229//intracellular organelle;GO:0044424//intracellular part;GO:0032991//macromolecular complex;GO:0043228//non-membrane-bounded organelle;GO:0043226//organelle;GO:0043232//intracellular non-membrane-bounded organelle;GO:0005840//ribosome;GO:0005737//cytoplasm;GO:0030529…	GO:0005198//structural molecule activity	GO:0050896//response to stimulus;GO:0009059//macromolecule biosynthetic process;GO:0009451//RNA modification;GO:0090304//nucleic acid metabolic process;GO:0006139//nucleobase-containing compound metabolic process;GO:0006725//cellular aromatic compound metabolic process;GO:0009058//biosynthetic process;GO:0006950//response to stress;GO:0008152//metabolic process;GO:0044260//cellular macromolecule …
Bol032949	0.831	Bol032949	PREDICTED: histone H2B.3 [Brassica oleracea var. oleracea] [Brassica oleracea]	-	-	-	-	-	-	-
Bol033052	1.226	Bol033052	PREDICTED: beta-D-xylosidase 1 [Brassica oleracea var. oleracea] [Brassica oleracea]	-	-	-	-	GO:0071944//cell periphery;GO:0005623//cell;GO:0031012//extracellular matrix;GO:0030312//external encapsulating structure;GO:0044464//cell part;GO:0005576//extracellular region;GO:0005618//cell wall	GO:0003824//catalytic activity;GO:0004553//hydrolase activity, hydrolyzing O-glycosyl compounds;GO:0016798//hydrolase activity, acting on glycosyl bonds;GO:0016787//hydrolase activity	GO:0000003//reproduction;GO:0008152//metabolic process;GO:0022414//reproductive process;GO:0032502//developmental process;GO:0044238//primary metabolic process;GO:0003006//developmental process involved in reproduction
Bol033081	0.819	Bol033081	PREDICTED: 60S ribosomal protein L13a-4 [Brassica oleracea var. oleracea] [Brassica oleracea]	Genetic Information Processing	Translation	ko03010//Ribosome	K02872	GO:0044464//cell part;GO:0043228//non-membrane-bounded organelle;GO:0044446//intracellular organelle part;GO:0015934//large ribosomal subunit;GO:0043232//intracellular non-membrane-bounded organelle;GO:0044424//intracellular part;GO:0005840//ribosome;GO:0044422//organelle part;GO:0005623//cell;GO:0030054//cell junction;GO:0030529//intracellular ribonucleoprotein complex;GO:0005737//cytoplasm;GO:0…	GO:0005198//structural molecule activity	GO:0043170//macromolecule metabolic process;GO:0006807//nitrogen compound metabolic process;GO:0045229//external encapsulating structure organization;GO:0009987//cellular process;GO:0044238//primary metabolic process;GO:0071554//cell wall organization or biogenesis;GO:0034641//cellular nitrogen compound metabolic process;GO:0006725//cellular aromatic compound metabolic process;GO:0046483//heteroc…
Bol033236	0.831	Bol033236	PREDICTED: histone H2B.3-like [Brassica oleracea var. oleracea] [Brassica oleracea]	-	-	-	-	-	-	-
Bol033314	1.225	Bol033314	PREDICTED: protein transport protein SEC13 homolog B-like [Brassica napus]	Genetic Information Processing	Translation;Folding, sorting and degradation	ko04141//Protein processing in endoplasmic reticulum;ko03013//RNA transport	K14004	GO:0043227//membrane-bounded organelle;GO:0043228//non-membrane-bounded organelle;GO:0043232//intracellular non-membrane-bounded organelle;GO:0098796//membrane protein complex;GO:0046930//pore complex;GO:0044464//cell part;GO:0044425//membrane part;GO:0044444//cytoplasmic part;GO:0031224//intrinsic component of membrane;GO:0043226//organelle;GO:0043229//intracellular organelle;GO:0043231//intrace…	GO:0001882//nucleoside binding;GO:0032550//purine ribonucleoside binding;GO:0097367//carbohydrate derivative binding;GO:0016772//transferase activity, transferring phosphorus-containing groups;GO:0005488//binding;GO:0003824//catalytic activity;GO:0097159//organic cyclic compound binding;GO:0001883//purine nucleoside binding;GO:0036094//small molecule binding;GO:0016773//phosphotransferase activit…	GO:0046496//nicotinamide nucleotide metabolic process;GO:0009117//nucleotide metabolic process;GO:0071704//organic substance metabolic process;GO:0043170//macromolecule metabolic process;GO:0051179//localization;GO:0051234//establishment of localization;GO:0050658//RNA transport;GO:0006464//cellular protein modification process;GO:0046483//heterocycle metabolic process;GO:0071702//organic substan…
Bol033376	0.693	Bol033376	PREDICTED: glutathione S-transferase F9 [Brassica oleracea var. oleracea] [Brassica oleracea]	Metabolism	Metabolism of other amino acids	ko00480//Glutathione metabolism	K00799	GO:0009536//plastid;GO:0005622//intracellular;GO:0044435//plastid part;GO:0016020//membrane;GO:0043231//intracellular membrane-bounded organelle;GO:0009532//plastid stroma;GO:0044464//cell part;GO:0043229//intracellular organelle;GO:0044446//intracellular organelle part;GO:0030054//cell junction;GO:0005623//cell;GO:0044424//intracellular part;GO:0005911//cell-cell junction;GO:0030312//external en…	GO:0016765//transferase activity, transferring alkyl or aryl (other than methyl) groups;GO:0097159//organic cyclic compound binding;GO:0016740//transferase activity;GO:0043168//anion binding;GO:0004601//peroxidase activity;GO:0043167//ion binding;GO:0016491//oxidoreductase activity;GO:0043169//cation binding;GO:0046914//transition metal ion binding;GO:0005488//binding;GO:0016209//antioxidant acti…	GO:1901659//glycosyl compound biosynthetic process;GO:0006970//response to osmotic stress;GO:0050801//ion homeostasis;GO:0019748//secondary metabolic process;GO:0042430//indole-containing compound metabolic process;GO:0019438//aromatic compound biosynthetic process;GO:0019752//carboxylic acid metabolic process;GO:0009308//amine metabolic process;GO:0005975//carbohydrate metabolic process;GO:00464…
Bol033559	0.609	Bol033559	PREDICTED: bark storage protein A-like [Brassica oleracea var. oleracea] [Brassica oleracea]	-	-	-	-	-	-	GO:0044699//single-organism process;GO:0006725//cellular aromatic compound metabolic process;GO:0006807//nitrogen compound metabolic process;GO:0055086//nucleobase-containing small molecule metabolic process;GO:0044238//primary metabolic process;GO:0006139//nucleobase-containing compound metabolic process;GO:0071704//organic substance metabolic process;GO:0046483//heterocycle metabolic process;GO…
Bol033683	1.205	Bol033683	PREDICTED: eukaryotic translation initiation factor isoform 4G-2-like [Brassica oleracea var. oleracea] [Brassica oleracea]	Genetic Information Processing	Translation	ko03013//RNA transport	K03260	GO:0005737//cytoplasm;GO:0044444//cytoplasmic part;GO:0005623//cell;GO:0044464//cell part;GO:0044424//intracellular part;GO:0005622//intracellular	GO:0003723//RNA binding;GO:0005488//binding;GO:0003676//nucleic acid binding;GO:1901363//heterocyclic compound binding;GO:0097159//organic cyclic compound binding;GO:0008135//translation factor activity, RNA binding	GO:0006139//nucleobase-containing compound metabolic process;GO:0044237//cellular metabolic process;GO:0043170//macromolecule metabolic process;GO:0006725//cellular aromatic compound metabolic process;GO:1901576//organic substance biosynthetic process;GO:0006793//phosphorus metabolic process;GO:0006518//peptide metabolic process;GO:0043043//peptide biosynthetic process;GO:0009117//nucleotide meta…
Bol034232	1.282	Bol034232	PREDICTED: transaldolase-like [Brassica oleracea var. oleracea] [Brassica oleracea]	Metabolism	Global and Overview;Carbohydrate metabolism	ko01200//Carbon metabolism;ko01230//Biosynthesis of amino acids;ko00030//Pentose phosphate pathway	K00616	GO:0043229//intracellular organelle;GO:0009536//plastid;GO:0044422//organelle part;GO:0005623//cell;GO:0044424//intracellular part;GO:0044464//cell part;GO:0044446//intracellular organelle part;GO:0043227//membrane-bounded organelle;GO:0044444//cytoplasmic part;GO:0043226//organelle;GO:0009532//plastid stroma;GO:0044435//plastid part;GO:0043231//intracellular membrane-bounded organelle;GO:0005737…	GO:0016744//transferase activity, transferring aldehyde or ketonic groups;GO:0003824//catalytic activity;GO:0016740//transferase activity	GO:1901360//organic cyclic compound metabolic process;GO:0009699//phenylpropanoid biosynthetic process;GO:0055086//nucleobase-containing small molecule metabolic process;GO:0019362//pyridine nucleotide metabolic process;GO:1901564//organonitrogen compound metabolic process;GO:1901576//organic substance biosynthetic process;GO:0006732//coenzyme metabolic process;GO:0009117//nucleotide metabolic pr…
Bol034442	0.704	Bol034442	PREDICTED: brassinosteroid LRR receptor kinase-like isoform X1 [Brassica oleracea var. oleracea] [Brassica oleracea]	-	-	-	-	-	-	-
Bol034778	0.551	Bol034778	BnaA01g18590D [Brassica napus]	Metabolism	Metabolism of other amino acids	ko00480//Glutathione metabolism	K01255	GO:0005622//intracellular;GO:0043227//membrane-bounded organelle;GO:0044444//cytoplasmic part;GO:0043226//organelle;GO:0043229//intracellular organelle;GO:0005623//cell;GO:0005737//cytoplasm;GO:0044464//cell part;GO:0043231//intracellular membrane-bounded organelle;GO:0044424//intracellular part	GO:0097159//organic cyclic compound binding;GO:0008233//peptidase activity;GO:0016787//hydrolase activity;GO:0046872//metal ion binding;GO:0043167//ion binding;GO:0046914//transition metal ion binding;GO:0043169//cation binding;GO:1901363//heterocyclic compound binding;GO:0001071//nucleic acid binding transcription factor activity;GO:0003824//catalytic activity;GO:0005488//binding;GO:0008238//exo…	GO:0044710//single-organism metabolic process;GO:0071704//organic substance metabolic process;GO:0051234//establishment of localization;GO:0008152//metabolic process;GO:0060255//regulation of macromolecule metabolic process;GO:0019222//regulation of metabolic process;GO:0050896//response to stimulus;GO:0005975//carbohydrate metabolic process;GO:0044238//primary metabolic process;GO:0019538//prote…
Bol034986	1.349	Bol034986	BnaA02g15190D [Brassica napus]	-	-	-	-	GO:0044444//cytoplasmic part;GO:0005622//intracellular;GO:0043231//intracellular membrane-bounded organelle;GO:0044464//cell part;GO:0005737//cytoplasm;GO:0043227//membrane-bounded organelle;GO:0005623//cell;GO:0043226//organelle;GO:0044424//intracellular part;GO:0043229//intracellular organelle;GO:0009536//plastid	-	GO:0050896//response to stimulus;GO:0006950//response to stress
Bol035044	0.785	Bol035044	PREDICTED: myrosinase-binding protein 2-like [Brassica napus]	-	-	-	-	-	-	-
Bol035467	0.775	Bol035467	PREDICTED: endochitinase CH25-like [Brassica oleracea var. oleracea] [Brassica oleracea]	Metabolism	Carbohydrate metabolism	ko00520//Amino sugar and nucleotide sugar metabolism	K01183	-	GO:0004553//hydrolase activity, hydrolyzing O-glycosyl compounds;GO:0005488//binding;GO:0016798//hydrolase activity, acting on glycosyl bonds;GO:0097367//carbohydrate derivative binding;GO:0003824//catalytic activity;GO:0016787//hydrolase activity	GO:0071704//organic substance metabolic process;GO:1901136//carbohydrate derivative catabolic process;GO:0008152//metabolic process;GO:1901565//organonitrogen compound catabolic process;GO:0044237//cellular metabolic process;GO:1901564//organonitrogen compound metabolic process;GO:0044036//cell wall macromolecule metabolic process;GO:0009987//cellular process;GO:0006022//aminoglycan metabolic pro…
Bol035551	1.242	Bol035551	BnaC03g38180D [Brassica napus]	-	-	-	-	GO:0043227//membrane-bounded organelle;GO:0005623//cell;GO:0005622//intracellular;GO:0044464//cell part;GO:0044425//membrane part;GO:0031090//organelle membrane;GO:0016020//membrane;GO:0043229//intracellular organelle;GO:0044424//intracellular part;GO:0031224//intrinsic component of membrane;GO:0043226//organelle;GO:0043231//intracellular membrane-bounded organelle;GO:0044422//organelle part	GO:0003824//catalytic activity;GO:0001882//nucleoside binding;GO:0036094//small molecule binding;GO:0032549//ribonucleoside binding;GO:0001883//purine nucleoside binding;GO:0032550//purine ribonucleoside binding;GO:0016818//hydrolase activity, acting on acid anhydrides, in phosphorus-containing anhydrides;GO:0005488//binding;GO:0097367//carbohydrate derivative binding;GO:1901363//heterocyclic com…	GO:0006073//cellular glucan metabolic process;GO:0044765//single-organism transport;GO:0048528//post-embryonic root development;GO:0015748//organophosphate ester transport;GO:0071705//nitrogen compound transport;GO:0043170//macromolecule metabolic process;GO:0071840//cellular component organization or biogenesis;GO:0040007//growth;GO:0015672//monovalent inorganic cation transport;GO:0065007//biol…
Bol035580	0.784	Bol035580	PREDICTED: peroxisomal (S)-2-hydroxy-acid oxidase GLO2-like isoform X1 [Brassica oleracea var. oleracea] [Brassica oleracea]	Cellular Processes;Metabolism	Global and Overview;Transport and catabolism;Carbohydrate metabolism	ko01200//Carbon metabolism;ko04146//Peroxisome;ko00630//Glyoxylate and dicarboxylate metabolism	K11517	-	GO:1901265//nucleoside phosphate binding;GO:0097367//carbohydrate derivative binding;GO:0097159//organic cyclic compound binding;GO:1901363//heterocyclic compound binding;GO:0005488//binding;GO:0032553//ribonucleotide binding;GO:0000166//nucleotide binding;GO:0036094//small molecule binding;GO:0003824//catalytic activity	GO:0044710//single-organism metabolic process;GO:0008152//metabolic process;GO:0044699//single-organism process
Bol035831	1.231	Bol035831	PREDICTED: sucrose-phosphate synthase 1 [Brassica oleracea var. oleracea] [Brassica oleracea]	Metabolism	Carbohydrate metabolism	ko00500//Starch and sucrose metabolism	K00696	GO:0005622//intracellular;GO:0005737//cytoplasm;GO:0030054//cell junction;GO:0005623//cell;GO:0016020//membrane;GO:0044444//cytoplasmic part;GO:0044424//intracellular part;GO:0044464//cell part;GO:0005911//cell-cell junction	GO:0008194//UDP-glycosyltransferase activity;GO:0016740//transferase activity;GO:0016757//transferase activity, transferring glycosyl groups;GO:0046527//glucosyltransferase activity;GO:0016758//transferase activity, transferring hexosyl groups;GO:0035251//UDP-glucosyltransferase activity;GO:0003824//catalytic activity	GO:0044238//primary metabolic process;GO:0005985//sucrose metabolic process;GO:0006810//transport;GO:0051179//localization;GO:0071704//organic substance metabolic process;GO:0044763//single-organism cellular process;GO:0046903//secretion;GO:0044765//single-organism transport;GO:0044699//single-organism process;GO:0005975//carbohydrate metabolic process;GO:1902578//single-organism localization;GO:…
Bol035942	0.82	Bol035942	allene oxide synthase [Brassica oleracea]	Metabolism	Lipid metabolism	ko00592//alpha-Linolenic acid metabolism	K01723	GO:0044422//organelle part;GO:0044435//plastid part;GO:0009579//thylakoid;GO:0031975//envelope;GO:0031984//organelle subcompartment;GO:0044424//intracellular part;GO:0031967//organelle envelope;GO:0044464//cell part;GO:0043231//intracellular membrane-bounded organelle;GO:0043227//membrane-bounded organelle;GO:0005622//intracellular;GO:0009536//plastid;GO:0005737//cytoplasm;GO:0044446//intracellul…	GO:0043167//ion binding;GO:0005488//binding;GO:0046872//metal ion binding;GO:0046906//tetrapyrrole binding;GO:0016829//lyase activity;GO:0003824//catalytic activity;GO:0016835//carbon-oxygen lyase activity;GO:0097159//organic cyclic compound binding;GO:0016491//oxidoreductase activity;GO:0043169//cation binding;GO:0046914//transition metal ion binding;GO:1901363//heterocyclic compound binding;GO:…	GO:0009863//salicylic acid mediated signaling pathway;GO:0032787//monocarboxylic acid metabolic process;GO:0001101//response to acid chemical;GO:0034613//cellular protein localization;GO:0009987//cellular process;GO:0071407//cellular response to organic cyclic compound;GO:1901698//response to nitrogen compound;GO:0044272//sulfur compound biosynthetic process;GO:1901568//fatty acid derivative meta…
Bol035974	1.221	Bol035974	BnaC02g30000D [Brassica napus]	-	-	-	-	GO:0005623//cell;GO:0005622//intracellular;GO:0044422//organelle part;GO:0044446//intracellular organelle part;GO:0009536//plastid;GO:0044464//cell part;GO:0043229//intracellular organelle;GO:0005737//cytoplasm;GO:0009532//plastid stroma;GO:0043226//organelle;GO:0044444//cytoplasmic part;GO:0043227//membrane-bounded organelle;GO:0044424//intracellular part;GO:0044435//plastid part;GO:0043231//int…	-	GO:0043933//macromolecular complex subunit organization;GO:0044085//cellular component biogenesis;GO:0022607//cellular component assembly;GO:0009987//cellular process;GO:0043623//cellular protein complex assembly;GO:0006461//protein complex assembly;GO:0071840//cellular component organization or biogenesis;GO:0016043//cellular component organization;GO:0070271//protein complex biogenesis;GO:00650…
Bol036250	0.816	Bol036250	PREDICTED: probable prefoldin subunit 5 [Brassica napus]	-	-	-	-	GO:0005737//cytoplasm;GO:0005623//cell;GO:0044444//cytoplasmic part;GO:0043234//protein complex;GO:0044464//cell part;GO:0005622//intracellular;GO:0044424//intracellular part;GO:0032991//macromolecular complex	GO:0005515//protein binding;GO:0005488//binding	GO:0043170//macromolecule metabolic process;GO:0009987//cellular process;GO:0044267//cellular protein metabolic process;GO:0044237//cellular metabolic process;GO:0044238//primary metabolic process;GO:0071704//organic substance metabolic process;GO:0019538//protein metabolic process;GO:0044260//cellular macromolecule metabolic process;GO:0008152//metabolic process
Bol036270	1.248	Bol036270	PREDICTED: glycine-rich RNA-binding protein 3, mitochondrial-like [Brassica napus]	Genetic Information Processing	Transcription	ko03040//Spliceosome	K12741	GO:0043231//intracellular membrane-bounded organelle;GO:0044464//cell part;GO:0043227//membrane-bounded organelle;GO:0043226//organelle;GO:0005623//cell;GO:0043229//intracellular organelle;GO:0005622//intracellular;GO:0044424//intracellular part	GO:0046914//transition metal ion binding;GO:0036094//small molecule binding;GO:0097159//organic cyclic compound binding;GO:0032549//ribonucleoside binding;GO:0043169//cation binding;GO:0097367//carbohydrate derivative binding;GO:1901363//heterocyclic compound binding;GO:0005488//binding;GO:0046872//metal ion binding;GO:0001883//purine nucleoside binding;GO:0001882//nucleoside binding;GO:0032550//…	GO:0019637//organophosphate metabolic process;GO:0043170//macromolecule metabolic process;GO:0044271//cellular nitrogen compound biosynthetic process;GO:0050896//response to stimulus;GO:0051649//establishment of localization in cell;GO:0019438//aromatic compound biosynthetic process;GO:0008213//protein alkylation;GO:0032259//methylation;GO:0044699//single-organism process;GO:0006139//nucleobase-c…
Bol036902	1.293	Bol036902	BnaC05g36520D [Brassica napus]	-	-	-	-	GO:0005622//intracellular;GO:0043231//intracellular membrane-bounded organelle;GO:0043228//non-membrane-bounded organelle;GO:0043232//intracellular non-membrane-bounded organelle;GO:0005623//cell;GO:0043226//organelle;GO:0044424//intracellular part;GO:0044464//cell part;GO:0005737//cytoplasm;GO:0044444//cytoplasmic part;GO:0043227//membrane-bounded organelle;GO:0043229//intracellular organelle	GO:0005488//binding;GO:0003676//nucleic acid binding;GO:0097159//organic cyclic compound binding;GO:1901363//heterocyclic compound binding	GO:0051236//establishment of RNA localization;GO:0090304//nucleic acid metabolic process;GO:0034641//cellular nitrogen compound metabolic process;GO:0006725//cellular aromatic compound metabolic process;GO:0008152//metabolic process;GO:0044238//primary metabolic process;GO:0006403//RNA localization;GO:0051641//cellular localization;GO:0006886//intracellular protein transport;GO:0043412//macromole…
Bol037019	0.832	Bol037019	BnaA03g15330D [Brassica napus]	Genetic Information Processing	Folding, sorting and degradation	ko03018//RNA degradation	K04077	GO:0044446//intracellular organelle part;GO:0016020//membrane;GO:0031975//envelope;GO:0044422//organelle part;GO:0044435//plastid part;GO:0005623//cell;GO:0009536//plastid;GO:0031967//organelle envelope;GO:0005622//intracellular;GO:0009526//plastid envelope;GO:0044444//cytoplasmic part;GO:0043226//organelle;GO:0043227//membrane-bounded organelle;GO:0044424//intracellular part;GO:0031090//organell…	GO:0046872//metal ion binding;GO:0032549//ribonucleoside binding;GO:0097367//carbohydrate derivative binding;GO:0036094//small molecule binding;GO:0032550//purine ribonucleoside binding;GO:0097159//organic cyclic compound binding;GO:0005488//binding;GO:0001883//purine nucleoside binding;GO:0046914//transition metal ion binding;GO:0043167//ion binding;GO:1901363//heterocyclic compound binding;GO:0…	GO:0044260//cellular macromolecule metabolic process;GO:0044699//single-organism process;GO:0044248//cellular catabolic process;GO:0009725//response to hormone;GO:0006807//nitrogen compound metabolic process;GO:0009056//catabolic process;GO:0050896//response to stimulus;GO:0006996//organelle organization;GO:0006725//cellular aromatic compound metabolic process;GO:0006796//phosphate-containing com…
Bol037061	0.765	Bol037061	PREDICTED: peroxisomal (S)-2-hydroxy-acid oxidase GLO5 [Brassica oleracea var. oleracea] [Brassica oleracea]	Cellular Processes;Metabolism	Global and Overview;Transport and catabolism;Carbohydrate metabolism	ko01200//Carbon metabolism;ko04146//Peroxisome;ko00630//Glyoxylate and dicarboxylate metabolism	K11517	GO:0005622//intracellular;GO:0043227//membrane-bounded organelle;GO:0044444//cytoplasmic part;GO:0005737//cytoplasm;GO:0042579//microbody;GO:0043226//organelle;GO:0005623//cell;GO:0044424//intracellular part;GO:0044464//cell part;GO:0043231//intracellular membrane-bounded organelle;GO:0043229//intracellular organelle	GO:0000166//nucleotide binding;GO:1901265//nucleoside phosphate binding;GO:1901363//heterocyclic compound binding;GO:0032553//ribonucleotide binding;GO:0016899//oxidoreductase activity, acting on the CH-OH group of donors, oxygen as acceptor;GO:0097367//carbohydrate derivative binding;GO:0016491//oxidoreductase activity;GO:0036094//small molecule binding;GO:0003824//catalytic activity;GO:0003973/…	GO:0002682//regulation of immune system process;GO:0050778//positive regulation of immune response;GO:0045088//regulation of innate immune response;GO:0050789//regulation of biological process;GO:0044699//single-organism process;GO:0048584//positive regulation of response to stimulus;GO:0002253//activation of immune response;GO:1902578//single-organism localization;GO:0050776//regulation of immun…
Bol037244	0.802	Bol037244	PREDICTED: photosystem I reaction center subunit III, chloroplastic-like [Brassica rapa]	Metabolism	Energy metabolism	ko00195//Photosynthesis	K02694	GO:0034357//photosynthetic membrane;GO:0043227//membrane-bounded organelle;GO:0031967//organelle envelope;GO:0044425//membrane part;GO:0044436//thylakoid part;GO:0005623//cell;GO:0044435//plastid part;GO:0031975//envelope;GO:0031976//plastid thylakoid;GO:0044434//chloroplast part;GO:0009507//chloroplast;GO:0009579//thylakoid;GO:0005737//cytoplasm;GO:0009536//plastid;GO:0044444//cytoplasmic part;G…	-	GO:0000097//sulfur amino acid biosynthetic process;GO:0006520//cellular amino acid metabolic process;GO:0009987//cellular process;GO:0044283//small molecule biosynthetic process;GO:0071704//organic substance metabolic process;GO:1901564//organonitrogen compound metabolic process;GO:0044711//single-organism biosynthetic process;GO:0009058//biosynthetic process;GO:0046394//carboxylic acid biosynthe…
Bol037314	0.52	Bol037314	BnaCnng35540D [Brassica napus]	-	-	-	-	-	GO:0003824//catalytic activity;GO:0016787//hydrolase activity;GO:0016798//hydrolase activity, acting on glycosyl bonds	GO:0008152//metabolic process;GO:0032501//multicellular organismal process;GO:0009987//cellular process;GO:0032989//cellular component morphogenesis;GO:0009653//anatomical structure morphogenesis;GO:0009555//pollen development;GO:0016043//cellular component organization;GO:0048869//cellular developmental process;GO:0048646//anatomical structure formation involved in morphogenesis;GO:0048229//game…
Bol037353	0.818	Bol037353	BnaC08g21180D [Brassica napus]	-	-	-	-	GO:0043231//intracellular membrane-bounded organelle;GO:0005623//cell;GO:0044464//cell part;GO:0031975//envelope;GO:0005622//intracellular;GO:0009526//plastid envelope;GO:0016020//membrane;GO:0044446//intracellular organelle part;GO:0043229//intracellular organelle;GO:0009536//plastid;GO:0043226//organelle;GO:0044435//plastid part;GO:0044444//cytoplasmic part;GO:0044425//membrane part;GO:0031224/…	-	GO:0003006//developmental process involved in reproduction;GO:0006996//organelle organization;GO:0071840//cellular component organization or biogenesis;GO:0009987//cellular process;GO:0032502//developmental process;GO:0016043//cellular component organization;GO:0022414//reproductive process;GO:0000003//reproduction;GO:0009657//plastid organization
Bol038173	0.615	Bol038173	PREDICTED: chlorophyll a-b binding protein CP24 10B, chloroplastic [Brassica oleracea var. oleracea] [Brassica oleracea]	Metabolism	Energy metabolism	ko00196//Photosynthesis - antenna proteins	K08917	GO:0032991//macromolecular complex;GO:0031975//envelope;GO:0009579//thylakoid;GO:0009536//plastid;GO:0009523//photosystem II;GO:0005623//cell;GO:0044425//membrane part;GO:0009521//photosystem;GO:0044436//thylakoid part;GO:0044422//organelle part;GO:0009507//chloroplast;GO:0031984//organelle subcompartment;GO:0043231//intracellular membrane-bounded organelle;GO:0009526//plastid envelope;GO:0044435…	GO:0046906//tetrapyrrole binding;GO:0005488//binding;GO:0097159//organic cyclic compound binding;GO:1901363//heterocyclic compound binding	GO:0009416//response to light stimulus;GO:0071704//organic substance metabolic process;GO:0044281//small molecule metabolic process;GO:0006790//sulfur compound metabolic process;GO:0019752//carboxylic acid metabolic process;GO:0009058//biosynthetic process;GO:0006970//response to osmotic stress;GO:0044699//single-organism process;GO:0071840//cellular component organization or biogenesis;GO:000009…
Bol038686	0.795	Bol038686	psaB gene product (chloroplast) [Brassica napus]	Metabolism	Energy metabolism	ko00195//Photosynthesis	K02690	GO:0044434//chloroplast part;GO:0044464//cell part;GO:0031224//intrinsic component of membrane;GO:0031984//organelle subcompartment;GO:0031975//envelope;GO:0016020//membrane;GO:0031976//plastid thylakoid;GO:0009536//plastid;GO:0043227//membrane-bounded organelle;GO:0098796//membrane protein complex;GO:0031967//organelle envelope;GO:0044424//intracellular part;GO:0044436//thylakoid part;GO:0005737…	GO:0097159//organic cyclic compound binding;GO:0046906//tetrapyrrole binding;GO:0005488//binding;GO:1901363//heterocyclic compound binding;GO:0003824//catalytic activity;GO:0043169//cation binding;GO:0051536//iron-sulfur cluster binding;GO:0051540//metal cluster binding;GO:0043167//ion binding;GO:0046872//metal ion binding	GO:1901362//organic cyclic compound biosynthetic process;GO:0044267//cellular protein metabolic process;GO:0008152//metabolic process;GO:0019438//aromatic compound biosynthetic process;GO:1901576//organic substance biosynthetic process;GO:1901360//organic cyclic compound metabolic process;GO:0044238//primary metabolic process;GO:0034641//cellular nitrogen compound metabolic process;GO:0032774//RN…
Bol039071	0.442	Bol039071	PREDICTED: epithiospecifier protein-like [Brassica rapa]	-	-	-	-	GO:0044424//intracellular part;GO:0005622//intracellular;GO:0043226//organelle;GO:0005623//cell;GO:0043229//intracellular organelle;GO:0044464//cell part;GO:0005856//cytoskeleton;GO:0043228//non-membrane-bounded organelle;GO:0015630//microtubule cytoskeleton;GO:0043227//membrane-bounded organelle;GO:0043231//intracellular membrane-bounded organelle;GO:0043232//intracellular non-membrane-bounded o…	GO:0005488//binding;GO:0016787//hydrolase activity;GO:0003824//catalytic activity	GO:1903506//regulation of nucleic acid-templated transcription;GO:0044711//single-organism biosynthetic process;GO:0007346//regulation of mitotic cell cycle;GO:0033045//regulation of sister chromatid segregation;GO:0016145//S-glycoside catabolic process;GO:0006790//sulfur compound metabolic process;GO:0019538//protein metabolic process;GO:0006310//DNA recombination;GO:0010468//regulation of gene …
Bol039076	0.776	Bol039076	GDSL esterase/lipase At1g54020-like precursor [Brassica napus]	-	-	-	-	GO:0005623//cell;GO:0043226//organelle;GO:0043229//intracellular organelle;GO:0005622//intracellular;GO:0043231//intracellular membrane-bounded organelle;GO:0044464//cell part;GO:0043227//membrane-bounded organelle;GO:0044424//intracellular part	GO:0016788//hydrolase activity, acting on ester bonds;GO:0016787//hydrolase activity;GO:0003824//catalytic activity	GO:0044699//single-organism process;GO:0008152//metabolic process;GO:0044238//primary metabolic process;GO:0006629//lipid metabolic process;GO:0071704//organic substance metabolic process;GO:0044710//single-organism metabolic process
Bol039345	0.606	Bol039345	PREDICTED: pathogenesis-related protein 5-like [Brassica oleracea var. oleracea] [Brassica oleracea]	-	-	-	-	-	-	GO:0043207//response to external biotic stimulus;GO:0009607//response to biotic stimulus;GO:0009605//response to external stimulus;GO:0050896//response to stimulus
Bol039493	1.273	Bol039493	PREDICTED: superoxide dismutase [Fe] 1, chloroplastic [Brassica rapa]	Cellular Processes	Transport and catabolism	ko04146//Peroxisome	K04564	GO:0031975//envelope;GO:0044444//cytoplasmic part;GO:0005737//cytoplasm;GO:0016020//membrane;GO:0005622//intracellular;GO:0044422//organelle part;GO:0009536//plastid;GO:0043229//intracellular organelle;GO:0044424//intracellular part;GO:0043227//membrane-bounded organelle;GO:0031090//organelle membrane;GO:0044446//intracellular organelle part;GO:0043226//organelle;GO:0005623//cell;GO:0009532//plas…	GO:0043169//cation binding;GO:0005488//binding;GO:0046914//transition metal ion binding;GO:0003824//catalytic activity;GO:0043167//ion binding;GO:0046872//metal ion binding;GO:0016209//antioxidant activity	GO:1901700//response to oxygen-containing compound;GO:0044710//single-organism metabolic process;GO:0000302//response to reactive oxygen species;GO:0050896//response to stimulus;GO:0010035//response to inorganic substance;GO:0044699//single-organism process;GO:0008152//metabolic process;GO:0006950//response to stress;GO:0006801//superoxide metabolic process;GO:0048511//rhythmic process;GO:0044237…
Bol039770	1.22	Bol039770	PREDICTED: ATP-dependent RNA helicase DHX36 [Brassica oleracea var. oleracea] [Brassica oleracea]	Genetic Information Processing	Folding, sorting and degradation	ko03018//RNA degradation	K14442	GO:0044424//intracellular part;GO:0005623//cell;GO:0005622//intracellular;GO:0044464//cell part	GO:0097159//organic cyclic compound binding;GO:0017111//nucleoside-triphosphatase activity;GO:0003824//catalytic activity;GO:0016817//hydrolase activity, acting on acid anhydrides;GO:0016887//ATPase activity;GO:0016818//hydrolase activity, acting on acid anhydrides, in phosphorus-containing anhydrides;GO:0016787//hydrolase activity;GO:1901363//heterocyclic compound binding;GO:0032549//ribonucleos…	GO:0009059//macromolecule biosynthetic process;GO:0044267//cellular protein metabolic process;GO:0043412//macromolecule modification;GO:0044238//primary metabolic process;GO:0008152//metabolic process;GO:0036211//protein modification process;GO:0044260//cellular macromolecule metabolic process;GO:0042158//lipoprotein biosynthetic process;GO:0031365//N-terminal protein amino acid modification;GO:1…
Bol039897	0.827	Bol039897	PREDICTED: ornithine carbamoyltransferase, chloroplastic [Brassica oleracea var. oleracea] [Brassica oleracea]	Metabolism	Amino acid metabolism;Global and Overview	ko01230//Biosynthesis of amino acids;ko00220//Arginine biosynthesis	K00611	-	-	-
Bol040227	1.235	Bol040227	PREDICTED: tubulin--tyrosine ligase-like protein 12 [Brassica napus]	-	-	-	-	GO:0043229//intracellular organelle;GO:0005737//cytoplasm;GO:0005622//intracellular;GO:0009536//plastid;GO:0044444//cytoplasmic part;GO:0043231//intracellular membrane-bounded organelle;GO:0044464//cell part;GO:0044424//intracellular part;GO:0043227//membrane-bounded organelle;GO:0043226//organelle;GO:0005623//cell	GO:0003824//catalytic activity	GO:1902580//single-organism cellular localization;GO:0008104//protein localization;GO:0051234//establishment of localization;GO:0070727//cellular macromolecule localization;GO:0015031//protein transport;GO:0006605//protein targeting;GO:0044238//primary metabolic process;GO:1902578//single-organism localization;GO:0036211//protein modification process;GO:0017038//protein import;GO:0006913//nucleoc…
Bol040303	1.231	Bol040303	BnaC04g29540D [Brassica napus]	-	-	-	-	GO:0043227//membrane-bounded organelle;GO:0044424//intracellular part;GO:0031090//organelle membrane;GO:0030054//cell junction;GO:0043229//intracellular organelle;GO:0031224//intrinsic component of membrane;GO:0044446//intracellular organelle part;GO:0044425//membrane part;GO:0043226//organelle;GO:0031984//organelle subcompartment;GO:0016020//membrane;GO:0044464//cell part;GO:0005911//cell-cell j…	-	-
Bol041074	0.621	Bol041074	PREDICTED: oxygen-evolving enhancer protein 2, chloroplastic [Brassica oleracea var. oleracea] [Brassica oleracea]	Metabolism	Energy metabolism	ko00195//Photosynthesis	K02717	GO:0043229//intracellular organelle;GO:0044446//intracellular organelle part;GO:0043226//organelle;GO:0044434//chloroplast part;GO:0009579//thylakoid;GO:0005737//cytoplasm;GO:0031967//organelle envelope;GO:0031977//thylakoid lumen;GO:0034357//photosynthetic membrane;GO:0044425//membrane part;GO:0009532//plastid stroma;GO:0043234//protein complex;GO:0044436//thylakoid part;GO:0005576//extracellula…	GO:0043167//ion binding;GO:0046872//metal ion binding;GO:0003727//single-stranded RNA binding;GO:0043169//cation binding;GO:0008187//poly-pyrimidine tract binding;GO:0005488//binding;GO:0097159//organic cyclic compound binding;GO:0003676//nucleic acid binding;GO:0003723//RNA binding;GO:1901363//heterocyclic compound binding	GO:0019752//carboxylic acid metabolic process;GO:0032787//monocarboxylic acid metabolic process;GO:0002376//immune system process;GO:0006807//nitrogen compound metabolic process;GO:0065003//macromolecular complex assembly;GO:0022900//electron transport chain;GO:0006955//immune response;GO:0044763//single-organism cellular process;GO:0044272//sulfur compound biosynthetic process;GO:0071229//cellul…
Bol041365	0.831	Bol041365	PREDICTED: histone H2B.7 [Brassica oleracea var. oleracea] [Brassica oleracea]	-	-	-	-	GO:0044446//intracellular organelle part;GO:0005623//cell;GO:0044464//cell part;GO:0044427//chromosomal part;GO:0043231//intracellular membrane-bounded organelle;GO:0005622//intracellular;GO:0044422//organelle part;GO:0043232//intracellular non-membrane-bounded organelle;GO:0043229//intracellular organelle;GO:0032991//macromolecular complex;GO:0043227//membrane-bounded organelle;GO:0005694//chrom…	GO:0046983//protein dimerization activity;GO:0005515//protein binding;GO:1901363//heterocyclic compound binding;GO:0003676//nucleic acid binding;GO:0005488//binding;GO:0097159//organic cyclic compound binding	-
Bol041420	0.826	Bol041420	PREDICTED: anthranilate phosphoribosyltransferase [Brassica oleracea var. oleracea] [Brassica oleracea]	-	-	-	-	GO:0005622//intracellular;GO:0044435//plastid part;GO:0043227//membrane-bounded organelle;GO:0044464//cell part;GO:0044446//intracellular organelle part;GO:0043229//intracellular organelle;GO:0043226//organelle;GO:0043231//intracellular membrane-bounded organelle;GO:0009536//plastid;GO:0005737//cytoplasm;GO:0005623//cell;GO:0044444//cytoplasmic part;GO:0044424//intracellular part;GO:0009532//plas…	GO:0003824//catalytic activity;GO:0016740//transferase activity	GO:0006464//cellular protein modification process;GO:0044237//cellular metabolic process;GO:0019538//protein metabolic process;GO:0044260//cellular macromolecule metabolic process;GO:0009987//cellular process;GO:0071704//organic substance metabolic process;GO:0044238//primary metabolic process;GO:0008152//metabolic process;GO:0043170//macromolecule metabolic process;GO:0043412//macromolecule modi…
Bol041428	0.739	Bol041428	PREDICTED: probable peroxygenase 4 [Brassica oleracea var. oleracea] [Brassica oleracea]	Metabolism	Lipid metabolism	ko00073//Cutin, suberine and wax biosynthesis	K17991	GO:0044424//intracellular part;GO:0044464//cell part;GO:0043226//organelle;GO:0005623//cell;GO:0043229//intracellular organelle;GO:0043228//non-membrane-bounded organelle;GO:0005622//intracellular;GO:0043232//intracellular non-membrane-bounded organelle	GO:0016491//oxidoreductase activity;GO:0043167//ion binding;GO:0003824//catalytic activity;GO:0005488//binding;GO:0043169//cation binding;GO:0016684//oxidoreductase activity, acting on peroxide as acceptor	GO:0009628//response to abiotic stimulus;GO:1901700//response to oxygen-containing compound;GO:0009414//response to water deprivation;GO:0010035//response to inorganic substance;GO:0009415//response to water;GO:0050896//response to stimulus;GO:0042221//response to chemical;GO:0044699//single-organism process;GO:0001101//response to acid chemical;GO:0006950//response to stress;GO:0044710//single-o…
Bol041753	1.262	Bol041753	PREDICTED: 3-oxoacyl-[acyl-carrier-protein] reductase 4 [Brassica oleracea var. oleracea] [Brassica oleracea]	Metabolism	Metabolism of cofactors and vitamins;Global and Overview;Lipid metabolism	ko01212//Fatty acid metabolism;ko01040//Biosynthesis of unsaturated fatty acids;ko00061//Fatty acid biosynthesis;ko00780//Biotin metabolism	K00059	GO:0044464//cell part;GO:0005622//intracellular;GO:0005623//cell;GO:0043226//organelle;GO:0044424//intracellular part;GO:0043229//intracellular organelle;GO:0043231//intracellular membrane-bounded organelle;GO:0044444//cytoplasmic part;GO:0043227//membrane-bounded organelle;GO:0005737//cytoplasm;GO:0009536//plastid	GO:1901363//heterocyclic compound binding;GO:0000166//nucleotide binding;GO:0097159//organic cyclic compound binding;GO:1901265//nucleoside phosphate binding;GO:0004312//fatty acid synthase activity;GO:0016747//transferase activity, transferring acyl groups other than amino-acyl groups;GO:0016746//transferase activity, transferring acyl groups;GO:0016740//transferase activity;GO:0003824//catalyti…	GO:0044255//cellular lipid metabolic process;GO:0044237//cellular metabolic process;GO:0044238//primary metabolic process;GO:0044710//single-organism metabolic process;GO:0008152//metabolic process;GO:0043436//oxoacid metabolic process;GO:0006631//fatty acid metabolic process;GO:0009987//cellular process;GO:0006629//lipid metabolic process;GO:0044763//single-organism cellular process;GO:0071704//…
Bol042211	1.273	Bol042211	BnaC07g39340D [Brassica napus]	Cellular Processes	Transport and catabolism	ko04146//Peroxisome	K04564	GO:0031967//organelle envelope;GO:0044422//organelle part;GO:0031975//envelope;GO:0044444//cytoplasmic part;GO:0042170//plastid membrane;GO:0044435//plastid part;GO:0005623//cell;GO:0043231//intracellular membrane-bounded organelle;GO:0044424//intracellular part;GO:0043227//membrane-bounded organelle;GO:0031090//organelle membrane;GO:0043229//intracellular organelle;GO:0016020//membrane;GO:004322…	GO:0046914//transition metal ion binding;GO:0003824//catalytic activity;GO:0016209//antioxidant activity;GO:0046872//metal ion binding;GO:0043169//cation binding;GO:0043167//ion binding;GO:0005488//binding	GO:0006979//response to oxidative stress;GO:0042221//response to chemical;GO:0006950//response to stress;GO:0044710//single-organism metabolic process;GO:0009314//response to radiation;GO:0010038//response to metal ion;GO:0009416//response to light stimulus;GO:0009628//response to abiotic stimulus;GO:0044237//cellular metabolic process;GO:0072593//reactive oxygen species metabolic process;GO:0048…
Bol042450	1.215	Bol042450	PREDICTED: aldehyde dehydrogenase family 2 member C4 [Brassica oleracea var. oleracea] [Brassica oleracea]	Metabolism	Biosynthesis of other secondary metabolites	ko00940//Phenylpropanoid biosynthesis	K12355	GO:0005737//cytoplasm;GO:0005623//cell;GO:0044444//cytoplasmic part;GO:0044464//cell part;GO:0005622//intracellular;GO:0044424//intracellular part	GO:0016491//oxidoreductase activity;GO:0004030//aldehyde dehydrogenase [NAD(P)+] activity;GO:0016620//oxidoreductase activity, acting on the aldehyde or oxo group of donors, NAD or NADP as acceptor;GO:0016903//oxidoreductase activity, acting on the aldehyde or oxo group of donors;GO:0003824//catalytic activity	GO:0009607//response to biotic stimulus;GO:0001101//response to acid chemical;GO:0044763//single-organism cellular process;GO:0006820//anion transport;GO:0002376//immune system process;GO:0033554//cellular response to stress;GO:0006811//ion transport;GO:1901360//organic cyclic compound metabolic process;GO:0051704//multi-organism process;GO:0098542//defense response to other organism;GO:0042221//…
Bol042471	0.819	Bol042471	PREDICTED: 60S ribosomal protein L13a-2 [Brassica rapa]	Genetic Information Processing	Translation	ko03010//Ribosome	K02872	GO:0043232//intracellular non-membrane-bounded organelle;GO:0032991//macromolecular complex;GO:0015934//large ribosomal subunit;GO:0044446//intracellular organelle part;GO:0043226//organelle;GO:0005911//cell-cell junction;GO:0044444//cytoplasmic part;GO:0030529//intracellular ribonucleoprotein complex;GO:1990904//ribonucleoprotein complex;GO:0044422//organelle part;GO:0005622//intracellular;GO:00…	GO:0005198//structural molecule activity	GO:0071704//organic substance metabolic process;GO:0071840//cellular component organization or biogenesis;GO:0071555//cell wall organization;GO:0008152//metabolic process;GO:0045229//external encapsulating structure organization;GO:0016043//cellular component organization;GO:0010467//gene expression;GO:0071554//cell wall organization or biogenesis;GO:0043170//macromolecule metabolic process;GO:00…
Bol042565	0.75	Bol042565	BnaC03g45100D [Brassica napus]	Genetic Information Processing	Folding, sorting and degradation	ko03050//Proteasome	K02730	GO:0044464//cell part;GO:0044425//membrane part;GO:0032991//macromolecular complex;GO:0043228//non-membrane-bounded organelle;GO:0030529//intracellular ribonucleoprotein complex;GO:0044444//cytoplasmic part;GO:0044435//plastid part;GO:0005622//intracellular;GO:0042170//plastid membrane;GO:0005840//ribosome;GO:0031090//organelle membrane;GO:0043229//intracellular organelle;GO:0044424//intracellula…	GO:0043169//cation binding;GO:0005488//binding;GO:0043167//ion binding;GO:0022890//inorganic cation transmembrane transporter activity;GO:0042623//ATPase activity, coupled;GO:0097367//carbohydrate derivative binding;GO:0016787//hydrolase activity;GO:0042625//ATPase coupled ion transmembrane transporter activity;GO:0022891//substrate-specific transmembrane transporter activity;GO:0001883//purine n…	GO:0044765//single-organism transport;GO:0009056//catabolic process;GO:0051179//localization;GO:1901575//organic substance catabolic process;GO:0044267//cellular protein metabolic process;GO:0006825//copper ion transport;GO:0006810//transport;GO:0042221//response to chemical;GO:0006812//cation transport;GO:0051603//proteolysis involved in cellular protein catabolic process;GO:0044699//single-orga…
Bol042602	1.417	Bol042602	PREDICTED: adenylyl-sulfate kinase 1, chloroplastic-like [Brassica oleracea var. oleracea] [Brassica oleracea]	Metabolism	Nucleotide metabolism;Energy metabolism	ko00230//Purine metabolism;ko00920//Sulfur metabolism	K00860	GO:0005622//intracellular;GO:0005737//cytoplasm;GO:0043231//intracellular membrane-bounded organelle;GO:0044424//intracellular part;GO:0043229//intracellular organelle;GO:0044444//cytoplasmic part;GO:0005623//cell;GO:0044464//cell part;GO:0009536//plastid;GO:0043227//membrane-bounded organelle;GO:0043226//organelle	GO:0097159//organic cyclic compound binding;GO:0016740//transferase activity;GO:0003824//catalytic activity;GO:1901363//heterocyclic compound binding;GO:0005488//binding;GO:0016772//transferase activity, transferring phosphorus-containing groups;GO:0097367//carbohydrate derivative binding;GO:0016301//kinase activity;GO:0001882//nucleoside binding;GO:0001883//purine nucleoside binding;GO:0032550//…	GO:0043436//oxoacid metabolic process;GO:0007276//gamete generation;GO:0006807//nitrogen compound metabolic process;GO:0019752//carboxylic acid metabolic process;GO:0044272//sulfur compound biosynthetic process;GO:0006790//sulfur compound metabolic process;GO:0019953//sexual reproduction;GO:0032504//multicellular organism reproduction;GO:0010675//regulation of cellular carbohydrate metabolic proc…
Bol042996	0.801	Bol042996	PREDICTED: structural maintenance of chromosomes protein 4 [Brassica oleracea var. oleracea] [Brassica oleracea]	-	-	-	-	GO:0070013//intracellular organelle lumen;GO:0000228//nuclear chromosome;GO:0032991//macromolecular complex;GO:0000776//kinetochore;GO:0000779//condensed chromosome, centromeric region;GO:0044428//nuclear part;GO:0005634//nucleus;GO:0000777//condensed chromosome kinetochore;GO:0044464//cell part;GO:0031974//membrane-enclosed lumen;GO:0000775//chromosome, centromeric region;GO:0043231//intracellul…	GO:0036094//small molecule binding;GO:0032550//purine ribonucleoside binding;GO:0097367//carbohydrate derivative binding;GO:0001883//purine nucleoside binding;GO:1901363//heterocyclic compound binding;GO:0001882//nucleoside binding;GO:0097159//organic cyclic compound binding;GO:0005488//binding;GO:0032549//ribonucleoside binding	GO:0043331//response to dsRNA;GO:0031324//negative regulation of cellular metabolic process;GO:0071840//cellular component organization or biogenesis;GO:1903506//regulation of nucleic acid-templated transcription;GO:0071704//organic substance metabolic process;GO:2000026//regulation of multicellular organismal development;GO:0000910//cytokinesis;GO:0016570//histone modification;GO:0006304//DNA mo…
Bol043135	0.819	Bol043135	PREDICTED: 60S ribosomal protein L13a-4 [Brassica oleracea var. oleracea] [Brassica oleracea]	Genetic Information Processing	Translation	ko03010//Ribosome	K02872	GO:0044391//ribosomal subunit;GO:0030529//intracellular ribonucleoprotein complex;GO:0044446//intracellular organelle part;GO:0043226//organelle;GO:0015934//large ribosomal subunit;GO:0044444//cytoplasmic part;GO:0005840//ribosome;GO:0043228//non-membrane-bounded organelle;GO:0043229//intracellular organelle;GO:0030054//cell junction;GO:0005623//cell;GO:0032991//macromolecular complex;GO:0044464/…	GO:0005198//structural molecule activity	GO:0071555//cell wall organization;GO:0090304//nucleic acid metabolic process;GO:0016070//RNA metabolic process;GO:0071554//cell wall organization or biogenesis;GO:0044238//primary metabolic process;GO:0010467//gene expression;GO:0071704//organic substance metabolic process;GO:0044260//cellular macromolecule metabolic process;GO:0016043//cellular component organization;GO:0034641//cellular nitrog…
Bol043372	1.242	Bol043372	PREDICTED: COP9 signalosome complex subunit 3-like [Brassica oleracea var. oleracea] [Brassica oleracea]	-	-	-	-	GO:0044444//cytoplasmic part;GO:0044464//cell part;GO:0043227//membrane-bounded organelle;GO:0005622//intracellular;GO:0043226//organelle;GO:0005623//cell;GO:0043229//intracellular organelle;GO:0005737//cytoplasm;GO:0043231//intracellular membrane-bounded organelle;GO:0044424//intracellular part;GO:0043234//protein complex;GO:0032991//macromolecular complex	GO:0005488//binding	GO:0031326//regulation of cellular biosynthetic process;GO:0051276//chromosome organization;GO:0032502//developmental process;GO:0070887//cellular response to chemical stimulus;GO:0065007//biological regulation;GO:0010556//regulation of macromolecule biosynthetic process;GO:0051239//regulation of multicellular organismal process;GO:0036211//protein modification process;GO:0009266//response to tem…
Bol043436	1.237	Bol043436	PREDICTED: transaldolase-like [Brassica oleracea var. oleracea] [Brassica oleracea]	Metabolism	Global and Overview;Carbohydrate metabolism	ko01200//Carbon metabolism;ko01230//Biosynthesis of amino acids;ko00030//Pentose phosphate pathway	K00616	GO:0044444//cytoplasmic part;GO:0044422//organelle part;GO:0005623//cell;GO:0044446//intracellular organelle part;GO:0044424//intracellular part;GO:0043226//organelle;GO:0005622//intracellular;GO:0044435//plastid part;GO:0043231//intracellular membrane-bounded organelle;GO:0009532//plastid stroma;GO:0005737//cytoplasm;GO:0009536//plastid;GO:0044464//cell part;GO:0043227//membrane-bounded organell…	GO:0003824//catalytic activity;GO:0016744//transferase activity, transferring aldehyde or ketonic groups;GO:0016740//transferase activity	GO:0046483//heterocycle metabolic process;GO:0019748//secondary metabolic process;GO:0009699//phenylpropanoid biosynthetic process;GO:0006091//generation of precursor metabolites and energy;GO:0044710//single-organism metabolic process;GO:0019362//pyridine nucleotide metabolic process;GO:0009987//cellular process;GO:0008152//metabolic process;GO:1901362//organic cyclic compound biosynthetic proce…
Bol044046	1.202	Bol044046	PREDICTED: probable chalcone--flavonone isomerase 3 [Brassica napus]	-	-	-	-	-	GO:0016872//intramolecular lyase activity;GO:0016853//isomerase activity;GO:0003824//catalytic activity	GO:0009314//response to radiation;GO:0050896//response to stimulus;GO:0009813//flavonoid biosynthetic process;GO:0008152//metabolic process;GO:0042221//response to chemical;GO:0071704//organic substance metabolic process;GO:0009416//response to light stimulus;GO:0010033//response to organic substance;GO:0009411//response to UV;GO:1901700//response to oxygen-containing compound;GO:1901576//organic…
Bol044414	1.214	Bol044414	PREDICTED: UBP1-associated protein 2A [Brassica oleracea var. oleracea] [Brassica oleracea]	Genetic Information Processing	Transcription	ko03040//Spliceosome	K12741	GO:0005622//intracellular;GO:0005623//cell;GO:0043229//intracellular organelle;GO:0044464//cell part;GO:0005737//cytoplasm;GO:0044444//cytoplasmic part;GO:0044424//intracellular part;GO:0043226//organelle;GO:0043227//membrane-bounded organelle;GO:0043231//intracellular membrane-bounded organelle	GO:1901363//heterocyclic compound binding;GO:0097159//organic cyclic compound binding;GO:0003723//RNA binding;GO:0005488//binding;GO:0005515//protein binding;GO:0036094//small molecule binding;GO:0003676//nucleic acid binding	GO:0071704//organic substance metabolic process;GO:0071310//cellular response to organic substance;GO:0032870//cellular response to hormone stimulus;GO:0007568//aging;GO:0009987//cellular process;GO:0010608//posttranscriptional regulation of gene expression;GO:0044767//single-organism developmental process;GO:0060255//regulation of macromolecule metabolic process;GO:0065008//regulation of biologi…
Bol044427	1.254	Bol044427	PREDICTED: protein STRICTOSIDINE SYNTHASE-LIKE 10 [Brassica napus]	-	-	-	-	GO:0043227//membrane-bounded organelle;GO:0016020//membrane;GO:0043231//intracellular membrane-bounded organelle;GO:0030054//cell junction;GO:0044424//intracellular part;GO:0044464//cell part;GO:0043229//intracellular organelle;GO:0071944//cell periphery;GO:0043226//organelle;GO:0005622//intracellular;GO:0030312//external encapsulating structure;GO:0005623//cell;GO:0005618//cell wall;GO:0005911//…	GO:0016840//carbon-nitrogen lyase activity;GO:0003824//catalytic activity;GO:0016843//amine-lyase activity;GO:0016829//lyase activity	GO:0008152//metabolic process
Bol045144	1.238	Bol045144	PREDICTED: bifunctional D-cysteine desulfhydrase/1-aminocyclopropane-1-carboxylate deaminase, mitochondrial [Brassica oleracea var. oleracea] [Brassica oleracea]	-	-	-	-	GO:0043227//membrane-bounded organelle;GO:0005737//cytoplasm;GO:0043229//intracellular organelle;GO:0044444//cytoplasmic part;GO:0043231//intracellular membrane-bounded organelle;GO:0009536//plastid;GO:0044464//cell part;GO:0044424//intracellular part;GO:0005623//cell;GO:0005622//intracellular;GO:0043226//organelle	GO:0005488//binding;GO:0016810//hydrolase activity, acting on carbon-nitrogen (but not peptide) bonds;GO:0046914//transition metal ion binding;GO:0016846//carbon-sulfur lyase activity;GO:0043169//cation binding;GO:0046872//metal ion binding;GO:0003824//catalytic activity;GO:0043167//ion binding;GO:0016829//lyase activity;GO:0016787//hydrolase activity	GO:0006970//response to osmotic stress;GO:0006006//glucose metabolic process;GO:0005975//carbohydrate metabolic process;GO:1901657//glycosyl compound metabolic process;GO:0044699//single-organism process;GO:0019752//carboxylic acid metabolic process;GO:0005996//monosaccharide metabolic process;GO:0009628//response to abiotic stimulus;GO:0016054//organic acid catabolic process;GO:0006534//cysteine…
Bol045716	0.636	Bol045716	PREDICTED: histone-lysine N-methyltransferase set1-like [Brassica oleracea var. oleracea] [Brassica oleracea]	-	-	-	-	-	-	-
