# Supplementary material for: iTRAQ-Based Proteomic Analysis of Ogura-CMS Cabbage and Its Maintainer Line
Source: Int J Mol Sci. 2018 Oct 15;19(10):3180. doi: 10.3390/ijms19103180 (PMC6214076; doi:10.3390/ijms19103180)
Supplement: Supplementary file 1 [file ijms-19-03180-s001.zip › Table S2.xls]

KEGG_A_class	KEGG_B_class	Pathway	F01-20-VS-CMS01-20 (114)	All (2175)	Pvalue	Qvalue	Pathway ID	Genes	K_IDs
Cellular Processes	Transport and catabolism	Peroxisome	9	47	0.000550826	0.03415119	ko04146	Bol006999;Bol007277;Bol010336;Bol024996;Bol026973;Bol035580;Bol037061;Bol039493;Bol042211	K03781+K13356+K13356+K00232+K03781+K11517+K11517+K04564+K04564
Metabolism	Lipid metabolism	Cutin, suberine and wax biosynthesis	4	11	0.001774802	0.05501886	ko00073	Bol007277;Bol010336;Bol018504;Bol041428	K13356+K13356+K15404+K17991
Metabolism	Energy metabolism	Sulfur metabolism	5	22	0.004653958	0.08155319	ko00920	Bol012326;Bol019336;Bol020154;Bol023144;Bol042602	K08738+K00860+K00387+K00392+K00860
Genetic Information Processing	Translation	Ribosome	19	197	0.005489924	0.08155319	ko03010	Bol005566;Bol008209;Bol017365;Bol018677;Bol023065;Bol023897;Bol025210;Bol025650;Bol028205;Bol028542;Bol029020;Bol031491;Bol031658;Bol032007;Bol032335;Bol032923;Bol033081;Bol042471;Bol043135	K02870+K02951+K02866+K02938+K02941+K02866+K02870+K02964+K02872+K02866+K02938+K02866+K02964+K02964+K02872+K02943+K02872+K02872+K02872
Metabolism	Amino acid metabolism	Tryptophan metabolism	6	34	0.007317766	0.08155319	ko00380	Bol006999;Bol008657;Bol017328;Bol019343;Bol025706;Bol026973	K03781+K00164+K01237+K01237+K01237+K03781
Metabolism	Lipid metabolism	Linoleic acid metabolism	2	3	0.007892244	0.08155319	ko00591	Bol010804;Bol027826	K00454+K00454
Metabolism	Lipid metabolism	alpha-Linolenic acid metabolism	4	18	0.01237236	0.10958376	ko00592	Bol010804;Bol024996;Bol027826;Bol035942	K00454+K00232+K00454+K01723
Metabolism	Biosynthesis of other secondary metabolites	Tropane, piperidine and pyridine alkaloid biosynthesis	4	20	0.01806708	0.14001987	ko00960	Bol017588;Bol024711;Bol029654;Bol029656	K08081+K14454+K08081+K08081
Metabolism	Energy metabolism	Photosynthesis - antenna proteins	4	22	0.02516486	0.17335792	ko00196	Bol007720;Bol009860;Bol012796;Bol038173	K08916+K08917+K08915+K08917
Metabolism	Global and Overview	Carbon metabolism	17	208	0.03935049	0.2270254	ko01200	Bol006999;Bol008536;Bol008657;Bol013640;Bol016047;Bol018526;Bol020546;Bol022522;Bol024711;Bol026973;Bol029048;Bol029509;Bol031393;Bol034232;Bol035580;Bol037061;Bol043436	K03781+K00162+K00164+K00058+K01623+K01623+K01070+K00162+K14454+K03781+K01681+K01647+K05298+K00616+K11517+K11517+K00616
Metabolism	Carbohydrate metabolism	Glyoxylate and dicarboxylate metabolism	7	64	0.04713233	0.2270254	ko00630	Bol006999;Bol020900;Bol026973;Bol029048;Bol029509;Bol035580;Bol037061	K03781+K02437+K03781+K01681+K01647+K11517+K11517
Metabolism	Metabolism of other amino acids	Glutathione metabolism	6	51	0.0476021	0.2270254	ko00480	Bol004624;Bol005496;Bol006761;Bol008680;Bol033376;Bol034778	K00799+K00434+K01255+K00797+K00799+K01255
Metabolism	Energy metabolism	Photosynthesis	6	51	0.0476021	0.2270254	ko00195	Bol006085;Bol023353;Bol023613;Bol037244;Bol038686;Bol041074	K02692+K02717+K02638+K02694+K02690+K02717
Metabolism	Carbohydrate metabolism	Citrate cycle (TCA cycle)	5	51	0.1253767	0.55523967	ko00020	Bol008536;Bol008657;Bol022522;Bol029048;Bol029509	K00162+K00164+K00162+K01681+K01647
Metabolism	Carbohydrate metabolism	Pentose phosphate pathway	4	42	0.174917	0.72299027	ko00030	Bol016047;Bol018526;Bol034232;Bol043436	K01623+K01623+K00616+K00616
Metabolism	Global and Overview	Biosynthesis of amino acids	12	187	0.2706287	0.9705778	ko01230	Bol013640;Bol016047;Bol018526;Bol019298;Bol022938;Bol024711;Bol029048;Bol029509;Bol029979;Bol034232;Bol039897;Bol043436	K00058+K01623+K01623+K01735+K00789+K14454+K01681+K01647+K01704+K00616+K00611+K00616
Metabolism	Lipid metabolism	Biosynthesis of unsaturated fatty acids	2	20	0.2823839	0.9705778	ko01040	Bol024996;Bol041753	K00232+K00059
Metabolism	Carbohydrate metabolism	C5-Branched dibasic acid metabolism	1	8	0.3504092	0.9705778	ko00660	Bol029979	K01704
Metabolism	Global and Overview	2-Oxocarboxylic acid metabolism	4	60	0.3862953	0.9705778	ko01210	Bol024711;Bol029048;Bol029509;Bol029979	K14454+K01681+K01647+K01704
Metabolism	Biosynthesis of other secondary metabolites	Isoquinoline alkaloid biosynthesis	1	10	0.4169728	0.9705778	ko00950	Bol024711	K14454
Metabolism	Amino acid metabolism	Arginine biosynthesis	2	28	0.4364512	0.9705778	ko00220	Bol024711;Bol039897	K14454+K00611
Metabolism	Energy metabolism	Carbon fixation in photosynthetic organisms	4	67	0.4704438	0.9705778	ko00710	Bol016047;Bol018526;Bol024711;Bol031393	K01623+K01623+K14454+K05298
Metabolism	Amino acid metabolism	Phenylalanine, tyrosine and tryptophan biosynthesis	2	30	0.4723517	0.9705778	ko00400	Bol019298;Bol024711	K01735+K14454
Metabolism	Metabolism of cofactors and vitamins	Porphyrin and chlorophyll metabolism	2	31	0.4897885	0.9705778	ko00860	Bol026165;Bol027145	K10960+K00510
Genetic Information Processing	Folding, sorting and degradation	Proteasome	3	51	0.5061042	0.9705778	ko03050	Bol026469;Bol027786;Bol042565	K02727+K02727+K02730
Metabolism	Amino acid metabolism	Tyrosine metabolism	1	14	0.5304813	0.9705778	ko00350	Bol024711	K14454
Metabolism	Amino acid metabolism	Arginine and proline metabolism	2	34	0.5398992	0.9705778	ko00330	Bol008680;Bol024711	K00797+K14454
Metabolism	Metabolism of cofactors and vitamins	Biotin metabolism	1	15	0.55525	0.9705778	ko00780	Bol041753	K00059
Metabolism	Metabolism of cofactors and vitamins	One carbon pool by folate	1	15	0.55525	0.9705778	ko00670	Bol027408	K00602
Cellular Processes	Transport and catabolism	Phagosome	3	55	0.5581178	0.9705778	ko04145	Bol004478;Bol013638;Bol032045	K07889+K02144+K07889
Metabolism	Metabolism of terpenoids and polyketides	Terpenoid backbone biosynthesis	1	16	0.5787229	0.9705778	ko00900	Bol026165	K10960
Metabolism	Metabolism of cofactors and vitamins	Ubiquinone and other terpenoid-quinone biosynthesis	1	16	0.5787229	0.9705778	ko00130	Bol014375	K01661
Metabolism	Glycan biosynthesis and metabolism	N-Glycan biosynthesis	1	17	0.6009673	0.9705778	ko00510	Bol021205	K01231
Genetic Information Processing	Translation	Ribosome biogenesis in eukaryotes	2	38	0.6013169	0.9705778	ko03008	Bol007639;Bol008134	K14538+K14538
Metabolism	Amino acid metabolism	Lysine degradation	1	18	0.6220469	0.9705778	ko00310	Bol008657	K00164
Metabolism	Amino acid metabolism	Cysteine and methionine metabolism	3	63	0.6518014	0.9705778	ko00270	Bol008680;Bol022938;Bol024711	K00797+K00789+K14454
Metabolism	Carbohydrate metabolism	Fructose and mannose metabolism	2	43	0.6692278	0.9705778	ko00051	Bol016047;Bol018526	K01623+K01623
Metabolism	Amino acid metabolism	Phenylalanine metabolism	1	21	0.6788863	0.9705778	ko00360	Bol024711	K14454
Metabolism	Amino acid metabolism	Valine, leucine and isoleucine biosynthesis	1	21	0.6788863	0.9705778	ko00290	Bol029979	K01704
Metabolism	Metabolism of other amino acids	beta-Alanine metabolism	1	23	0.711984	0.9705778	ko00410	Bol008680	K00797
Metabolism	Carbohydrate metabolism	Glycolysis / Gluconeogenesis	4	92	0.7223348	0.9705778	ko00010	Bol008536;Bol016047;Bol018526;Bol022522	K00162+K01623+K01623+K00162
Metabolism	Amino acid metabolism	Glycine, serine and threonine metabolism	2	48	0.7275785	0.9705778	ko00260	Bol013640;Bol020900	K00058+K02437
Metabolism	Global and Overview	Fatty acid metabolism	2	50	0.7483881	0.9705778	ko01212	Bol024996;Bol041753	K00232+K00059
Metabolism	Carbohydrate metabolism	Ascorbate and aldarate metabolism	1	26	0.7553933	0.9705778	ko00053	Bol005496	K00434
Metabolism	Energy metabolism	Nitrogen metabolism	1	26	0.7553933	0.9705778	ko00910	Bol031898	K00366
Cellular Processes	Transport and catabolism	Endocytosis	3	75	0.764523	0.9705778	ko04144	Bol004478;Bol017191;Bol032045	K07889+K18466+K07889
Genetic Information Processing	Translation	Aminoacyl-tRNA biosynthesis	2	52	0.7678323	0.9705778	ko00970	Bol010172;Bol015590	K01872+K01872
Metabolism	Lipid metabolism	Fatty acid degradation	1	29	0.7923087	0.9705778	ko00071	Bol024996	K00232
Metabolism	Metabolism of other amino acids	Cyanoamino acid metabolism	1	30	0.8033417	0.9705778	ko00460	Bol030909	K05350
Metabolism	Energy metabolism	Oxidative phosphorylation	4	104	0.8071262	0.9705778	ko00190	Bol009135;Bol013638;Bol015119;Bol025034	K02138+K02144+K03963+K02138
Metabolism	Lipid metabolism	Fatty acid biosynthesis	1	31	0.8137934	0.9705778	ko00061	Bol041753	K00059
Genetic Information Processing	Folding, sorting and degradation	RNA degradation	2	63	0.8530895	0.9705778	ko03018	Bol037019;Bol039770	K04077+K14442
Metabolism	Biosynthesis of other secondary metabolites	Phenylpropanoid biosynthesis	2	68	0.8815685	0.9705778	ko00940	Bol030909;Bol042450	K05350+K12355
Metabolism	Nucleotide metabolism	Purine metabolism	3	96	0.8900843	0.9705778	ko00230	Bol019336;Bol027408;Bol042602	K00860+K00602+K00860
Genetic Information Processing	Translation	RNA transport	3	96	0.8900843	0.9705778	ko03013	Bol012836;Bol033314;Bol033683	K03251+K14004+K03260
Genetic Information Processing	Folding, sorting and degradation	Protein processing in endoplasmic reticulum	4	121	0.8903411	0.9705778	ko04141	Bol007703;Bol014475;Bol016081;Bol033314	K09487+K14005+K14006+K14004
Metabolism	Amino acid metabolism	Alanine, aspartate and glutamate metabolism	1	41	0.8923054	0.9705778	ko00250	Bol024711	K14454
Metabolism	Carbohydrate metabolism	Pyruvate metabolism	2	77	0.9204394	0.97091401	ko00620	Bol008536;Bol022522	K00162+K00162
Metabolism	Carbohydrate metabolism	Starch and sucrose metabolism	2	78	0.9239343	0.97091401	ko00500	Bol030909;Bol035831	K05350+K00696
Organismal Systems	Environmental adaptation	Plant-pathogen interaction	1	52	0.9412123	0.97258604	ko04626	Bol007703	K09487
Genetic Information Processing	Transcription	Spliceosome	3	129	0.9713166	0.9816574	ko03040	Bol017048;Bol036270;Bol044414	K12741+K12741+K12741
Metabolism	Carbohydrate metabolism	Amino sugar and nucleotide sugar metabolism	1	73	0.9816574	0.9816574	ko00520	Bol035467	K01183
