# Supplementary material for: iTRAQ-Based Proteomic Analysis of Ogura-CMS Cabbage and Its Maintainer Line
Source: Int J Mol Sci. 2018 Oct 15;19(10):3180. doi: 10.3390/ijms19103180 (PMC6214076; doi:10.3390/ijms19103180)
Supplement: Supplementary file 1 [file ijms-19-03180-s001.zip › Table S3.xls]

id	F01-20_count	CMS01-20_count	F01-20_fpkm	CMS01-20_fpkm	log2(FC)	Pvalue	FDR	significant	Symbol	Description	KEGG_A_class	KEGG_B_class	Pathway	K_ID	GO Component	GO Function	GO Process
Bol004431	10.72	0	0.44	0.001	-8.781359714	0.00097925	0.004696534	yes	Bol004431	BnaC09g07290D [Brassica napus]	-	-	-	-	GO:0043231//intracellular membrane-bounded organelle;GO:0043233//organelle lumen;GO:0044428//nuclear part;GO:0031981//nuclear lumen;GO:0044464//cell part;GO:0005634//nucleus;GO:0005623//cell;GO:0044422//organelle part;GO:0032991//macromolecular complex;GO:0043234//protein complex;GO:0043229//intracellular organelle;GO:1902493//acetyltransferase complex;GO:1990234//transferase complex;GO:1902494//…	-	-
Bol004458	21.97	0	0.6	0.001	-9.22881869	2.41E-07	2.54E-06	yes	Bol004458	BnaCnng36760D [Brassica napus]	-	-	-	-	GO:0043229//intracellular organelle;GO:0005623//cell;GO:0005622//intracellular;GO:0043231//intracellular membrane-bounded organelle;GO:0043226//organelle;GO:0044424//intracellular part;GO:0044464//cell part;GO:0043227//membrane-bounded organelle	GO:0003824//catalytic activity;GO:0016772//transferase activity, transferring phosphorus-containing groups;GO:0016779//nucleotidyltransferase activity;GO:1901363//heterocyclic compound binding;GO:0043169//cation binding;GO:0097159//organic cyclic compound binding;GO:0043167//ion binding;GO:0003676//nucleic acid binding;GO:0005488//binding;GO:0016740//transferase activity;GO:0003677//DNA binding;G…	GO:0006301//postreplication repair;GO:0009628//response to abiotic stimulus;GO:0005975//carbohydrate metabolic process;GO:0009987//cellular process;GO:0071897//DNA biosynthetic process;GO:1901360//organic cyclic compound metabolic process;GO:0044271//cellular nitrogen compound biosynthetic process;GO:0018130//heterocycle biosynthetic process;GO:0006259//DNA metabolic process;GO:0006807//nitrogen …
Bol004482	36.15	1.04	1.17	0.03	-5.285402219	2.93E-10	4.61E-09	yes	Bol004482	PREDICTED: cyclin-T1-5 isoform X1 [Brassica oleracea var. oleracea] [Brassica oleracea]	-	-	-	-	GO:0043227//membrane-bounded organelle;GO:0043229//intracellular organelle;GO:0005623//cell;GO:0005622//intracellular;GO:0043231//intracellular membrane-bounded organelle;GO:0044424//intracellular part;GO:0043226//organelle;GO:0044464//cell part	GO:0005488//binding;GO:0005515//protein binding;GO:0016772//transferase activity, transferring phosphorus-containing groups;GO:0019900//kinase binding;GO:0016301//kinase activity;GO:0016773//phosphotransferase activity, alcohol group as acceptor;GO:0019899//enzyme binding;GO:0003824//catalytic activity;GO:0004672//protein kinase activity;GO:0016740//transferase activity;GO:0004674//protein serine…	GO:0016043//cellular component organization;GO:0036211//protein modification process;GO:0044419//interspecies interaction between organisms;GO:0097659//nucleic acid-templated transcription;GO:0046483//heterocycle metabolic process;GO:0048468//cell development;GO:0009058//biosynthetic process;GO:0000902//cell morphogenesis;GO:0065007//biological regulation;GO:0009987//cellular process;GO:0048367//…
Bol004492	17	5	0.26	0.07	-1.893084796	0.010665387	0.036536957	yes	Bol004492	PREDICTED: disease resistance protein RPS4-like isoform X1 [Brassica oleracea var. oleracea] [Brassica oleracea]	-	-	-	-	-	-	-
Bol004603	21.39	0	0.75	0.001	-9.550746785	4.82E-07	4.83E-06	yes	Bol004603	PREDICTED: calcium-dependent protein kinase 21 [Brassica napus]	Organismal Systems	Environmental adaptation	ko04626//Plant-pathogen interaction	K13412	GO:0005623//cell;GO:0044464//cell part;GO:0016020//membrane;GO:0030054//cell junction;GO:0005911//cell-cell junction	GO:0097159//organic cyclic compound binding;GO:0046872//metal ion binding;GO:0001882//nucleoside binding;GO:0004672//protein kinase activity;GO:0001883//purine nucleoside binding;GO:0019902//phosphatase binding;GO:1901363//heterocyclic compound binding;GO:0016301//kinase activity;GO:0043169//cation binding;GO:0003824//catalytic activity;GO:0016773//phosphotransferase activity, alcohol group as ac…	GO:0044237//cellular metabolic process;GO:0006793//phosphorus metabolic process;GO:0006468//protein phosphorylation;GO:0071704//organic substance metabolic process;GO:0044267//cellular protein metabolic process;GO:0043412//macromolecule modification;GO:0006796//phosphate-containing compound metabolic process;GO:0009987//cellular process;GO:0019538//protein metabolic process;GO:0044238//primary me…
Bol004613	24	8	0.77	0.24	-1.68182404	0.004583775	0.017801393	yes	Bol004613	PREDICTED: root phototropism protein 2-like [Brassica oleracea var. oleracea] [Brassica oleracea]	-	-	-	-	GO:0043231//intracellular membrane-bounded organelle;GO:0005622//intracellular;GO:0016020//membrane;GO:0043227//membrane-bounded organelle;GO:0044424//intracellular part;GO:0043229//intracellular organelle;GO:0005623//cell;GO:0043226//organelle;GO:0044464//cell part	GO:0060089//molecular transducer activity	GO:0044763//single-organism cellular process;GO:0000096//sulfur amino acid metabolic process;GO:0009606//tropism;GO:0044283//small molecule biosynthetic process;GO:1901576//organic substance biosynthetic process;GO:0003002//regionalization;GO:0036211//protein modification process;GO:0072511//divalent inorganic cation transport;GO:0008652//cellular amino acid biosynthetic process;GO:0006464//cellu…
Bol004631	7.6	0	0.18	0.001	-7.491853096	0.007823441	0.027985303	yes	Bol004631	PREDICTED: serine/threonine-protein kinase EDR1-like isoform X1 [Brassica oleracea var. oleracea] [Brassica oleracea]	-	-	-	-	-	GO:0005488//binding;GO:0016772//transferase activity, transferring phosphorus-containing groups;GO:0001883//purine nucleoside binding;GO:1901363//heterocyclic compound binding;GO:0032549//ribonucleoside binding;GO:0001882//nucleoside binding;GO:0036094//small molecule binding;GO:0004672//protein kinase activity;GO:0003824//catalytic activity;GO:0097367//carbohydrate derivative binding;GO:0016740/…	GO:0043170//macromolecule metabolic process;GO:0006464//cellular protein modification process;GO:0006793//phosphorus metabolic process;GO:0043412//macromolecule modification;GO:0044237//cellular metabolic process;GO:0044238//primary metabolic process;GO:0006796//phosphate-containing compound metabolic process;GO:0071704//organic substance metabolic process;GO:0044260//cellular macromolecule metab…
Bol004635	15	2	1.21	0.15	-3.011972642	0.002359203	0.010092129	yes	Bol004635	PREDICTED: cucumber peeling cupredoxin-like [Brassica napus]	-	-	-	-	-	-	-
Bol004656	0	12.84	0.001	0.47	8.876516947	0.000489894	0.002575505	yes	Bol004656	PREDICTED: probable E3 ubiquitin-protein ligase ARI7 [Brassica napus]	-	-	-	-	-	GO:0003824//catalytic activity;GO:0046914//transition metal ion binding;GO:0046872//metal ion binding;GO:0005488//binding;GO:0097159//organic cyclic compound binding;GO:0043167//ion binding;GO:0043169//cation binding	GO:0044260//cellular macromolecule metabolic process;GO:0019538//protein metabolic process;GO:0044267//cellular protein metabolic process;GO:0009987//cellular process;GO:0044238//primary metabolic process;GO:0032446//protein modification by small protein conjugation;GO:0006464//cellular protein modification process;GO:0070647//protein modification by small protein conjugation or removal;GO:000815…
Bol004658	140.91	0	4.84	0.001	-12.24079133	1.50E-43	1.51E-41	yes	Bol004658	PREDICTED: preprotein translocase subunit SCY2, chloroplastic [Brassica oleracea var. oleracea] [Brassica oleracea]	-	-	-	-	GO:0044446//intracellular organelle part;GO:0009526//plastid envelope;GO:0044435//plastid part;GO:0016020//membrane;GO:0005622//intracellular;GO:0031967//organelle envelope;GO:0005623//cell;GO:0043226//organelle;GO:0009507//chloroplast;GO:0009536//plastid;GO:0042170//plastid membrane;GO:0043227//membrane-bounded organelle;GO:0044464//cell part;GO:0044434//chloroplast part;GO:0044425//membrane par…	-	GO:0006725//cellular aromatic compound metabolic process;GO:0009165//nucleotide biosynthetic process;GO:0051234//establishment of localization;GO:0044699//single-organism process;GO:0008104//protein localization;GO:0006139//nucleobase-containing compound metabolic process;GO:0044237//cellular metabolic process;GO:0006753//nucleoside phosphate metabolic process;GO:0043170//macromolecule metabolic …
Bol004660	14.6	0	1.29	0.001	-10.33315535	6.14E-05	0.000404411	yes	Bol004660	PREDICTED: 40S ribosomal protein S3-2 [Brassica rapa]	Genetic Information Processing	Translation	ko03010//Ribosome	K02985	GO:0044424//intracellular part;GO:0043226//organelle;GO:0043228//non-membrane-bounded organelle;GO:0005737//cytoplasm;GO:0043232//intracellular non-membrane-bounded organelle;GO:0030529//intracellular ribonucleoprotein complex;GO:0044422//organelle part;GO:0005623//cell;GO:0044464//cell part;GO:0005840//ribosome;GO:0044446//intracellular organelle part;GO:0044391//ribosomal subunit;GO:0044444//cy…	GO:0005198//structural molecule activity;GO:0097159//organic cyclic compound binding;GO:0003676//nucleic acid binding;GO:1901363//heterocyclic compound binding;GO:0005488//binding	GO:0008152//metabolic process;GO:0043170//macromolecule metabolic process;GO:0071704//organic substance metabolic process;GO:0010467//gene expression
Bol004737	7	0	0.54	0.001	-9.076815597	0.01564141	0.049781963	yes	Bol004737	BnaA05g19150D [Brassica napus]	-	-	-	-	-	-	-
Bol004760	0	27.27	0.001	1.28	10.32192809	1.52E-08	1.92E-07	yes	Bol004760	BnaA07g03350D [Brassica napus]	-	-	-	-	GO:0043231//intracellular membrane-bounded organelle;GO:0005623//cell;GO:0005622//intracellular;GO:0044424//intracellular part;GO:0043229//intracellular organelle;GO:0016020//membrane;GO:0043227//membrane-bounded organelle;GO:0044464//cell part;GO:0043226//organelle	-	GO:0010243//response to organonitrogen compound;GO:0002252//immune effector process;GO:0050896//response to stimulus;GO:0009719//response to endogenous stimulus;GO:0010033//response to organic substance;GO:0006950//response to stress;GO:0042221//response to chemical;GO:0002376//immune system process;GO:0006952//defense response;GO:1901698//response to nitrogen compound
Bol004763	101.25	16.48	6.23	0.94	-2.728499501	1.76E-17	5.53E-16	yes	Bol004763	PREDICTED: pre-mRNA-splicing factor syf2 isoform X1 [Brassica oleracea var. oleracea] [Brassica oleracea]	Genetic Information Processing	Transcription	ko03040//Spliceosome	K12868	GO:0005623//cell;GO:0044464//cell part;GO:0044424//intracellular part;GO:0005622//intracellular	-	-
Bol004766	25.91	4.12	0.75	0.11	-2.769387072	3.44E-05	0.000241216	yes	Bol004766	PREDICTED: probable receptor-like serine/threonine-protein kinase At5g57670 [Brassica rapa]	-	-	-	-	-	GO:0097159//organic cyclic compound binding;GO:0005488//binding;GO:0003824//catalytic activity;GO:0032549//ribonucleoside binding;GO:0004672//protein kinase activity;GO:0036094//small molecule binding;GO:0016740//transferase activity;GO:0001882//nucleoside binding;GO:1901363//heterocyclic compound binding;GO:0016772//transferase activity, transferring phosphorus-containing groups;GO:0016301//kina…	GO:0019538//protein metabolic process;GO:0044267//cellular protein metabolic process;GO:0044260//cellular macromolecule metabolic process;GO:0006796//phosphate-containing compound metabolic process;GO:0050896//response to stimulus;GO:0009987//cellular process;GO:0006793//phosphorus metabolic process;GO:0036211//protein modification process;GO:0071704//organic substance metabolic process;GO:004317…
Bol004771	0	26	0.001	0.54	9.076815597	6.05E-08	7.00E-07	yes	Bol004771	PREDICTED: beta-galactosidase 13-like [Brassica oleracea var. oleracea] [Brassica oleracea]	-	-	-	-	GO:0005576//extracellular region	GO:0004553//hydrolase activity, hydrolyzing O-glycosyl compounds;GO:0005488//binding;GO:0003824//catalytic activity;GO:0016787//hydrolase activity;GO:0016798//hydrolase activity, acting on glycosyl bonds;GO:0015925//galactosidase activity	GO:0008152//metabolic process;GO:0044238//primary metabolic process
Bol004830	0	9.8	0.001	0.33	8.366322214	0.001957522	0.008568948	yes	Bol004830	BnaC04g52750D [Brassica napus]	-	-	-	-	GO:0043226//organelle;GO:0005623//cell;GO:0005622//intracellular;GO:0044464//cell part;GO:0043229//intracellular organelle;GO:0043231//intracellular membrane-bounded organelle;GO:0044424//intracellular part;GO:0043227//membrane-bounded organelle	GO:0003677//DNA binding;GO:1901363//heterocyclic compound binding;GO:0005488//binding;GO:0097159//organic cyclic compound binding;GO:0003676//nucleic acid binding	GO:0006355//regulation of transcription, DNA-templated;GO:0019222//regulation of metabolic process;GO:0048518//positive regulation of biological process;GO:0050896//response to stimulus;GO:0060255//regulation of macromolecule metabolic process;GO:2000026//regulation of multicellular organismal development;GO:0048580//regulation of post-embryonic development;GO:0010468//regulation of gene expressi…
Bol004860	42.25	1.1	2	0.05	-5.321928095	5.34E-12	1.02E-10	yes	Bol004860	BnaC04g52420D [Brassica napus]	Genetic Information Processing	Folding, sorting and degradation	ko04141//Protein processing in endoplasmic reticulum	K10666	-	GO:0043167//ion binding;GO:0046914//transition metal ion binding;GO:0005488//binding;GO:0043169//cation binding;GO:0046872//metal ion binding	-
Bol004870	22	5	1.49	0.32	-2.21916852	0.00091941	0.004473262	yes	Bol004870	PREDICTED: remorin [Brassica oleracea var. oleracea] [Brassica oleracea]	-	-	-	-	-	-	-
Bol004889	2	15	0.15	1.07	2.834576391	0.002359203	0.010092129	yes	Bol004889	BnaC04g52040D [Brassica napus]	-	-	-	-	-	-	-
Bol004906	14	36	0.44	1.04	1.2410081	0.006667095	0.024634794	yes	Bol004906	PREDICTED: probable L-gulonolactone oxidase 6 [Brassica oleracea var. oleracea] [Brassica oleracea]	-	-	-	-	-	GO:0016616//oxidoreductase activity, acting on the CH-OH group of donors, NAD or NADP as acceptor;GO:0016491//oxidoreductase activity;GO:0000166//nucleotide binding;GO:0016899//oxidoreductase activity, acting on the CH-OH group of donors, oxygen as acceptor;GO:0097159//organic cyclic compound binding;GO:1901265//nucleoside phosphate binding;GO:0016614//oxidoreductase activity, acting on CH-OH gro…	GO:0048507//meristem development;GO:0048856//anatomical structure development;GO:0044710//single-organism metabolic process;GO:0009987//cellular process;GO:0008152//metabolic process;GO:0043170//macromolecule metabolic process;GO:0010087//phloem or xylem histogenesis;GO:0071704//organic substance metabolic process;GO:0044085//cellular component biogenesis;GO:0071840//cellular component organizati…
Bol004912	99	4	3.45	0.13	-4.730012834	1.21E-26	6.43E-25	yes	Bol004912	PREDICTED: cytochrome P450 78A6 [Brassica oleracea var. oleracea] [Brassica oleracea]	-	-	-	-	-	-	-
Bol004949	6.42	0	0.18	0.001	-7.491853096	0.01564141	0.049781963	yes	Bol004949	PREDICTED: uncharacterized protein LOC106413097 [Brassica napus]	-	-	-	-	-	-	GO:0008152//metabolic process;GO:0090304//nucleic acid metabolic process;GO:0019219//regulation of nucleobase-containing compound metabolic process;GO:0044237//cellular metabolic process;GO:0009889//regulation of biosynthetic process;GO:0006807//nitrogen compound metabolic process;GO:1902589//single-organism organelle organization;GO:0016043//cellular component organization;GO:0071704//organic su…
Bol004955	183.21	85	12.87	5.55	-1.213452377	5.48E-11	9.40E-10	yes	Bol004955	PREDICTED: V-type proton ATPase subunit D-like [Brassica oleracea var. oleracea] [Brassica oleracea]	Metabolism;Cellular Processes	Energy metabolism;Transport and catabolism	ko00190//Oxidative phosphorylation;ko04145//Phagosome	K02149	GO:0044464//cell part;GO:0031090//organelle membrane;GO:0005773//vacuole;GO:0043227//membrane-bounded organelle;GO:0044444//cytoplasmic part;GO:0016020//membrane;GO:0044422//organelle part;GO:0043231//intracellular membrane-bounded organelle;GO:0043226//organelle;GO:0005623//cell;GO:0044424//intracellular part;GO:0005622//intracellular;GO:0005737//cytoplasm;GO:0043229//intracellular organelle	GO:0005215//transporter activity;GO:0022857//transmembrane transporter activity;GO:0015405//P-P-bond-hydrolysis-driven transmembrane transporter activity;GO:0022804//active transmembrane transporter activity;GO:0015399//primary active transmembrane transporter activity	GO:0008104//protein localization;GO:0044765//single-organism transport;GO:0044238//primary metabolic process;GO:1902578//single-organism localization;GO:0009628//response to abiotic stimulus;GO:0070727//cellular macromolecule localization;GO:0006886//intracellular protein transport;GO:0006605//protein targeting;GO:0071704//organic substance metabolic process;GO:0006812//cation transport;GO:000681…
Bol004957	7.33	26.15	0.29	0.95	1.711874613	0.004583775	0.017801393	yes	Bol004957	BnaC04g23380D [Brassica napus]	Metabolism	Global and Overview;Carbohydrate metabolism	ko01200//Carbon metabolism;ko01230//Biosynthesis of amino acids;ko01210//2-Oxocarboxylic acid metabolism;ko00630//Glyoxylate and dicarboxylate metabolism;ko00020//Citrate cycle (TCA cycle)	K01647	GO:0005911//cell-cell junction;GO:0043226//organelle;GO:0030054//cell junction;GO:0044464//cell part;GO:0044444//cytoplasmic part;GO:0044424//intracellular part;GO:0043227//membrane-bounded organelle;GO:0005737//cytoplasm;GO:0042579//microbody;GO:0005623//cell;GO:0043229//intracellular organelle;GO:0005622//intracellular;GO:0043231//intracellular membrane-bounded organelle	GO:0036440//citrate synthase activity;GO:0046912//transferase activity, transferring acyl groups, acyl groups converted into alkyl on transfer;GO:0016740//transferase activity;GO:0016746//transferase activity, transferring acyl groups;GO:0003824//catalytic activity	GO:0009062//fatty acid catabolic process;GO:0044712//single-organism catabolic process;GO:0006950//response to stress;GO:0044248//cellular catabolic process;GO:0042221//response to chemical;GO:1901575//organic substance catabolic process;GO:0044281//small molecule metabolic process;GO:0006461//protein complex assembly;GO:0043623//cellular protein complex assembly;GO:0044267//cellular protein meta…
Bol005015	82.71	35.72	2.54	1.02	-1.316259345	3.50E-06	3.04E-05	yes	Bol005015	PREDICTED: histone-lysine N-methyltransferase 2C-like [Brassica napus]	-	-	-	-	GO:0030054//cell junction;GO:0005911//cell-cell junction	GO:0046872//metal ion binding;GO:0005488//binding;GO:0043167//ion binding;GO:0046914//transition metal ion binding;GO:0043169//cation binding	-
Bol005055	26	61	0.97	2.13	1.134796778	0.00075084	0.003751332	yes	Bol005055	BnaC07g33030D [Brassica napus]	-	-	-	-	-	GO:0016758//transferase activity, transferring hexosyl groups;GO:0035251//UDP-glucosyltransferase activity;GO:0003824//catalytic activity;GO:0016740//transferase activity;GO:0016757//transferase activity, transferring glycosyl groups;GO:0008194//UDP-glycosyltransferase activity;GO:0046527//glucosyltransferase activity	GO:0009628//response to abiotic stimulus;GO:0010033//response to organic substance;GO:0008152//metabolic process;GO:0009314//response to radiation;GO:0009416//response to light stimulus;GO:0034285//response to disaccharide;GO:0042221//response to chemical;GO:0009743//response to carbohydrate;GO:1901700//response to oxygen-containing compound;GO:0071704//organic substance metabolic process;GO:0009…
Bol005097	24.05	0	0.37	0.001	-8.531381461	6.05E-08	7.00E-07	yes	Bol005097	LRR and NB-ARC domain-containing disease resistance protein [Arabidopsis thaliana]	-	-	-	-	GO:0044464//cell part;GO:0043227//membrane-bounded organelle;GO:0043229//intracellular organelle;GO:0005623//cell;GO:0005622//intracellular;GO:0043231//intracellular membrane-bounded organelle;GO:0044424//intracellular part;GO:0043226//organelle	GO:0032550//purine ribonucleoside binding;GO:0097159//organic cyclic compound binding;GO:1901363//heterocyclic compound binding;GO:0001883//purine nucleoside binding;GO:0032549//ribonucleoside binding;GO:0097367//carbohydrate derivative binding;GO:0001882//nucleoside binding;GO:0036094//small molecule binding;GO:0005488//binding	GO:0006950//response to stress;GO:0050896//response to stimulus
Bol005110	22.38	8.34	0.72	0.25	-1.526068812	0.01073306	0.03669854	yes	Bol005110	BnaC04g47250D [Brassica napus]	-	-	-	-	GO:0044435//plastid part;GO:0005622//intracellular;GO:0043234//protein complex;GO:0044422//organelle part;GO:0030894//replisome;GO:0031967//organelle envelope;GO:0043232//intracellular non-membrane-bounded organelle;GO:0009536//plastid;GO:0043228//non-membrane-bounded organelle;GO:0031975//envelope;GO:0044424//intracellular part;GO:0044464//cell part;GO:0005657//replication fork;GO:0043231//intra…	-	GO:0043933//macromolecular complex subunit organization;GO:0006464//cellular protein modification process;GO:0006479//protein methylation;GO:0044765//single-organism transport;GO:0044767//single-organism developmental process;GO:0044237//cellular metabolic process;GO:0006807//nitrogen compound metabolic process;GO:0044711//single-organism biosynthetic process;GO:1902589//single-organism organelle…
Bol005145	0	10.65	0.001	0.41	8.6794801	0.001957522	0.008568948	yes	Bol005145	PREDICTED: UBP1-associated protein 2B-like [Brassica napus]	Genetic Information Processing	Transcription	ko03040//Spliceosome	K12741	GO:0044444//cytoplasmic part;GO:0044464//cell part;GO:0043226//organelle;GO:0043231//intracellular membrane-bounded organelle;GO:0005623//cell;GO:0043227//membrane-bounded organelle;GO:0005737//cytoplasm;GO:0044424//intracellular part;GO:0043229//intracellular organelle;GO:0005622//intracellular	GO:0036094//small molecule binding;GO:0005488//binding;GO:0003676//nucleic acid binding;GO:0003723//RNA binding;GO:0097159//organic cyclic compound binding;GO:1901363//heterocyclic compound binding	GO:0071310//cellular response to organic substance;GO:0008152//metabolic process;GO:0071704//organic substance metabolic process;GO:0010468//regulation of gene expression;GO:0044699//single-organism process;GO:0044767//single-organism developmental process;GO:0009725//response to hormone;GO:0023052//signaling;GO:0050896//response to stimulus;GO:0009755//hormone-mediated signaling pathway;GO:00602…
Bol005147	22	49	1.58	3.26	1.044947406	0.005665019	0.021446594	yes	Bol005147	BnaA04g23700D [Brassica napus]	-	-	-	-	GO:0044424//intracellular part;GO:0043227//membrane-bounded organelle;GO:0005622//intracellular;GO:0044444//cytoplasmic part;GO:0043229//intracellular organelle;GO:0044464//cell part;GO:0043226//organelle;GO:0005737//cytoplasm;GO:0043231//intracellular membrane-bounded organelle;GO:0009536//plastid;GO:0005623//cell	-	-
Bol005169	93	38	9.31	3.53	-1.399112984	1.91E-07	2.06E-06	yes	Bol005169	BnaC04g01900D [Brassica napus]	-	-	-	-	GO:0030054//cell junction;GO:0005911//cell-cell junction	-	-
Bol005174	22.24	0	0.39	0.001	-8.607330314	2.41E-07	2.54E-06	yes	Bol005174	PREDICTED: calcium-transporting ATPase 4, plasma membrane-type [Brassica oleracea var. oleracea] [Brassica oleracea]	-	-	-	-	GO:0031224//intrinsic component of membrane;GO:0005737//cytoplasm;GO:0005622//intracellular;GO:0043231//intracellular membrane-bounded organelle;GO:0005774//vacuolar membrane;GO:0009536//plastid;GO:0098805//whole membrane;GO:0043229//intracellular organelle;GO:0044446//intracellular organelle part;GO:0044435//plastid part;GO:0016020//membrane;GO:0009507//chloroplast;GO:0043226//organelle;GO:00432…	GO:0001882//nucleoside binding;GO:0005488//binding;GO:0017111//nucleoside-triphosphatase activity;GO:0043167//ion binding;GO:0015405//P-P-bond-hydrolysis-driven transmembrane transporter activity;GO:0022891//substrate-specific transmembrane transporter activity;GO:0046914//transition metal ion binding;GO:0022804//active transmembrane transporter activity;GO:0016835//carbon-oxygen lyase activity;G…	GO:0070727//cellular macromolecule localization;GO:0065008//regulation of biological quality;GO:0006950//response to stress;GO:0051179//localization;GO:0072507//divalent inorganic cation homeostasis;GO:0009607//response to biotic stimulus;GO:0006810//transport;GO:0044699//single-organism process;GO:0009617//response to bacterium;GO:0006873//cellular ion homeostasis;GO:0044765//single-organism tra…
Bol005204	8.43	30.69	0.67	2.25	1.747692001	0.001076625	0.005122366	yes	Bol005204	PREDICTED: serine/threonine-protein phosphatase 2A activator-like [Brassica oleracea var. oleracea] [Brassica oleracea]	-	-	-	-	-	-	-
Bol005249	1150.03	75.89	90.48	5.55	-4.027039253	1.46E-251	1.42E-248	yes	Bol005249	PREDICTED: chlorophyll a-b binding protein 1, chloroplastic [Brassica rapa]	Metabolism	Energy metabolism	ko00196//Photosynthesis - antenna proteins	K08912	GO:0044424//intracellular part;GO:0044434//chloroplast part;GO:0032991//macromolecular complex;GO:0009507//chloroplast;GO:0044446//intracellular organelle part;GO:0009579//thylakoid;GO:0005622//intracellular;GO:0005623//cell;GO:0098796//membrane protein complex;GO:0044464//cell part;GO:0031976//plastid thylakoid;GO:0005737//cytoplasm;GO:0043234//protein complex;GO:0043227//membrane-bounded organe…	GO:0043167//ion binding;GO:0005488//binding;GO:0043169//cation binding;GO:1901363//heterocyclic compound binding;GO:0046906//tetrapyrrole binding;GO:0097159//organic cyclic compound binding	GO:0044237//cellular metabolic process;GO:0009987//cellular process;GO:0006091//generation of precursor metabolites and energy;GO:0006464//cellular protein modification process;GO:0009765//photosynthesis, light harvesting;GO:0044238//primary metabolic process;GO:0008152//metabolic process;GO:0044267//cellular protein metabolic process;GO:0036211//protein modification process;GO:0019538//protein m…
Bol005328	34	13	2.48	0.88	-1.494764692	0.001102894	0.005231974	yes	Bol005328	BnaCnng04750D [Brassica napus]	-	-	-	-	GO:0005622//intracellular;GO:0043227//membrane-bounded organelle;GO:0043226//organelle;GO:0005623//cell;GO:0043231//intracellular membrane-bounded organelle;GO:0043229//intracellular organelle;GO:0044424//intracellular part;GO:0044464//cell part	-	GO:1900673//olefin metabolic process;GO:0071704//organic substance metabolic process;GO:0009692//ethylene metabolic process;GO:0008152//metabolic process;GO:0043449//cellular alkene metabolic process;GO:0009987//cellular process;GO:0044237//cellular metabolic process
Bol005391	9	0	0.66	0.001	-9.366322214	0.003913285	0.015539803	yes	Bol005391	BnaC06g14790D [Brassica napus]	Genetic Information Processing	Transcription	ko03040//Spliceosome	K12827	GO:0044424//intracellular part;GO:0005622//intracellular;GO:0005623//cell;GO:0044464//cell part	GO:0005488//binding	GO:0009791//post-embryonic development;GO:0090304//nucleic acid metabolic process;GO:0051704//multi-organism process;GO:0007275//multicellular organism development;GO:0036211//protein modification process;GO:0000003//reproduction;GO:0006508//proteolysis;GO:0044699//single-organism process;GO:0009628//response to abiotic stimulus;GO:0043412//macromolecule modification;GO:0006725//cellular aromatic…
Bol005402	0	75.44	0.001	4.48	12.12928302	2.41E-22	1.03E-20	yes	Bol005402	PREDICTED: aquaporin PIP2-1-like [Brassica oleracea var. oleracea] [Brassica oleracea]	-	-	-	-	GO:0044444//cytoplasmic part;GO:0031224//intrinsic component of membrane;GO:0043231//intracellular membrane-bounded organelle;GO:0044464//cell part;GO:0043226//organelle;GO:0005911//cell-cell junction;GO:0030054//cell junction;GO:0005737//cytoplasm;GO:0005623//cell;GO:0005622//intracellular;GO:0044424//intracellular part;GO:0009536//plastid;GO:0044425//membrane part;GO:0016020//membrane;GO:004322…	GO:0005515//protein binding;GO:0022857//transmembrane transporter activity;GO:0019899//enzyme binding;GO:0005488//binding;GO:0022892//substrate-specific transporter activity;GO:0044389//ubiquitin-like protein ligase binding;GO:0022891//substrate-specific transmembrane transporter activity;GO:0005215//transporter activity;GO:0005372//water transmembrane transporter activity	GO:0040007//growth;GO:1901700//response to oxygen-containing compound;GO:0009991//response to extracellular stimulus;GO:0009267//cellular response to starvation;GO:0044238//primary metabolic process;GO:0051234//establishment of localization;GO:0042044//fluid transport;GO:0044283//small molecule biosynthetic process;GO:0001101//response to acid chemical;GO:0031667//response to nutrient levels;GO:0…
Bol005426	0	15.38	0.001	1.23	10.2644426	6.14E-05	0.000404411	yes	Bol005426	PREDICTED: laccase-11-like [Brassica napus]	-	-	-	-	GO:0005576//extracellular region	GO:0043169//cation binding;GO:0046914//transition metal ion binding;GO:0046872//metal ion binding;GO:0003824//catalytic activity;GO:0016682//oxidoreductase activity, acting on diphenols and related substances as donors, oxygen as acceptor;GO:0016679//oxidoreductase activity, acting on diphenols and related substances as donors;GO:0005488//binding;GO:0043167//ion binding;GO:0016491//oxidoreductase…	GO:0008152//metabolic process;GO:0009808//lignin metabolic process;GO:0044237//cellular metabolic process;GO:0009698//phenylpropanoid metabolic process;GO:0044260//cellular macromolecule metabolic process;GO:0010383//cell wall polysaccharide metabolic process;GO:0044699//single-organism process;GO:0010410//hemicellulose metabolic process;GO:0044036//cell wall macromolecule metabolic process;GO:00…
Bol005448	10.53	0	0.74	0.001	-9.531381461	0.00097925	0.004696534	yes	Bol005448	PREDICTED: GDSL esterase/lipase At5g03610-like [Brassica napus]	-	-	-	-	-	GO:0003824//catalytic activity;GO:0016788//hydrolase activity, acting on ester bonds;GO:0016787//hydrolase activity	GO:0008152//metabolic process;GO:0071704//organic substance metabolic process;GO:0044699//single-organism process;GO:0006629//lipid metabolic process;GO:0044238//primary metabolic process;GO:0044710//single-organism metabolic process
Bol005472	28.86	13.31	8.17	3.5	-1.222981156	0.013818144	0.045188706	yes	Bol005472	BnaA06g23290D [Brassica napus]	Genetic Information Processing	Translation	ko03010//Ribosome	K02979	-	-	-
Bol005476	0	12.78	0.001	1.35	10.39874369	0.000489894	0.002575505	yes	Bol005476	PREDICTED: iron-sulfur assembly protein IscA-like 2, mitochondrial [Brassica napus]	-	-	-	-	GO:0043231//intracellular membrane-bounded organelle;GO:0043226//organelle;GO:0043227//membrane-bounded organelle;GO:0005622//intracellular;GO:0044424//intracellular part;GO:0044464//cell part;GO:0005623//cell;GO:0043229//intracellular organelle	GO:0043169//cation binding;GO:0051540//metal cluster binding;GO:0043167//ion binding;GO:0005488//binding	GO:0043436//oxoacid metabolic process;GO:0044763//single-organism cellular process;GO:0044237//cellular metabolic process;GO:0044710//single-organism metabolic process;GO:0044699//single-organism process;GO:0006082//organic acid metabolic process;GO:0008152//metabolic process;GO:0006089//lactate metabolic process;GO:0044281//small molecule metabolic process;GO:0009058//biosynthetic process;GO:190…
Bol005504	103.43	51.93	2.7	1.26	-1.099535674	6.82E-06	5.59E-05	yes	Bol005504	BnaAnng04400D [Brassica napus]	-	-	-	-	-	GO:0015036//disulfide oxidoreductase activity;GO:0016667//oxidoreductase activity, acting on a sulfur group of donors;GO:0016491//oxidoreductase activity;GO:0003824//catalytic activity	GO:0044700//single organism signaling;GO:0008152//metabolic process;GO:0019725//cellular homeostasis;GO:0007165//signal transduction;GO:0044763//single-organism cellular process;GO:0023052//signaling;GO:0050896//response to stimulus;GO:0050794//regulation of cellular process;GO:0044699//single-organism process;GO:0007154//cell communication;GO:0065008//regulation of biological quality;GO:0050789/…
Bol005509	27.41	67.62	1.37	3.14	1.196588666	0.00019292	0.001136335	yes	Bol005509	PREDICTED: probable purine permease 13 [Brassica oleracea var. oleracea] [Brassica oleracea]	-	-	-	-	GO:0043231//intracellular membrane-bounded organelle;GO:0044424//intracellular part;GO:0005623//cell;GO:0044464//cell part;GO:0043227//membrane-bounded organelle;GO:0044425//membrane part;GO:0016020//membrane;GO:0043226//organelle;GO:0031224//intrinsic component of membrane;GO:0043229//intracellular organelle;GO:0005622//intracellular	GO:0015205//nucleobase transmembrane transporter activity;GO:0022891//substrate-specific transmembrane transporter activity;GO:0022857//transmembrane transporter activity;GO:0005215//transporter activity;GO:0022892//substrate-specific transporter activity	GO:0009987//cellular process;GO:0044765//single-organism transport;GO:0071702//organic substance transport;GO:1902578//single-organism localization;GO:0006810//transport;GO:0071705//nitrogen compound transport;GO:0044763//single-organism cellular process;GO:0044699//single-organism process;GO:0015851//nucleobase transport;GO:0051234//establishment of localization;GO:0051179//localization
Bol005534	20.67	0	0.6	0.001	-9.22881869	9.64E-07	9.20E-06	yes	Bol005534	BnaC03g20870D [Brassica napus]	Metabolism	Nucleotide metabolism	ko00230//Purine metabolism	K11808	-	GO:0005488//binding;GO:0016866//intramolecular transferase activity;GO:0016853//isomerase activity;GO:0032549//ribonucleoside binding;GO:0001882//nucleoside binding;GO:1901363//heterocyclic compound binding;GO:0016831//carboxy-lyase activity;GO:0097367//carbohydrate derivative binding;GO:0036094//small molecule binding;GO:0097159//organic cyclic compound binding;GO:0043169//cation binding;GO:0043…	GO:1901566//organonitrogen compound biosynthetic process;GO:0009259//ribonucleotide metabolic process;GO:0009058//biosynthetic process;GO:1901135//carbohydrate derivative metabolic process;GO:0009117//nucleotide metabolic process;GO:0009987//cellular process;GO:0006796//phosphate-containing compound metabolic process;GO:0044271//cellular nitrogen compound biosynthetic process;GO:0009167//purine r…
Bol005546	533	145	78.5	19.85	-1.983553647	1.75E-57	2.51E-55	yes	Bol005546	BnaA03g17260D [Brassica napus]	-	-	-	-	-	-	-
Bol005548	0	14.09	0.001	0.93	9.861086906	0.000122627	0.000753351	yes	Bol005548	BnaC03g20710D [Brassica napus]	-	-	-	-	GO:0044425//membrane part;GO:0031224//intrinsic component of membrane;GO:0016020//membrane	GO:0005215//transporter activity	GO:0044699//single-organism process;GO:0009987//cellular process;GO:0044763//single-organism cellular process
Bol005567	19	90	1.22	5.38	2.140725025	4.24E-11	7.34E-10	yes	Bol005567	PREDICTED: aquaporin PIP2-2 [Brassica oleracea var. oleracea] [Brassica oleracea]	-	-	-	-	GO:0005623//cell;GO:0044424//intracellular part;GO:0030054//cell junction;GO:0005737//cytoplasm;GO:0016020//membrane;GO:0043231//intracellular membrane-bounded organelle;GO:0031224//intrinsic component of membrane;GO:0005622//intracellular;GO:0005911//cell-cell junction;GO:0044464//cell part;GO:0009536//plastid;GO:0043226//organelle;GO:0044444//cytoplasmic part;GO:0044425//membrane part;GO:004322…	GO:0005372//water transmembrane transporter activity;GO:0022891//substrate-specific transmembrane transporter activity;GO:0022892//substrate-specific transporter activity;GO:0005215//transporter activity;GO:0022857//transmembrane transporter activity	GO:0044765//single-organism transport;GO:0051179//localization;GO:0042044//fluid transport;GO:0001101//response to acid chemical;GO:0042221//response to chemical;GO:0051234//establishment of localization;GO:0044699//single-organism process;GO:1902578//single-organism localization;GO:0050896//response to stimulus;GO:0006950//response to stress;GO:0006810//transport
Bol005582	30.52	76.38	4.72	10.98	1.21801929	5.79E-05	0.000386892	yes	Bol005582	PREDICTED: zinc finger protein 593 homolog [Brassica oleracea var. oleracea] [Brassica oleracea]	-	-	-	-	-	GO:0097159//organic cyclic compound binding;GO:0046872//metal ion binding;GO:0046914//transition metal ion binding;GO:0005488//binding;GO:0043169//cation binding;GO:0043167//ion binding	GO:0043170//macromolecule metabolic process;GO:0071704//organic substance metabolic process;GO:0010467//gene expression;GO:0008152//metabolic process
Bol005606	11.31	0	0.47	0.001	-8.876516947	0.000489894	0.002575505	yes	Bol005606	PREDICTED: cyclin-dependent kinase F-4 [Brassica oleracea var. oleracea] [Brassica oleracea]	-	-	-	-	GO:0043231//intracellular membrane-bounded organelle;GO:0044424//intracellular part;GO:0043229//intracellular organelle;GO:0005623//cell;GO:0044464//cell part;GO:0005622//intracellular;GO:0043226//organelle;GO:0043227//membrane-bounded organelle	GO:0003824//catalytic activity;GO:0016772//transferase activity, transferring phosphorus-containing groups;GO:0004672//protein kinase activity;GO:0005488//binding;GO:0097367//carbohydrate derivative binding;GO:0016301//kinase activity;GO:0016773//phosphotransferase activity, alcohol group as acceptor;GO:0001883//purine nucleoside binding;GO:0032550//purine ribonucleoside binding;GO:0036094//small…	GO:0032268//regulation of cellular protein metabolic process;GO:0034248//regulation of cellular amide metabolic process;GO:0019222//regulation of metabolic process;GO:0050794//regulation of cellular process;GO:0006417//regulation of translation;GO:0019538//protein metabolic process;GO:0036211//protein modification process;GO:0031326//regulation of cellular biosynthetic process;GO:0080090//regulat…
Bol005608	23.71	138.71	1.49	8.13	2.447943022	2.55E-19	9.02E-18	yes	Bol005608	PREDICTED: ATP-dependent Clp protease proteolytic subunit 4, chloroplastic [Brassica oleracea var. oleracea] [Brassica oleracea]	-	-	-	-	GO:0044434//chloroplast part;GO:0043229//intracellular organelle;GO:0009507//chloroplast;GO:0044424//intracellular part;GO:0005622//intracellular;GO:0009368//endopeptidase Clp complex;GO:0043231//intracellular membrane-bounded organelle;GO:0044446//intracellular organelle part;GO:0009526//plastid envelope;GO:0044444//cytoplasmic part;GO:0044464//cell part;GO:0044422//organelle part;GO:0032991//ma…	GO:0004175//endopeptidase activity;GO:0070011//peptidase activity, acting on L-amino acid peptides;GO:0008233//peptidase activity;GO:0003824//catalytic activity;GO:0016787//hydrolase activity	GO:0031323//regulation of cellular metabolic process;GO:0034660//ncRNA metabolic process;GO:0071822//protein complex subunit organization;GO:0043170//macromolecule metabolic process;GO:0044238//primary metabolic process;GO:0016070//RNA metabolic process;GO:0006807//nitrogen compound metabolic process;GO:0034641//cellular nitrogen compound metabolic process;GO:0061024//membrane organization;GO:200…
Bol005725	202.18	0	14.21	0.001	-13.79461893	2.79E-62	4.50E-60	yes	Bol005725	protein COTTON GOLGI-RELATED 3 [Arabidopsis thaliana]	-	-	-	-	GO:0031984//organelle subcompartment;GO:0044446//intracellular organelle part;GO:0043226//organelle;GO:0044444//cytoplasmic part;GO:0044464//cell part;GO:0031224//intrinsic component of membrane;GO:0044425//membrane part;GO:0044435//plastid part;GO:0009536//plastid;GO:0043231//intracellular membrane-bounded organelle;GO:0044422//organelle part;GO:0005623//cell;GO:0005622//intracellular;GO:0044434…	-	GO:0044238//primary metabolic process;GO:0005975//carbohydrate metabolic process;GO:0010393//galacturonan metabolic process;GO:0008152//metabolic process;GO:0043170//macromolecule metabolic process;GO:0071704//organic substance metabolic process;GO:0005976//polysaccharide metabolic process
Bol005733	11.5	46.62	0.8	3.01	1.911691582	1.35E-05	0.00010374	yes	Bol005733	PREDICTED: serine/threonine-protein kinase ULK3 [Brassica oleracea var. oleracea] [Brassica oleracea]	Cellular Processes	Transport and catabolism	ko04140//Regulation of autophagy	K08269	-	-	-
Bol005767	12.28	2.46	0.66	0.12	-2.459431619	0.007406097	0.02694884	yes	Bol005767	BnaC05g18910D [Brassica napus]	Metabolism	Metabolism of other amino acids;Amino acid metabolism	ko00270//Cysteine and methionine metabolism;ko00480//Glutathione metabolism;ko00330//Arginine and proline metabolism;ko00410//beta-Alanine metabolism	K00797	-	GO:0003824//catalytic activity;GO:0016740//transferase activity;GO:0016765//transferase activity, transferring alkyl or aryl (other than methyl) groups	GO:0009309//amine biosynthetic process;GO:0006595//polyamine metabolic process;GO:0044106//cellular amine metabolic process;GO:0006596//polyamine biosynthetic process;GO:1901566//organonitrogen compound biosynthetic process;GO:0009987//cellular process;GO:1901576//organic substance biosynthetic process;GO:0044237//cellular metabolic process;GO:0034641//cellular nitrogen compound metabolic process…
Bol005770	97.97	219.24	9.7	20.17	1.056154432	1.07E-09	1.57E-08	yes	Bol005770	PREDICTED: serine/arginine-rich splicing factor RSZ21 isoform X1 [Brassica rapa]	Genetic Information Processing	Transcription	ko03040//Spliceosome	K12896	-	GO:0043169//cation binding;GO:0043167//ion binding;GO:0046914//transition metal ion binding;GO:0097159//organic cyclic compound binding;GO:0005488//binding;GO:0046872//metal ion binding;GO:0036094//small molecule binding	-
Bol005852	0	41.39	0.001	5.06	12.30492167	1.89E-12	3.77E-11	yes	Bol005852	PREDICTED: 40S ribosomal protein S17-3 [Brassica napus]	Genetic Information Processing	Translation	ko03010//Ribosome	K02962	-	-	-
Bol005867	26	63	1.73	3.91	1.17639657	0.000385049	0.002091234	yes	Bol005867	PREDICTED: methylesterase 17-like [Brassica oleracea var. oleracea] [Brassica oleracea]	-	-	-	-	-	GO:0016788//hydrolase activity, acting on ester bonds;GO:0016787//hydrolase activity;GO:0052689//carboxylic ester hydrolase activity;GO:0003824//catalytic activity	GO:0008152//metabolic process;GO:0043436//oxoacid metabolic process;GO:0044237//cellular metabolic process;GO:0042430//indole-containing compound metabolic process;GO:0010817//regulation of hormone levels;GO:0044699//single-organism process;GO:0071704//organic substance metabolic process;GO:0009683//indoleacetic acid metabolic process;GO:0034754//cellular hormone metabolic process;GO:0032787//mon…
Bol005869	17.61	52.09	1.06	2.91	1.456954888	0.000170333	0.001013827	yes	Bol005869	PREDICTED: protein NETWORKED 4B [Brassica oleracea var. oleracea] [Brassica oleracea]	-	-	-	-	-	-	-
Bol005892	14.59	43.96	0.75	2.1	1.485426827	0.000312981	0.001737568	yes	Bol005892	PREDICTED: elongator complex protein 4 [Brassica oleracea var. oleracea] [Brassica oleracea]	-	-	-	-	GO:0044464//cell part;GO:0032991//macromolecular complex;GO:0043234//protein complex;GO:0005623//cell;GO:0005622//intracellular;GO:0044424//intracellular part	GO:0005488//binding;GO:0003824//catalytic activity;GO:0016740//transferase activity	GO:0023052//signaling;GO:0010468//regulation of gene expression;GO:0044699//single-organism process;GO:0009719//response to endogenous stimulus;GO:0006355//regulation of transcription, DNA-templated;GO:2001141//regulation of RNA biosynthetic process;GO:0044763//single-organism cellular process;GO:0010646//regulation of cell communication;GO:0051171//regulation of nitrogen compound metabolic proce…
Bol005894	0	20.01	0.001	0.59	9.204571144	3.85E-06	3.28E-05	yes	Bol005894	PREDICTED: arginyl-tRNA--protein transferase 2 [Brassica oleracea var. oleracea] [Brassica oleracea]	-	-	-	-	GO:0043227//membrane-bounded organelle;GO:0043226//organelle;GO:0044424//intracellular part;GO:0044464//cell part;GO:0043229//intracellular organelle;GO:0005623//cell;GO:0005622//intracellular;GO:0043231//intracellular membrane-bounded organelle	GO:0005488//binding;GO:0016755//transferase activity, transferring amino-acyl groups;GO:0016746//transferase activity, transferring acyl groups;GO:0016876//ligase activity, forming aminoacyl-tRNA and related compounds;GO:0001883//purine nucleoside binding;GO:0004812//aminoacyl-tRNA ligase activity;GO:0016740//transferase activity;GO:0016875//ligase activity, forming carbon-oxygen bonds;GO:1901363…	GO:0010087//phloem or xylem histogenesis;GO:0009888//tissue development;GO:0006082//organic acid metabolic process;GO:1901576//organic substance biosynthetic process;GO:0006412//translation;GO:0019222//regulation of metabolic process;GO:0048856//anatomical structure development;GO:0009987//cellular process;GO:1901564//organonitrogen compound metabolic process;GO:0006399//tRNA metabolic process;GO…
Bol005897	7.16	0	0.56	0.001	-9.129283017	0.01564141	0.049781963	yes	Bol005897	PREDICTED: transcription factor DIVARICATA [Brassica napus]	-	-	-	-	GO:0044424//intracellular part;GO:0005622//intracellular;GO:0043231//intracellular membrane-bounded organelle;GO:0043227//membrane-bounded organelle;GO:0043229//intracellular organelle;GO:0043226//organelle;GO:0044464//cell part;GO:0005623//cell	GO:0000975//regulatory region DNA binding;GO:0003677//DNA binding;GO:1901363//heterocyclic compound binding;GO:0003676//nucleic acid binding;GO:0001071//nucleic acid binding transcription factor activity;GO:0001067//regulatory region nucleic acid binding;GO:0097159//organic cyclic compound binding;GO:0005488//binding	GO:0071704//organic substance metabolic process;GO:1901564//organonitrogen compound metabolic process;GO:0009058//biosynthetic process;GO:0006082//organic acid metabolic process;GO:1901566//organonitrogen compound biosynthetic process;GO:0044763//single-organism cellular process;GO:0043436//oxoacid metabolic process;GO:0044238//primary metabolic process;GO:0060255//regulation of macromolecule met…
Bol005930	18.68	0	0.94	0.001	-9.876516947	3.85E-06	3.28E-05	yes	Bol005930	PREDICTED: protein Brevis radix-like 2 [Brassica napus]	-	-	-	-	GO:0043229//intracellular organelle;GO:0044464//cell part;GO:0043231//intracellular membrane-bounded organelle;GO:0005623//cell;GO:0044424//intracellular part;GO:0043227//membrane-bounded organelle;GO:0005622//intracellular;GO:0043226//organelle	-	-
Bol005943	42.91	0	1.56	0.001	-10.60733031	1.19E-13	2.70E-12	yes	Bol005943	PREDICTED: protein indeterminate-domain 11-like isoform X3 [Brassica napus]	-	-	-	-	-	GO:0097159//organic cyclic compound binding;GO:0005488//binding;GO:0043169//cation binding;GO:0043167//ion binding	-
Bol006017	8.28	0	0.3	0.001	-8.22881869	0.003913285	0.015539803	yes	Bol006017	pol polyprotein [Citrus x paradisi]	-	-	-	-	-	GO:0005488//binding	-
Bol006034	15.47	2	0.21	0.03	-2.807354922	0.001318335	0.006134189	yes	Bol006034	PREDICTED: xanthine dehydrogenase 1-like [Brassica oleracea var. oleracea] [Brassica oleracea]	Cellular Processes;Metabolism	Nucleotide metabolism;Transport and catabolism;Biosynthesis of other secondary metabolites	ko00230//Purine metabolism;ko04146//Peroxisome;ko00232//Caffeine metabolism	K00106	GO:0005737//cytoplasm;GO:0005622//intracellular;GO:0044444//cytoplasmic part;GO:0005623//cell;GO:0044424//intracellular part;GO:0044464//cell part	GO:0000166//nucleotide binding;GO:0003824//catalytic activity;GO:0097159//organic cyclic compound binding;GO:0046872//metal ion binding;GO:0051536//iron-sulfur cluster binding;GO:0016616//oxidoreductase activity, acting on the CH-OH group of donors, NAD or NADP as acceptor;GO:0036094//small molecule binding;GO:0005488//binding;GO:1901265//nucleoside phosphate binding;GO:0016614//oxidoreductase ac…	GO:0044237//cellular metabolic process;GO:0044699//single-organism process;GO:0006950//response to stress;GO:0046483//heterocycle metabolic process;GO:0034641//cellular nitrogen compound metabolic process;GO:0044281//small molecule metabolic process;GO:0006801//superoxide metabolic process;GO:0008152//metabolic process;GO:0044710//single-organism metabolic process;GO:0009112//nucleobase metabolic…
Bol006040	17.94	70.26	0.37	1.34	1.856635825	1.31E-07	1.44E-06	yes	Bol006040	BnaCnng23270D [Brassica napus]	-	-	-	-	GO:0005623//cell;GO:0043231//intracellular membrane-bounded organelle;GO:0044444//cytoplasmic part;GO:0043229//intracellular organelle;GO:0044464//cell part;GO:0009536//plastid;GO:0005737//cytoplasm;GO:0005622//intracellular;GO:0044424//intracellular part;GO:0043226//organelle;GO:0043227//membrane-bounded organelle	GO:0001882//nucleoside binding;GO:0016740//transferase activity;GO:0036094//small molecule binding;GO:0097159//organic cyclic compound binding;GO:0016778//diphosphotransferase activity;GO:0032550//purine ribonucleoside binding;GO:0005488//binding;GO:1901363//heterocyclic compound binding;GO:0097367//carbohydrate derivative binding;GO:0003824//catalytic activity;GO:0001883//purine nucleoside bindi…	GO:1901564//organonitrogen compound metabolic process;GO:0006139//nucleobase-containing compound metabolic process;GO:0009150//purine ribonucleotide metabolic process;GO:0071704//organic substance metabolic process;GO:0019637//organophosphate metabolic process;GO:0055086//nucleobase-containing small molecule metabolic process;GO:0006793//phosphorus metabolic process;GO:0044710//single-organism me…
Bol006045	1.09	16.11	0.08	1.11	3.794415866	0.000276113	0.001554207	yes	Bol006045	PREDICTED: probable pectinesterase/pectinesterase inhibitor 40 [Brassica oleracea var. oleracea] [Brassica oleracea]	Metabolism	Carbohydrate metabolism	ko00500//Starch and sucrose metabolism;ko00040//Pentose and glucuronate interconversions	K01051	GO:0005618//cell wall;GO:0005623//cell;GO:0044464//cell part;GO:0030312//external encapsulating structure;GO:0071944//cell periphery	GO:0003824//catalytic activity;GO:0016788//hydrolase activity, acting on ester bonds;GO:0016787//hydrolase activity;GO:0030234//enzyme regulator activity;GO:0098772//molecular function regulator;GO:0052689//carboxylic ester hydrolase activity	GO:0065007//biological regulation;GO:0016052//carbohydrate catabolic process;GO:0009056//catabolic process;GO:0009892//negative regulation of metabolic process;GO:0071840//cellular component organization or biogenesis;GO:0044238//primary metabolic process;GO:1901575//organic substance catabolic process;GO:0009057//macromolecule catabolic process;GO:0043170//macromolecule metabolic process;GO:0048…
Bol006070	199.95	617.15	4.98	14.29	1.520788269	4.60E-42	4.46E-40	yes	Bol006070	PREDICTED: cullin-1 [Brassica oleracea var. oleracea] [Brassica oleracea]	Genetic Information Processing	Folding, sorting and degradation	ko04141//Protein processing in endoplasmic reticulum;ko04120//Ubiquitin mediated proteolysis	K03347	GO:0043227//membrane-bounded organelle;GO:0005856//cytoskeleton;GO:0000151//ubiquitin ligase complex;GO:0044444//cytoplasmic part;GO:0043226//organelle;GO:0044446//intracellular organelle part;GO:0043233//organelle lumen;GO:0031981//nuclear lumen;GO:0070013//intracellular organelle lumen;GO:0005623//cell;GO:0005694//chromosome;GO:0005634//nucleus;GO:0000228//nuclear chromosome;GO:0043232//intrace…	GO:0019899//enzyme binding;GO:0005515//protein binding;GO:0044389//ubiquitin-like protein ligase binding;GO:0005488//binding	GO:1902578//single-organism localization;GO:0007165//signal transduction;GO:0044265//cellular macromolecule catabolic process;GO:0006811//ion transport;GO:0048869//cellular developmental process;GO:0044085//cellular component biogenesis;GO:0022414//reproductive process;GO:0044702//single organism reproductive process;GO:0009888//tissue development;GO:0044237//cellular metabolic process;GO:0071310…
Bol006081	23.53	0	2.5	0.001	-11.28771238	1.21E-07	1.34E-06	yes	Bol006081	AT4G02715 [Arabidopsis thaliana]	-	-	-	-	GO:0043229//intracellular organelle;GO:0005623//cell;GO:0043226//organelle;GO:0005622//intracellular;GO:0044424//intracellular part;GO:0044464//cell part;GO:0043231//intracellular membrane-bounded organelle;GO:0043227//membrane-bounded organelle	-	-
Bol006101	57.94	26.82	2.41	1.04	-1.212449618	0.000326333	0.001803452	yes	Bol006101	BnaC09g00380D [Brassica napus]	-	-	-	-	-	GO:0043167//ion binding;GO:0005488//binding;GO:0043169//cation binding;GO:0046914//transition metal ion binding;GO:0046872//metal ion binding;GO:0003824//catalytic activity	GO:0044238//primary metabolic process;GO:0043412//macromolecule modification;GO:0006464//cellular protein modification process;GO:0044260//cellular macromolecule metabolic process;GO:0043170//macromolecule metabolic process;GO:0044267//cellular protein metabolic process;GO:0009987//cellular process;GO:0032446//protein modification by small protein conjugation;GO:0070647//protein modification by s…
Bol006108	34.16	77.75	1.99	4.21	1.081051803	0.000282449	0.001586457	yes	Bol006108	PREDICTED: mitochondrial substrate carrier family protein ucpB isoform X2 [Brassica oleracea var. oleracea] [Brassica oleracea]	-	-	-	-	GO:0016020//membrane;GO:0031224//intrinsic component of membrane;GO:0044425//membrane part	-	GO:0051234//establishment of localization;GO:0051179//localization
Bol006119	31	2	3.14	0.19	-4.046693235	7.09E-08	8.13E-07	yes	Bol006119	PREDICTED: LOW QUALITY PROTEIN: frataxin, mitochondrial [Brassica oleracea var. oleracea] [Brassica oleracea]	Metabolism	Metabolism of cofactors and vitamins	ko00860//Porphyrin and chlorophyll metabolism	K19054	GO:0044424//intracellular part;GO:0005623//cell;GO:0043231//intracellular membrane-bounded organelle;GO:0043226//organelle;GO:0005622//intracellular;GO:0044464//cell part;GO:0043227//membrane-bounded organelle;GO:0043229//intracellular organelle	GO:0043167//ion binding;GO:0046914//transition metal ion binding;GO:0046872//metal ion binding;GO:0043169//cation binding;GO:0005506//iron ion binding;GO:0005488//binding;GO:0016722//oxidoreductase activity, oxidizing metal ions;GO:0016491//oxidoreductase activity;GO:0003824//catalytic activity;GO:0016724//oxidoreductase activity, oxidizing metal ions, oxygen as acceptor	GO:1901362//organic cyclic compound biosynthetic process;GO:0055076//transition metal ion homeostasis;GO:1901576//organic substance biosynthetic process;GO:0061458//reproductive system development;GO:0048731//system development;GO:0042221//response to chemical;GO:0050896//response to stimulus;GO:1901566//organonitrogen compound biosynthetic process;GO:0048856//anatomical structure development;GO:…
Bol006220	154.97	10.61	7.47	0.48	-3.960001932	2.33E-36	1.84E-34	yes	Bol006220	PREDICTED: pectinesterase QRT1-like [Brassica napus]	Metabolism	Carbohydrate metabolism	ko00500//Starch and sucrose metabolism;ko00040//Pentose and glucuronate interconversions	K01051	GO:0005623//cell;GO:0044464//cell part;GO:0005618//cell wall;GO:0071944//cell periphery;GO:0030312//external encapsulating structure	GO:0016787//hydrolase activity;GO:0052689//carboxylic ester hydrolase activity;GO:0016788//hydrolase activity, acting on ester bonds;GO:0003824//catalytic activity	GO:0009056//catabolic process;GO:1901575//organic substance catabolic process;GO:0009987//cellular process;GO:0009057//macromolecule catabolic process;GO:0005976//polysaccharide metabolic process;GO:0071555//cell wall organization;GO:0071840//cellular component organization or biogenesis;GO:0016052//carbohydrate catabolic process;GO:0044238//primary metabolic process;GO:0071554//cell wall organiz…
Bol006232	11.66	31.15	0.35	0.86	1.296981738	0.007980144	0.028464997	yes	Bol006232	transcription termination factor family protein [Arabidopsis thaliana]	-	-	-	-	GO:0043226//organelle;GO:0044424//intracellular part;GO:0043227//membrane-bounded organelle;GO:0005623//cell;GO:0043231//intracellular membrane-bounded organelle;GO:0043229//intracellular organelle;GO:0044464//cell part;GO:0005622//intracellular	GO:0003676//nucleic acid binding;GO:0043566//structure-specific DNA binding;GO:0005488//binding;GO:0003677//DNA binding;GO:0097159//organic cyclic compound binding;GO:1901363//heterocyclic compound binding	GO:0019222//regulation of metabolic process;GO:0010468//regulation of gene expression;GO:0065007//biological regulation;GO:0050789//regulation of biological process;GO:0060255//regulation of macromolecule metabolic process
Bol006236	243.5	50.23	6.97	1.34	-2.378925655	2.18E-34	1.62E-32	yes	Bol006236	PREDICTED: WEB family protein At5g55860 [Brassica oleracea var. oleracea] [Brassica oleracea]	-	-	-	-	GO:0016020//membrane	-	-
Bol006254	0	128.67	0.001	4.69	12.19537221	4.36E-36	3.40E-34	yes	Bol006254	PREDICTED: uridine kinase-like protein 4 [Brassica oleracea var. oleracea] [Brassica oleracea]	Metabolism	Nucleotide metabolism	ko00240//Pyrimidine metabolism	K00876	-	GO:0016772//transferase activity, transferring phosphorus-containing groups;GO:0016829//lyase activity;GO:0016832//aldehyde-lyase activity;GO:0097159//organic cyclic compound binding;GO:0016740//transferase activity;GO:0016830//carbon-carbon lyase activity;GO:0019205//nucleobase-containing compound kinase activity;GO:0032550//purine ribonucleoside binding;GO:0016301//kinase activity;GO:0032549//r…	GO:0005996//monosaccharide metabolic process;GO:0042455//ribonucleoside biosynthetic process;GO:0009119//ribonucleoside metabolic process;GO:0044267//cellular protein metabolic process;GO:0005975//carbohydrate metabolic process;GO:0018130//heterocycle biosynthetic process;GO:0016043//cellular component organization;GO:0044763//single-organism cellular process;GO:0044265//cellular macromolecule ca…
Bol006255	18	41	1.18	2.49	1.077358883	0.008738727	0.030754675	yes	Bol006255	PREDICTED: protein YLS9 [Brassica oleracea var. oleracea] [Brassica oleracea]	-	-	-	-	GO:0005737//cytoplasm;GO:0005622//intracellular;GO:0043227//membrane-bounded organelle;GO:0044424//intracellular part;GO:0043226//organelle;GO:0043231//intracellular membrane-bounded organelle;GO:0044444//cytoplasmic part;GO:0043229//intracellular organelle;GO:0005623//cell;GO:0044464//cell part;GO:0009536//plastid	-	-
Bol006313	22	0	0.55	0.001	-9.103287808	2.41E-07	2.54E-06	yes	Bol006313	PREDICTED: probable LRR receptor-like serine/threonine-protein kinase At5g45840 isoform X1 [Brassica oleracea var. oleracea] [Brassica oleracea]	-	-	-	-	GO:0043227//membrane-bounded organelle;GO:0009536//plastid;GO:0044424//intracellular part;GO:0044464//cell part;GO:0044444//cytoplasmic part;GO:0031224//intrinsic component of membrane;GO:0005622//intracellular;GO:0005623//cell;GO:0043231//intracellular membrane-bounded organelle;GO:0043229//intracellular organelle;GO:0005737//cytoplasm;GO:0044425//membrane part;GO:0043226//organelle;GO:0016020//…	GO:0001883//purine nucleoside binding;GO:0016772//transferase activity, transferring phosphorus-containing groups;GO:0036094//small molecule binding;GO:0097159//organic cyclic compound binding;GO:0032549//ribonucleoside binding;GO:0016773//phosphotransferase activity, alcohol group as acceptor;GO:0001882//nucleoside binding;GO:0097367//carbohydrate derivative binding;GO:0003824//catalytic activit…	GO:0044237//cellular metabolic process;GO:0044267//cellular protein metabolic process;GO:0019538//protein metabolic process;GO:0023052//signaling;GO:0008152//metabolic process;GO:0009987//cellular process;GO:0007167//enzyme linked receptor protein signaling pathway;GO:0007166//cell surface receptor signaling pathway;GO:0050789//regulation of biological process;GO:0006464//cellular protein modific…
Bol006319	0	9	0.001	0.76	9.569855608	0.003913285	0.015539803	yes	Bol006319	PREDICTED: rac-like GTP-binding protein ARAC2 isoform X2 [Brassica oleracea var. oleracea] [Brassica oleracea]	Cellular Processes	Transport and catabolism	ko04145//Phagosome	K04392	GO:0044464//cell part;GO:0044424//intracellular part;GO:0005623//cell;GO:0005622//intracellular;GO:0016020//membrane	GO:0005488//binding;GO:0097159//organic cyclic compound binding;GO:0036094//small molecule binding;GO:0001882//nucleoside binding;GO:0032550//purine ribonucleoside binding;GO:0032549//ribonucleoside binding;GO:0001883//purine nucleoside binding;GO:1901363//heterocyclic compound binding;GO:0097367//carbohydrate derivative binding	GO:0050896//response to stimulus;GO:0007154//cell communication;GO:1902589//single-organism organelle organization;GO:0044763//single-organism cellular process;GO:0044700//single organism signaling;GO:0005975//carbohydrate metabolic process;GO:0071840//cellular component organization or biogenesis;GO:0051716//cellular response to stimulus;GO:0030029//actin filament-based process;GO:0033036//macro…
Bol006343	17.35	0	0.72	0.001	-9.491853096	7.69E-06	6.17E-05	yes	Bol006343	PREDICTED: la-related protein 6A-like [Brassica napus]	-	-	-	-	GO:0043229//intracellular organelle;GO:0043226//organelle;GO:0043231//intracellular membrane-bounded organelle;GO:0005622//intracellular;GO:0032991//macromolecular complex;GO:0043227//membrane-bounded organelle;GO:0044424//intracellular part;GO:0005623//cell;GO:0044464//cell part	GO:0005488//binding;GO:0036094//small molecule binding;GO:0003676//nucleic acid binding;GO:1901363//heterocyclic compound binding;GO:0097159//organic cyclic compound binding	GO:0008152//metabolic process;GO:0010467//gene expression;GO:0071704//organic substance metabolic process;GO:0043170//macromolecule metabolic process
Bol006357	32	73	3.18	6.75	1.085860737	0.000404436	0.002183967	yes	Bol006357	BnaAnng10220D [Brassica napus]	-	-	-	-	GO:0044464//cell part;GO:0005623//cell;GO:0043229//intracellular organelle;GO:0043231//intracellular membrane-bounded organelle;GO:0043227//membrane-bounded organelle;GO:0005622//intracellular;GO:0044424//intracellular part;GO:0043226//organelle	-	GO:0044085//cellular component biogenesis;GO:0071840//cellular component organization or biogenesis
Bol006370	0	11.48	0.001	0.23	7.845490051	0.00097925	0.004696534	yes	Bol006370	PREDICTED: subtilisin-like protease SBT2.5 isoform X2 [Brassica oleracea var. oleracea] [Brassica oleracea]	-	-	-	-	-	GO:0003824//catalytic activity;GO:0016787//hydrolase activity;GO:0004175//endopeptidase activity;GO:0005515//protein binding;GO:0070011//peptidase activity, acting on L-amino acid peptides;GO:0008233//peptidase activity;GO:0005488//binding	GO:0050789//regulation of biological process;GO:0008152//metabolic process;GO:0019222//regulation of metabolic process;GO:0044238//primary metabolic process;GO:0048519//negative regulation of biological process;GO:0071704//organic substance metabolic process;GO:0043170//macromolecule metabolic process;GO:0065007//biological regulation;GO:0009892//negative regulation of metabolic process;GO:001953…
Bol006392	46	8	2.71	0.44	-2.622717423	2.38E-08	2.95E-07	yes	Bol006392	BnaC07g17840D [Brassica napus]	-	-	-	-	-	-	-
Bol006518	19.57	3.63	3.46	0.6	-2.527737632	0.000491667	0.002582318	yes	Bol006518	histone H4 [Zea mays]	-	-	-	-	GO:0016020//membrane;GO:0043229//intracellular organelle;GO:0044427//chromosomal part;GO:0044444//cytoplasmic part;GO:0032991//macromolecular complex;GO:0043227//membrane-bounded organelle;GO:0030054//cell junction;GO:0043232//intracellular non-membrane-bounded organelle;GO:0043231//intracellular membrane-bounded organelle;GO:0044424//intracellular part;GO:0044446//intracellular organelle part;GO…	GO:0046983//protein dimerization activity;GO:0005488//binding;GO:0005515//protein binding;GO:0003676//nucleic acid binding;GO:1901363//heterocyclic compound binding;GO:0097159//organic cyclic compound binding	GO:0071824//protein-DNA complex subunit organization;GO:0006325//chromatin organization;GO:0034728//nucleosome organization;GO:0051276//chromosome organization;GO:0006996//organelle organization;GO:0071840//cellular component organization or biogenesis;GO:0016043//cellular component organization;GO:0071822//protein complex subunit organization;GO:0043933//macromolecular complex subunit organizati…
Bol006530	6.52	0	0.07	0.001	-6.129283017	0.01564141	0.049781963	yes	Bol006530	PREDICTED: helicase protein MOM1-like [Brassica oleracea var. oleracea] [Brassica oleracea]	-	-	-	-	GO:0005623//cell;GO:0005622//intracellular;GO:0043227//membrane-bounded organelle;GO:0044464//cell part;GO:0043229//intracellular organelle;GO:0044424//intracellular part;GO:0043231//intracellular membrane-bounded organelle;GO:0043226//organelle	GO:0005515//protein binding;GO:0005488//binding;GO:0046983//protein dimerization activity	GO:0016458//gene silencing;GO:0016043//cellular component organization;GO:0044763//single-organism cellular process;GO:0051276//chromosome organization;GO:0050789//regulation of biological process;GO:0010629//negative regulation of gene expression;GO:0010468//regulation of gene expression;GO:0019222//regulation of metabolic process;GO:0006996//organelle organization;GO:0060255//regulation of macr…
Bol006550	21.74	82.17	0.51	1.8	1.819427754	1.58E-08	2.00E-07	yes	Bol006550	PREDICTED: serine/threonine-protein phosphatase BSL2-like isoform X1 [Brassica napus]	-	-	-	-	GO:0005737//cytoplasm;GO:0044464//cell part;GO:0043231//intracellular membrane-bounded organelle;GO:0043227//membrane-bounded organelle;GO:0044444//cytoplasmic part;GO:0005622//intracellular;GO:0005623//cell;GO:0043229//intracellular organelle;GO:0016020//membrane;GO:0044424//intracellular part;GO:0043226//organelle	GO:0004721//phosphoprotein phosphatase activity;GO:0046872//metal ion binding;GO:0043167//ion binding;GO:0042578//phosphoric ester hydrolase activity;GO:0016787//hydrolase activity;GO:0003824//catalytic activity;GO:0005488//binding;GO:0016791//phosphatase activity;GO:0043169//cation binding;GO:0016788//hydrolase activity, acting on ester bonds;GO:0046914//transition metal ion binding	GO:0006796//phosphate-containing compound metabolic process;GO:0006793//phosphorus metabolic process;GO:0044237//cellular metabolic process;GO:0008152//metabolic process;GO:0009987//cellular process
Bol006571	0	12.08	0.001	0.3	8.22881869	0.000489894	0.002575505	yes	Bol006571	BnaC08g42920D [Brassica napus]	Genetic Information Processing	Folding, sorting and degradation	ko04120//Ubiquitin mediated proteolysis	K04706	-	GO:0019787//ubiquitin-like protein transferase activity;GO:0005488//binding;GO:0016740//transferase activity;GO:0046872//metal ion binding;GO:0003824//catalytic activity;GO:0046914//transition metal ion binding;GO:0043167//ion binding;GO:0043169//cation binding	-
Bol006592	0	20.74	0.001	1.22	10.25266543	1.93E-06	1.74E-05	yes	Bol006592	PREDICTED: tetraketide alpha-pyrone reductase 1-like [Brassica oleracea var. oleracea] [Brassica oleracea]	-	-	-	-	-	GO:0016491//oxidoreductase activity;GO:0016614//oxidoreductase activity, acting on CH-OH group of donors;GO:0005488//binding;GO:0048037//cofactor binding;GO:0016616//oxidoreductase activity, acting on the CH-OH group of donors, NAD or NADP as acceptor;GO:0003824//catalytic activity	GO:0044699//single-organism process;GO:0044237//cellular metabolic process;GO:0071704//organic substance metabolic process;GO:1901576//organic substance biosynthetic process;GO:0044710//single-organism metabolic process;GO:1901362//organic cyclic compound biosynthetic process;GO:0009699//phenylpropanoid biosynthetic process;GO:0009058//biosynthetic process;GO:0019438//aromatic compound biosynthet…
Bol006594	0	8	0.001	0.42	8.714245518	0.007823441	0.027985303	yes	Bol006594	PREDICTED: transcription factor MYB86-like [Brassica oleracea var. oleracea] [Brassica oleracea]	-	-	-	-	-	GO:0005488//binding;GO:0097159//organic cyclic compound binding;GO:0003676//nucleic acid binding;GO:1901363//heterocyclic compound binding;GO:0001071//nucleic acid binding transcription factor activity	GO:0007275//multicellular organism development;GO:0048856//anatomical structure development;GO:0008152//metabolic process;GO:1901617//organic hydroxy compound biosynthetic process;GO:0006629//lipid metabolic process;GO:0016128//phytosteroid metabolic process;GO:0019222//regulation of metabolic process;GO:0022414//reproductive process;GO:0044260//cellular macromolecule metabolic process;GO:0048731…
Bol006650	100.96	0	5.42	0.001	-12.40407714	1.29E-31	8.45E-30	yes	Bol006650	BnaAnng34990D [Brassica napus]	-	-	-	-	-	-	-
Bol006656	119.67	0.25	3.78	0.01	-8.562242424	2.73E-37	2.23E-35	yes	Bol006656	PREDICTED: autophagy-related protein 13-like isoform X3 [Brassica napus]	Cellular Processes	Transport and catabolism	ko04140//Regulation of autophagy	K08331	-	-	-
Bol006688	60.35	131.7	3.04	6.17	1.021199166	3.28E-06	2.87E-05	yes	Bol006688	PREDICTED: PTI1-like tyrosine-protein kinase 2 isoform X1 [Brassica oleracea var. oleracea] [Brassica oleracea]	Organismal Systems	Environmental adaptation	ko04626//Plant-pathogen interaction	K13436	GO:0016020//membrane;GO:0005911//cell-cell junction;GO:0030054//cell junction	GO:0001882//nucleoside binding;GO:0016772//transferase activity, transferring phosphorus-containing groups;GO:0005515//protein binding;GO:0004672//protein kinase activity;GO:0003824//catalytic activity;GO:0016740//transferase activity;GO:0036094//small molecule binding;GO:1901363//heterocyclic compound binding;GO:0001883//purine nucleoside binding;GO:0032549//ribonucleoside binding;GO:0016301//ki…	GO:0044238//primary metabolic process;GO:0009987//cellular process;GO:0071704//organic substance metabolic process;GO:0036211//protein modification process;GO:0044237//cellular metabolic process;GO:0044260//cellular macromolecule metabolic process;GO:0016310//phosphorylation;GO:0043170//macromolecule metabolic process;GO:0008152//metabolic process;GO:0006464//cellular protein modification process…
Bol006696	122.36	0	5.39	0.001	-12.39606956	6.91E-38	5.76E-36	yes	Bol006696	PREDICTED: E3 ubiquitin protein ligase DRIP2-like isoform X2 [Brassica napus]	-	-	-	-	-	GO:0005488//binding;GO:0043167//ion binding;GO:0003824//catalytic activity;GO:0046872//metal ion binding;GO:0016740//transferase activity;GO:0019787//ubiquitin-like protein transferase activity;GO:0046914//transition metal ion binding;GO:0043169//cation binding	GO:0006464//cellular protein modification process;GO:0016567//protein ubiquitination;GO:0044238//primary metabolic process;GO:0019538//protein metabolic process;GO:0044237//cellular metabolic process;GO:0044260//cellular macromolecule metabolic process;GO:0043170//macromolecule metabolic process;GO:0032446//protein modification by small protein conjugation;GO:0043412//macromolecule modification;G…
Bol006711	6	20	0.25	0.77	1.622930351	0.01469352	0.047552912	yes	Bol006711	PREDICTED: CBL-interacting serine/threonine-protein kinase 11-like [Brassica oleracea var. oleracea] [Brassica oleracea]	-	-	-	-	GO:0016020//membrane	GO:0005488//binding;GO:0001883//purine nucleoside binding;GO:0016301//kinase activity;GO:0003824//catalytic activity;GO:0016772//transferase activity, transferring phosphorus-containing groups;GO:0004672//protein kinase activity;GO:0097367//carbohydrate derivative binding;GO:0005515//protein binding;GO:0032549//ribonucleoside binding;GO:0016740//transferase activity;GO:0036094//small molecule bin…	GO:0036211//protein modification process;GO:0065007//biological regulation;GO:0044763//single-organism cellular process;GO:0044260//cellular macromolecule metabolic process;GO:0043412//macromolecule modification;GO:0032787//monocarboxylic acid metabolic process;GO:0008152//metabolic process;GO:0009694//jasmonic acid metabolic process;GO:0044238//primary metabolic process;GO:0071704//organic subst…
Bol006736	96.58	26.6	3.81	0.97	-1.973734345	1.49E-11	2.72E-10	yes	Bol006736	PREDICTED: transcription factor RF2a-like [Brassica napus]	-	-	-	-	-	GO:0001071//nucleic acid binding transcription factor activity;GO:0005488//binding;GO:0003676//nucleic acid binding;GO:0097159//organic cyclic compound binding;GO:0003677//DNA binding;GO:1901363//heterocyclic compound binding	GO:0050794//regulation of cellular process;GO:0010468//regulation of gene expression;GO:0019222//regulation of metabolic process;GO:0050896//response to stimulus;GO:0065007//biological regulation;GO:0050789//regulation of biological process;GO:0042221//response to chemical;GO:0060255//regulation of macromolecule metabolic process
Bol006746	0	48.11	0.001	1.91	10.89935692	1.50E-14	3.71E-13	yes	Bol006746	PREDICTED: methyltransferase-like protein 16 isoform X1 [Brassica oleracea var. oleracea] [Brassica oleracea]	-	-	-	-	GO:0044464//cell part;GO:0005622//intracellular;GO:0043229//intracellular organelle;GO:0005623//cell;GO:0043231//intracellular membrane-bounded organelle;GO:0043226//organelle;GO:0044424//intracellular part;GO:0043227//membrane-bounded organelle	GO:0016741//transferase activity, transferring one-carbon groups;GO:0003824//catalytic activity;GO:0016740//transferase activity	GO:0009628//response to abiotic stimulus;GO:0048511//rhythmic process;GO:0009416//response to light stimulus;GO:0009314//response to radiation;GO:0009648//photoperiodism;GO:0008152//metabolic process;GO:0050896//response to stimulus
Bol006759	17.78	3.15	0.56	0.09	-2.637429921	0.001497644	0.00685501	yes	Bol006759	BnaC04g33980D [Brassica napus]	-	-	-	-	GO:0044425//membrane part;GO:0016020//membrane;GO:0031224//intrinsic component of membrane	GO:0005215//transporter activity	GO:0044699//single-organism process;GO:0009987//cellular process;GO:0044763//single-organism cellular process
Bol006854	0	7.59	0.001	0.39	8.607330314	0.01564141	0.049781963	yes	Bol006854	BnaC08g09760D [Brassica napus]	-	-	-	-	GO:0005623//cell;GO:0043231//intracellular membrane-bounded organelle;GO:0043226//organelle;GO:0005622//intracellular;GO:0044464//cell part;GO:0043229//intracellular organelle;GO:0044424//intracellular part;GO:0043227//membrane-bounded organelle	-	GO:0044767//single-organism developmental process;GO:0007275//multicellular organism development;GO:0044707//single-multicellular organism process;GO:0048367//shoot system development;GO:0032502//developmental process;GO:0048731//system development;GO:0032501//multicellular organismal process;GO:0044699//single-organism process;GO:0099402//plant organ development;GO:0048856//anatomical structure …
Bol006866	179.93	0	8.47	0.001	-13.04814625	1.88E-55	2.55E-53	yes	Bol006866	BnaC04g01280D [Brassica napus]	-	-	-	-	-	-	-
Bol006874	19	1.14	0.87	0.05	-4.121015401	2.12E-05	0.000155585	yes	Bol006874	BnaC04g01390D [Brassica napus]	-	-	-	-	GO:0043227//membrane-bounded organelle;GO:0043229//intracellular organelle;GO:0005622//intracellular;GO:0044464//cell part;GO:0044424//intracellular part;GO:0043231//intracellular membrane-bounded organelle;GO:0043226//organelle;GO:0005623//cell	GO:0097159//organic cyclic compound binding;GO:0005488//binding;GO:1901363//heterocyclic compound binding;GO:0003676//nucleic acid binding	GO:0043170//macromolecule metabolic process;GO:0034645//cellular macromolecule biosynthetic process;GO:0008152//metabolic process;GO:0044249//cellular biosynthetic process;GO:0060255//regulation of macromolecule metabolic process;GO:0044260//cellular macromolecule metabolic process;GO:0009058//biosynthetic process;GO:0050789//regulation of biological process;GO:0010468//regulation of gene express…
Bol006891	83.2	2.76	3.12	0.1	-4.963474124	5.86E-23	2.58E-21	yes	Bol006891	BnaC04g01570D [Brassica napus]	-	-	-	-	-	-	-
Bol006945	0	29	0.001	4.24	12.04984855	7.59E-09	9.95E-08	yes	Bol006945	BnaA05g02380D [Brassica napus]	-	-	-	-	GO:0043231//intracellular membrane-bounded organelle;GO:0043227//membrane-bounded organelle;GO:0005623//cell;GO:0044424//intracellular part;GO:0005622//intracellular;GO:0043229//intracellular organelle;GO:0043226//organelle;GO:0044464//cell part	-	GO:0044763//single-organism cellular process;GO:0009987//cellular process;GO:0045333//cellular respiration;GO:0044710//single-organism metabolic process;GO:0044237//cellular metabolic process;GO:0015980//energy derivation by oxidation of organic compounds;GO:0008152//metabolic process;GO:0006091//generation of precursor metabolites and energy;GO:0055114//oxidation-reduction process;GO:0044699//si…
Bol006947	1	47	0.14	6.23	5.475733431	7.17E-13	1.51E-11	yes	Bol006947	BnaA05g02380D [Brassica napus]	-	-	-	-	GO:0044424//intracellular part;GO:0043227//membrane-bounded organelle;GO:0043229//intracellular organelle;GO:0044464//cell part;GO:0043231//intracellular membrane-bounded organelle;GO:0005623//cell;GO:0043226//organelle;GO:0005622//intracellular	-	GO:0006091//generation of precursor metabolites and energy;GO:0044710//single-organism metabolic process;GO:0044763//single-organism cellular process;GO:0044237//cellular metabolic process;GO:0008152//metabolic process;GO:0009987//cellular process;GO:0015980//energy derivation by oxidation of organic compounds;GO:0045333//cellular respiration;GO:0055114//oxidation-reduction process;GO:0044699//si…
Bol006948	0	107.05	0.001	1.88	10.87651695	1.29E-31	8.45E-30	yes	Bol006948	PREDICTED: villin-2 [Brassica oleracea var. oleracea] [Brassica oleracea]	-	-	-	-	GO:0044464//cell part;GO:0043229//intracellular organelle;GO:0015629//actin cytoskeleton;GO:0005737//cytoplasm;GO:0044424//intracellular part;GO:0005623//cell;GO:0044444//cytoplasmic part;GO:0005622//intracellular;GO:0043226//organelle;GO:0005856//cytoskeleton;GO:0043232//intracellular non-membrane-bounded organelle;GO:0043228//non-membrane-bounded organelle	GO:0003779//actin binding;GO:0005515//protein binding;GO:0005488//binding;GO:0008092//cytoskeletal protein binding	GO:0033036//macromolecule localization;GO:0071704//organic substance metabolic process;GO:0044106//cellular amine metabolic process;GO:0008152//metabolic process;GO:0044699//single-organism process;GO:0044767//single-organism developmental process;GO:0034645//cellular macromolecule biosynthetic process;GO:1901564//organonitrogen compound metabolic process;GO:0044723//single-organism carbohydrate …
Bol006991	1	10	0.03	0.31	3.36923381	0.011740243	0.039428664	yes	Bol006991	PREDICTED: 4-coumarate--CoA ligase-like 2 [Brassica oleracea var. oleracea] [Brassica oleracea]	Metabolism	Lipid metabolism	ko00592//alpha-Linolenic acid metabolism	K10526	GO:0042579//microbody;GO:0043226//organelle;GO:0005623//cell;GO:0044444//cytoplasmic part;GO:0044424//intracellular part;GO:0043231//intracellular membrane-bounded organelle;GO:0005737//cytoplasm;GO:0043229//intracellular organelle;GO:0044464//cell part;GO:0043227//membrane-bounded organelle;GO:0005622//intracellular	GO:0016874//ligase activity;GO:0003824//catalytic activity;GO:0016405//CoA-ligase activity;GO:0016877//ligase activity, forming carbon-sulfur bonds	-
Bol007044	5	20	0.38	1.4	1.881355504	0.006642077	0.024581759	yes	Bol007044	PREDICTED: non-functional pseudokinase ZED1-like [Brassica napus]	-	-	-	-	-	-	-
Bol007066	137.19	0	3.25	0.001	-11.666224	2.33E-42	2.27E-40	yes	Bol007066	BnaC06g16260D [Brassica napus]	-	-	-	-	GO:0044464//cell part;GO:0005623//cell;GO:0043227//membrane-bounded organelle;GO:0044424//intracellular part;GO:0043231//intracellular membrane-bounded organelle;GO:0043226//organelle;GO:0043229//intracellular organelle;GO:0005622//intracellular	-	-
Bol007086	0	7	0.001	0.62	9.276124405	0.01564141	0.049781963	yes	Bol007086	PREDICTED: MATH domain and coiled-coil domain-containing protein At3g58440-like [Camelina sativa]	-	-	-	-	-	GO:0016787//hydrolase activity;GO:0003824//catalytic activity	GO:0043170//macromolecule metabolic process;GO:0071704//organic substance metabolic process;GO:0008152//metabolic process;GO:0044238//primary metabolic process;GO:0019538//protein metabolic process
Bol007090	3.87	16.81	0.17	0.67	1.978626349	0.011858624	0.03973989	yes	Bol007090	PREDICTED: eukaryotic translation initiation factor 4G-like isoform X3 [Brassica oleracea var. oleracea] [Brassica oleracea]	Genetic Information Processing	Translation	ko03013//RNA transport	K03260	GO:0005622//intracellular;GO:0044464//cell part;GO:0005623//cell;GO:0044424//intracellular part	GO:0097159//organic cyclic compound binding;GO:0008135//translation factor activity, RNA binding;GO:0003676//nucleic acid binding;GO:1901363//heterocyclic compound binding;GO:0003723//RNA binding;GO:0005488//binding	GO:1903047//mitotic cell cycle process;GO:0043207//response to external biotic stimulus;GO:0010468//regulation of gene expression;GO:0001101//response to acid chemical;GO:0043604//amide biosynthetic process;GO:0061640//cytoskeleton-dependent cytokinesis;GO:0043170//macromolecule metabolic process;GO:1901564//organonitrogen compound metabolic process;GO:0051707//response to other organism;GO:00517…
Bol007193	14.17	3.41	0.79	0.18	-2.133855747	0.007563544	0.027424905	yes	Bol007193	BnaC07g21810D [Brassica napus]	Genetic Information Processing	Transcription	ko03040//Spliceosome	K12839	GO:0005622//intracellular;GO:0044464//cell part;GO:0043229//intracellular organelle;GO:0005623//cell;GO:0044424//intracellular part;GO:0043226//organelle;GO:0043227//membrane-bounded organelle;GO:0043231//intracellular membrane-bounded organelle	GO:0005488//binding;GO:0003676//nucleic acid binding;GO:1901363//heterocyclic compound binding;GO:0097159//organic cyclic compound binding	GO:0005975//carbohydrate metabolic process;GO:0044036//cell wall macromolecule metabolic process;GO:0044238//primary metabolic process;GO:0044237//cellular metabolic process;GO:0090304//nucleic acid metabolic process;GO:0010383//cell wall polysaccharide metabolic process;GO:0046483//heterocycle metabolic process;GO:0034641//cellular nitrogen compound metabolic process;GO:1901360//organic cyclic c…
Bol007221	12	2	1.44	0.22	-2.710493383	0.012969461	0.042816849	yes	Bol007221	PREDICTED: SKP1-like protein 14 [Brassica napus]	Genetic Information Processing	Folding, sorting and degradation	ko04141//Protein processing in endoplasmic reticulum;ko04120//Ubiquitin mediated proteolysis	K03094	GO:0043227//membrane-bounded organelle;GO:0043229//intracellular organelle;GO:0005622//intracellular;GO:0043226//organelle;GO:0043231//intracellular membrane-bounded organelle;GO:0044464//cell part;GO:0044424//intracellular part;GO:0005623//cell	GO:0005488//binding	GO:0009987//cellular process;GO:0044238//primary metabolic process;GO:0043170//macromolecule metabolic process;GO:0044260//cellular macromolecule metabolic process;GO:0008152//metabolic process;GO:0071704//organic substance metabolic process;GO:0044237//cellular metabolic process;GO:0044265//cellular macromolecule catabolic process;GO:0043632//modification-dependent macromolecule catabolic proces…
Bol007222	32	6	1.28	0.22	-2.540568381	1.46E-05	0.0001111	yes	Bol007222	PREDICTED: aspartic proteinase nepenthesin-1-like [Brassica oleracea var. oleracea] [Brassica oleracea]	-	-	-	-	-	GO:0008233//peptidase activity;GO:0003824//catalytic activity;GO:0016787//hydrolase activity;GO:0004175//endopeptidase activity;GO:0070011//peptidase activity, acting on L-amino acid peptides	GO:0036211//protein modification process;GO:0044267//cellular protein metabolic process;GO:0019538//protein metabolic process;GO:0044260//cellular macromolecule metabolic process;GO:0042743//hydrogen peroxide metabolic process;GO:0051179//localization;GO:0044237//cellular metabolic process;GO:0005976//polysaccharide metabolic process;GO:0030001//metal ion transport;GO:0006464//cellular protein mo…
Bol007275	155.61	25.35	13.77	2.09	-2.719953712	3.00E-26	1.56E-24	yes	Bol007275	PREDICTED: 40S ribosomal protein S5-1-like [Brassica rapa]	Genetic Information Processing	Translation	ko03010//Ribosome	K02989	GO:0005622//intracellular;GO:0009536//plastid;GO:0030054//cell junction;GO:0044422//organelle part;GO:0043226//organelle;GO:0044391//ribosomal subunit;GO:0043227//membrane-bounded organelle;GO:0005911//cell-cell junction;GO:0015935//small ribosomal subunit;GO:0032991//macromolecular complex;GO:0044446//intracellular organelle part;GO:0043232//intracellular non-membrane-bounded organelle;GO:000562…	GO:0005488//binding;GO:0097159//organic cyclic compound binding;GO:0005198//structural molecule activity;GO:0003676//nucleic acid binding;GO:1901363//heterocyclic compound binding	GO:0009719//response to endogenous stimulus;GO:0043170//macromolecule metabolic process;GO:0042221//response to chemical;GO:0009725//response to hormone;GO:0071704//organic substance metabolic process;GO:0050896//response to stimulus;GO:0010033//response to organic substance;GO:0010467//gene expression;GO:0008152//metabolic process
Bol007277	4390.97	850	131.02	23.57	-2.47476339	0	0	yes	Bol007277	PREDICTED: fatty acyl-CoA reductase 2 [Brassica oleracea var. oleracea] [Brassica oleracea]	Metabolism;Cellular Processes	Lipid metabolism;Transport and catabolism	ko04146//Peroxisome;ko00073//Cutin, suberine and wax biosynthesis	K13356	GO:0043229//intracellular organelle;GO:0043226//organelle;GO:0044424//intracellular part;GO:0005576//extracellular region;GO:0044435//plastid part;GO:0031975//envelope;GO:0009526//plastid envelope;GO:0009536//plastid;GO:0044444//cytoplasmic part;GO:0005737//cytoplasm;GO:0005622//intracellular;GO:0031967//organelle envelope;GO:0005623//cell;GO:0043227//membrane-bounded organelle;GO:0044464//cell p…	GO:0008172//S-methyltransferase activity;GO:0003824//catalytic activity;GO:0043169//cation binding;GO:0008168//methyltransferase activity;GO:0016741//transferase activity, transferring one-carbon groups;GO:0016491//oxidoreductase activity;GO:0046872//metal ion binding;GO:0016627//oxidoreductase activity, acting on the CH-CH group of donors;GO:0016903//oxidoreductase activity, acting on the aldehy…	GO:0050896//response to stimulus;GO:0006807//nitrogen compound metabolic process;GO:0044763//single-organism cellular process;GO:0044710//single-organism metabolic process;GO:0006520//cellular amino acid metabolic process;GO:0044699//single-organism process;GO:0032502//developmental process;GO:0010038//response to metal ion;GO:0085029//extracellular matrix assembly;GO:0022607//cellular component …
Bol007326	170.45	0	5.16	0.001	-12.33315535	1.76E-52	2.21E-50	yes	Bol007326	PREDICTED: telomere repeat-binding protein 3-like [Brassica napus]	-	-	-	-	GO:0005622//intracellular;GO:0005623//cell;GO:0043226//organelle;GO:0043229//intracellular organelle;GO:0043231//intracellular membrane-bounded organelle;GO:0044424//intracellular part;GO:0043227//membrane-bounded organelle;GO:0044464//cell part	GO:0003676//nucleic acid binding;GO:1901363//heterocyclic compound binding;GO:0097159//organic cyclic compound binding;GO:0003677//DNA binding;GO:0043565//sequence-specific DNA binding;GO:0005488//binding	GO:0044699//single-organism process;GO:0019222//regulation of metabolic process;GO:0044710//single-organism metabolic process;GO:0010468//regulation of gene expression;GO:0009059//macromolecule biosynthetic process;GO:0060255//regulation of macromolecule metabolic process;GO:0044260//cellular macromolecule metabolic process;GO:0050789//regulation of biological process;GO:0065007//biological regul…
Bol007409	2	22.15	0.1	1.07	3.419538892	3.62E-05	0.000252898	yes	Bol007409	PREDICTED: UDP-glycosyltransferase 74E2-like [Brassica oleracea var. oleracea] [Brassica oleracea]	-	-	-	-	-	GO:0008194//UDP-glycosyltransferase activity;GO:0016740//transferase activity;GO:0016757//transferase activity, transferring glycosyl groups;GO:0003824//catalytic activity;GO:0016758//transferase activity, transferring hexosyl groups;GO:0035251//UDP-glucosyltransferase activity;GO:0046527//glucosyltransferase activity	GO:0006972//hyperosmotic response;GO:0044763//single-organism cellular process;GO:0009725//response to hormone;GO:0044710//single-organism metabolic process;GO:0009415//response to water;GO:0000302//response to reactive oxygen species;GO:0009404//toxin metabolic process;GO:0034599//cellular response to oxidative stress;GO:0044699//single-organism process;GO:1901700//response to oxygen-containing …
Bol007426	5	20	0.91	3.39	1.897346823	0.006642077	0.024581759	yes	Bol007426	BnaC07g07280D [Brassica napus]	-	-	-	-	-	-	-
Bol007449	15.94	0	0.48	0.001	-8.906890596	3.07E-05	0.000217718	yes	Bol007449	PREDICTED: ankyrin repeat domain-containing protein 13C [Brassica oleracea var. oleracea] [Brassica oleracea]	-	-	-	-	-	GO:0005488//binding;GO:0036094//small molecule binding;GO:1901363//heterocyclic compound binding;GO:0000166//nucleotide binding;GO:1901265//nucleoside phosphate binding;GO:0004497//monooxygenase activity;GO:0097159//organic cyclic compound binding;GO:0016491//oxidoreductase activity;GO:0003824//catalytic activity	GO:0042180//cellular ketone metabolic process;GO:1901661//quinone metabolic process;GO:0044281//small molecule metabolic process;GO:0006732//coenzyme metabolic process;GO:0008152//metabolic process;GO:0006733//oxidoreduction coenzyme metabolic process;GO:0071704//organic substance metabolic process;GO:0009987//cellular process;GO:0044763//single-organism cellular process;GO:0006743//ubiquinone me…
Bol007450	13.75	43.11	1.07	3.13	1.548551861	0.000239046	0.001379115	yes	Bol007450	BnaC02g46030D [Brassica napus]	-	-	-	-	GO:0030054//cell junction;GO:0005911//cell-cell junction	-	-
Bol007621	23.37	9.11	6.94	2.51	-1.467248299	0.013606508	0.044608146	yes	Bol007621	PREDICTED: 60S ribosomal protein L29-1-like [Brassica rapa]	Genetic Information Processing	Translation	ko03010//Ribosome	K02905	GO:0030529//intracellular ribonucleoprotein complex;GO:0044424//intracellular part;GO:0044446//intracellular organelle part;GO:0043226//organelle;GO:1990904//ribonucleoprotein complex;GO:0032991//macromolecular complex;GO:0044464//cell part;GO:0044422//organelle part;GO:0043232//intracellular non-membrane-bounded organelle;GO:0044391//ribosomal subunit;GO:0044444//cytoplasmic part;GO:0005622//int…	GO:0005198//structural molecule activity	GO:0044260//cellular macromolecule metabolic process;GO:0071704//organic substance metabolic process;GO:0006807//nitrogen compound metabolic process;GO:1901360//organic cyclic compound metabolic process;GO:0044237//cellular metabolic process;GO:0034641//cellular nitrogen compound metabolic process;GO:0016070//RNA metabolic process;GO:0044249//cellular biosynthetic process;GO:0009987//cellular pro…
Bol007635	20	2	1.1	0.1	-3.459431619	6.66E-05	0.00043619	yes	Bol007635	PREDICTED: RNA-binding protein 38-like [Brassica oleracea var. oleracea] [Brassica oleracea]	-	-	-	-	-	GO:0036094//small molecule binding;GO:0097159//organic cyclic compound binding;GO:0005488//binding	-
Bol007695	46.09	0	4.1	0.001	-12.00140819	1.50E-14	3.71E-13	yes	Bol007695	PREDICTED: transmembrane emp24 domain-containing protein p24beta2-like [Brassica rapa]	-	-	-	-	GO:0000139//Golgi membrane;GO:0098588//bounding membrane of organelle;GO:0044425//membrane part;GO:0012505//endomembrane system;GO:0031988//membrane-bounded vesicle;GO:0043231//intracellular membrane-bounded organelle;GO:0031410//cytoplasmic vesicle;GO:0044424//intracellular part;GO:0043226//organelle;GO:0044431//Golgi apparatus part;GO:0016020//membrane;GO:0005623//cell;GO:0044464//cell part;GO:…	-	GO:0009987//cellular process;GO:0008104//protein localization;GO:0051716//cellular response to stimulus;GO:0033036//macromolecule localization;GO:0006950//response to stress;GO:0033554//cellular response to stress;GO:0050896//response to stimulus;GO:0051234//establishment of localization;GO:0006810//transport;GO:0051179//localization
Bol007699	12	0	0.47	0.001	-8.876516947	0.000489894	0.002575505	yes	Bol007699	BnaC05g44240D [Brassica napus]	-	-	-	-	-	-	-
Bol007750	26.53	7.05	0.64	0.16	-2	0.000829453	0.004100121	yes	Bol007750	PREDICTED: oligopeptide transporter 7 [Brassica oleracea var. oleracea] [Brassica oleracea]	-	-	-	-	GO:0016020//membrane;GO:0044425//membrane part;GO:0031224//intrinsic component of membrane	GO:0005215//transporter activity;GO:0015197//peptide transporter activity;GO:0022892//substrate-specific transporter activity	GO:0044699//single-organism process;GO:0006810//transport;GO:0044763//single-organism cellular process;GO:0071705//nitrogen compound transport;GO:0051179//localization;GO:0044765//single-organism transport;GO:0033036//macromolecule localization;GO:1902578//single-organism localization;GO:0051234//establishment of localization;GO:0071702//organic substance transport;GO:0042886//amide transport;GO:…
Bol007892	6.88	116.2	0.52	8.15	3.970216531	9.55E-25	4.55E-23	yes	Bol007892	PREDICTED: deSI-like protein At4g17486 [Brassica oleracea var. oleracea] [Brassica oleracea]	-	-	-	-	GO:0044424//intracellular part;GO:0005622//intracellular;GO:0005623//cell;GO:0044464//cell part	-	-
Bol007893	9	29	0.53	1.59	1.584962501	0.002586079	0.010929285	yes	Bol007893	PREDICTED: palmitoyl-protein thioesterase 1-like [Brassica napus]	Metabolism	Lipid metabolism;Global and Overview	ko01212//Fatty acid metabolism;ko00062//Fatty acid elongation	K01074	-	GO:0016790//thiolester hydrolase activity;GO:0016787//hydrolase activity;GO:0016788//hydrolase activity, acting on ester bonds;GO:0003824//catalytic activity	GO:0044260//cellular macromolecule metabolic process;GO:0071704//organic substance metabolic process;GO:0006810//transport;GO:0051179//localization;GO:0071702//organic substance transport;GO:0019538//protein metabolic process;GO:0006464//cellular protein modification process;GO:0006820//anion transport;GO:1902578//single-organism localization;GO:0051234//establishment of localization;GO:0015711//…
Bol007910	87	222	2.96	7.01	1.243817268	1.47E-12	2.97E-11	yes	Bol007910	PREDICTED: tonoplast dicarboxylate transporter-like [Brassica oleracea var. oleracea] [Brassica oleracea]	-	-	-	-	GO:0043227//membrane-bounded organelle;GO:0043226//organelle;GO:0044464//cell part;GO:0044424//intracellular part;GO:0016020//membrane;GO:0044425//membrane part;GO:0043231//intracellular membrane-bounded organelle;GO:0005622//intracellular;GO:0043229//intracellular organelle;GO:0031224//intrinsic component of membrane;GO:0005623//cell;GO:0044422//organelle part;GO:0031090//organelle membrane	GO:0046943//carboxylic acid transmembrane transporter activity;GO:0022892//substrate-specific transporter activity;GO:0015556//C4-dicarboxylate transmembrane transporter activity;GO:0005310//dicarboxylic acid transmembrane transporter activity;GO:0015075//ion transmembrane transporter activity;GO:0008509//anion transmembrane transporter activity;GO:0005215//transporter activity;GO:0005342//organi…	GO:0055067//monovalent inorganic cation homeostasis;GO:0030001//metal ion transport;GO:0015849//organic acid transport;GO:0042592//homeostatic process;GO:0055082//cellular chemical homeostasis;GO:0044763//single-organism cellular process;GO:0006873//cellular ion homeostasis;GO:0048878//chemical homeostasis;GO:0006835//dicarboxylic acid transport;GO:0044765//single-organism transport;GO:0015740//C…
Bol007915	34.69	17.57	1.32	0.62	-1.090197809	0.012776795	0.042279306	yes	Bol007915	RNA recognition motif. (a.k.a. RRM, RBD, or RNP domain) containing protein [Brassica oleracea]	Genetic Information Processing	Translation	ko03015//mRNA surveillance pathway	K14411	-	GO:0046872//metal ion binding;GO:0043169//cation binding;GO:0043167//ion binding;GO:0036094//small molecule binding;GO:0046914//transition metal ion binding;GO:0097159//organic cyclic compound binding;GO:0005488//binding;GO:0003676//nucleic acid binding;GO:1901363//heterocyclic compound binding	GO:0016070//RNA metabolic process;GO:0010467//gene expression;GO:0008152//metabolic process;GO:0006139//nucleobase-containing compound metabolic process;GO:1901360//organic cyclic compound metabolic process;GO:0044260//cellular macromolecule metabolic process;GO:0009987//cellular process;GO:0000375//RNA splicing, via transesterification reactions;GO:0006725//cellular aromatic compound metabolic p…
Bol007923	436.98	1336	4.94	14.04	1.506959989	8.51E-85	2.04E-82	yes	Bol007923	PREDICTED: sister chromatid cohesion protein PDS5 homolog B-like [Brassica oleracea var. oleracea] [Brassica oleracea]	-	-	-	-	GO:0044464//cell part;GO:0005622//intracellular;GO:0043226//organelle;GO:0044444//cytoplasmic part;GO:0043231//intracellular membrane-bounded organelle;GO:0043229//intracellular organelle;GO:0044424//intracellular part;GO:0043227//membrane-bounded organelle;GO:0009536//plastid;GO:0005737//cytoplasm;GO:0005623//cell	-	GO:0000280//nuclear division;GO:0071840//cellular component organization or biogenesis;GO:0048285//organelle fission;GO:0006996//organelle organization;GO:0016043//cellular component organization;GO:0009987//cellular process
Bol007924	36.01	0	1.45	0.001	-10.50183718	1.50E-11	2.74E-10	yes	Bol007924	PREDICTED: protein PAIR1-like isoform X2 [Brassica oleracea var. oleracea] [Brassica oleracea]	-	-	-	-	-	-	-
Bol007936	0	12.15	0.001	0.29	8.17990909	0.000489894	0.002575505	yes	Bol007936	PREDICTED: C2 and GRAM domain-containing protein At1g03370 isoform X1 [Brassica napus]	-	-	-	-	GO:0044425//membrane part;GO:0016020//membrane;GO:0031224//intrinsic component of membrane	GO:0046872//metal ion binding;GO:0043169//cation binding;GO:0043167//ion binding;GO:0046914//transition metal ion binding;GO:0005488//binding	-
Bol007961	12.36	0	0.86	0.001	-9.74819285	0.000245094	0.001399526	yes	Bol007961	BnaA06g35030D [Brassica napus]	-	-	-	-	-	GO:0005488//binding;GO:0043167//ion binding;GO:0043169//cation binding;GO:0046914//transition metal ion binding;GO:0046872//metal ion binding	-
Bol007999	38	96	4.29	10.08	1.232446086	5.31E-06	4.43E-05	yes	Bol007999	PREDICTED: ethylene-responsive transcription factor ERF011 [Brassica oleracea var. oleracea] [Brassica oleracea]	-	-	-	-	GO:0043229//intracellular organelle;GO:0043226//organelle;GO:0044424//intracellular part;GO:0043231//intracellular membrane-bounded organelle;GO:0005622//intracellular;GO:0043227//membrane-bounded organelle;GO:0005623//cell;GO:0044464//cell part	GO:0003676//nucleic acid binding;GO:0001071//nucleic acid binding transcription factor activity;GO:0097159//organic cyclic compound binding;GO:1901363//heterocyclic compound binding;GO:0005488//binding	GO:1901576//organic substance biosynthetic process;GO:0006972//hyperosmotic response;GO:0050896//response to stimulus;GO:0043207//response to external biotic stimulus;GO:0051707//response to other organism;GO:0071704//organic substance metabolic process;GO:0009719//response to endogenous stimulus;GO:0009607//response to biotic stimulus;GO:0034645//cellular macromolecule biosynthetic process;GO:00…
Bol008001	0	7	0.001	0.35	8.451211112	0.01564141	0.049781963	yes	Bol008001	PREDICTED: mitogen-activated protein kinase kinase kinase NPK1 [Brassica oleracea var. oleracea] [Brassica oleracea]	-	-	-	-	-	-	-
Bol008032	7	0	0.4	0.001	-8.64385619	0.01564141	0.049781963	yes	Bol008032	BnaA02g34580D [Brassica napus]	Metabolism	Carbohydrate metabolism	ko00500//Starch and sucrose metabolism	K01087	-	GO:0016788//hydrolase activity, acting on ester bonds;GO:0042578//phosphoric ester hydrolase activity;GO:0016791//phosphatase activity;GO:0019203//carbohydrate phosphatase activity;GO:0003824//catalytic activity;GO:0016787//hydrolase activity	GO:0005991//trehalose metabolic process;GO:0044238//primary metabolic process;GO:0005975//carbohydrate metabolic process;GO:0044763//single-organism cellular process;GO:0044710//single-organism metabolic process;GO:0006796//phosphate-containing compound metabolic process;GO:0071704//organic substance metabolic process;GO:0044723//single-organism carbohydrate metabolic process;GO:0008152//metaboli…
Bol008037	0	37.77	0.001	2.24	11.12928302	1.50E-11	2.74E-10	yes	Bol008037	BnaC02g43590D [Brassica napus]	-	-	-	-	-	GO:0003824//catalytic activity	GO:0044710//single-organism metabolic process;GO:0044699//single-organism process;GO:0008152//metabolic process
Bol008073	14	3	1.56	0.31	-2.331205908	0.012762169	0.042243238	yes	Bol008073	BnaC02g16830D [Brassica napus]	-	-	-	-	-	-	-
Bol008098	43.77	12.22	1.42	0.37	-1.940293754	1.35E-05	0.00010374	yes	Bol008098	PREDICTED: mitogen-activated protein kinase kinase kinase YODA isoform X1 [Brassica rapa]	-	-	-	-	GO:0016020//membrane	GO:0016740//transferase activity;GO:0036094//small molecule binding;GO:0016773//phosphotransferase activity, alcohol group as acceptor;GO:0016772//transferase activity, transferring phosphorus-containing groups;GO:1901363//heterocyclic compound binding;GO:0004672//protein kinase activity;GO:0005488//binding;GO:0097159//organic cyclic compound binding;GO:0003824//catalytic activity;GO:0016301//kin…	GO:0043170//macromolecule metabolic process;GO:0043412//macromolecule modification;GO:0044238//primary metabolic process;GO:0036211//protein modification process;GO:0006468//protein phosphorylation;GO:0044237//cellular metabolic process;GO:0044260//cellular macromolecule metabolic process;GO:0044267//cellular protein metabolic process;GO:0009987//cellular process;GO:0019538//protein metabolic pro…
Bol008115	27	0	1.45	0.001	-10.50183718	7.59E-09	9.95E-08	yes	Bol008115	PREDICTED: predicted GPI-anchored protein 58 isoform X1 [Brassica oleracea var. oleracea] [Brassica oleracea]	-	-	-	-	-	GO:0098772//molecular function regulator;GO:0016787//hydrolase activity;GO:0003824//catalytic activity;GO:0030234//enzyme regulator activity;GO:0052689//carboxylic ester hydrolase activity;GO:0016788//hydrolase activity, acting on ester bonds	GO:0050789//regulation of biological process;GO:0009892//negative regulation of metabolic process;GO:0065007//biological regulation;GO:0048519//negative regulation of biological process;GO:0019222//regulation of metabolic process
Bol008139	4	16	0.21	0.79	1.911463325	0.011858624	0.03973989	yes	Bol008139	PREDICTED: LON peptidase N-terminal domain and RING finger protein 3-like [Brassica rapa]	-	-	-	-	-	GO:0046914//transition metal ion binding;GO:0046872//metal ion binding;GO:0005488//binding;GO:0043169//cation binding;GO:0043167//ion binding	-
Bol008169	22.25	70.26	1.42	4.16	1.550692599	2.65E-06	2.35E-05	yes	Bol008169	PREDICTED: exosome complex component RRP42-like [Brassica oleracea var. oleracea] [Brassica oleracea]	Genetic Information Processing	Folding, sorting and degradation	ko03018//RNA degradation	K12589	GO:0044464//cell part;GO:0005622//intracellular;GO:0005623//cell;GO:0044424//intracellular part	GO:0003676//nucleic acid binding;GO:0097159//organic cyclic compound binding;GO:0005488//binding;GO:1901363//heterocyclic compound binding	GO:0006396//RNA processing;GO:0016070//RNA metabolic process;GO:0008104//protein localization;GO:0006886//intracellular protein transport;GO:1902578//single-organism localization;GO:0051179//localization;GO:0034470//ncRNA processing;GO:0051234//establishment of localization;GO:0043170//macromolecule metabolic process;GO:1902582//single-organism intracellular transport;GO:0034613//cellular protein…
Bol008170	0	16.56	0.001	0.34	8.409390936	3.07E-05	0.000217718	yes	Bol008170	BnaC01g39690D [Brassica napus]	Organismal Systems;Genetic Information Processing	Environmental adaptation;Folding, sorting and degradation	ko04141//Protein processing in endoplasmic reticulum;ko04626//Plant-pathogen interaction	K09487	GO:0005737//cytoplasm;GO:0044446//intracellular organelle part;GO:0005623//cell;GO:0043226//organelle;GO:0044435//plastid part;GO:0043227//membrane-bounded organelle;GO:0044424//intracellular part;GO:0009536//plastid;GO:0044444//cytoplasmic part;GO:0044464//cell part;GO:0005622//intracellular;GO:0030312//external encapsulating structure;GO:0043229//intracellular organelle;GO:0071944//cell periphe…	GO:0097159//organic cyclic compound binding;GO:0036094//small molecule binding;GO:0032550//purine ribonucleoside binding;GO:0001882//nucleoside binding;GO:0005515//protein binding;GO:0005488//binding;GO:0032549//ribonucleoside binding;GO:0001883//purine nucleoside binding;GO:1901363//heterocyclic compound binding;GO:0097367//carbohydrate derivative binding	GO:0008152//metabolic process;GO:0019538//protein metabolic process;GO:0050896//response to stimulus;GO:0071704//organic substance metabolic process;GO:0043170//macromolecule metabolic process;GO:0044238//primary metabolic process;GO:0044237//cellular metabolic process;GO:0044267//cellular protein metabolic process;GO:0009987//cellular process;GO:0044260//cellular macromolecule metabolic process
Bol008189	47.62	126.32	3.78	9.32	1.30194372	4.50E-08	5.33E-07	yes	Bol008189	BnaC03g18060D [Brassica napus]	-	-	-	-	GO:0044464//cell part;GO:0043227//membrane-bounded organelle;GO:0043231//intracellular membrane-bounded organelle;GO:0005623//cell;GO:0043226//organelle;GO:0005622//intracellular;GO:0043229//intracellular organelle;GO:0044424//intracellular part	GO:0019887//protein kinase regulator activity;GO:0030234//enzyme regulator activity;GO:0098772//molecular function regulator;GO:0019207//kinase regulator activity;GO:0016538//cyclin-dependent protein serine/threonine kinase regulator activity	GO:0031400//negative regulation of protein modification process;GO:0019222//regulation of metabolic process;GO:0031399//regulation of protein modification process;GO:0060255//regulation of macromolecule metabolic process;GO:0043086//negative regulation of catalytic activity;GO:0050789//regulation of biological process;GO:0022402//cell cycle process;GO:0001932//regulation of protein phosphorylatio…
Bol008199	0	21.03	0.001	0.39	8.607330314	1.93E-06	1.74E-05	yes	Bol008199	BnaCnng51950D [Brassica napus]	-	-	-	-	GO:0031224//intrinsic component of membrane;GO:0016020//membrane;GO:0005911//cell-cell junction;GO:0030054//cell junction;GO:0044425//membrane part	GO:0005216//ion channel activity;GO:0015075//ion transmembrane transporter activity;GO:0022836//gated channel activity;GO:0022891//substrate-specific transmembrane transporter activity;GO:0005215//transporter activity;GO:0022834//ligand-gated channel activity;GO:0004872//receptor activity;GO:0015276//ligand-gated ion channel activity;GO:0005261//cation channel activity;GO:0022892//substrate-speci…	GO:0050801//ion homeostasis;GO:0006816//calcium ion transport;GO:0006875//cellular metal ion homeostasis;GO:0010033//response to organic substance;GO:0007215//glutamate receptor signaling pathway;GO:0001101//response to acid chemical;GO:0050789//regulation of biological process;GO:0042592//homeostatic process;GO:0044763//single-organism cellular process;GO:0030003//cellular cation homeostasis;GO:…
Bol008202	0	7	0.001	0.72	9.491853096	0.01564141	0.049781963	yes	Bol008202	PREDICTED: glutamic acid-rich protein-like [Brassica napus]	-	-	-	-	GO:0044464//cell part;GO:0044424//intracellular part;GO:0043227//membrane-bounded organelle;GO:0005622//intracellular;GO:0005623//cell;GO:0043226//organelle;GO:0043229//intracellular organelle;GO:0043231//intracellular membrane-bounded organelle	-	-
Bol008216	5.52	57.91	0.27	2.65	3.294961047	3.16E-11	5.54E-10	yes	Bol008216	PREDICTED: cyclic pyranopterin monophosphate synthase, mitochondrial-like [Brassica napus]	Metabolism;Genetic Information Processing	Folding, sorting and degradation;Metabolism of cofactors and vitamins	ko00790//Folate biosynthesis;ko04122//Sulfur relay system	K03639	GO:0005623//cell;GO:0043231//intracellular membrane-bounded organelle;GO:0044444//cytoplasmic part;GO:0005622//intracellular;GO:0044424//intracellular part;GO:0043234//protein complex;GO:0044446//intracellular organelle part;GO:0044422//organelle part;GO:0009536//plastid;GO:0044464//cell part;GO:0032991//macromolecular complex;GO:0043226//organelle;GO:0043229//intracellular organelle;GO:0043227//…	GO:0016830//carbon-carbon lyase activity;GO:0043169//cation binding;GO:0003824//catalytic activity;GO:0016829//lyase activity;GO:0005488//binding;GO:0051536//iron-sulfur cluster binding;GO:0043167//ion binding;GO:0051540//metal cluster binding	GO:0006732//coenzyme metabolic process;GO:0009058//biosynthetic process;GO:0044237//cellular metabolic process;GO:0008152//metabolic process;GO:0009108//coenzyme biosynthetic process;GO:0051188//cofactor biosynthetic process;GO:0009987//cellular process;GO:0051186//cofactor metabolic process;GO:0044249//cellular biosynthetic process
Bol008220	0	13.5	0.001	0.67	9.388017285	0.000245094	0.001399526	yes	Bol008220	PREDICTED: NAD-dependent protein deacetylase HST1-like isoform X2 [Brassica napus]	-	-	-	-	GO:0044444//cytoplasmic part;GO:0005623//cell;GO:0005622//intracellular;GO:0005737//cytoplasm;GO:0044446//intracellular organelle part;GO:0009536//plastid;GO:0044464//cell part;GO:0044435//plastid part;GO:0043231//intracellular membrane-bounded organelle;GO:0044424//intracellular part;GO:0043226//organelle;GO:0044422//organelle part;GO:0009532//plastid stroma;GO:0043229//intracellular organelle;G…	-	GO:0009657//plastid organization;GO:0010468//regulation of gene expression;GO:0071840//cellular component organization or biogenesis;GO:0009987//cellular process;GO:0019222//regulation of metabolic process;GO:0016043//cellular component organization;GO:0060255//regulation of macromolecule metabolic process;GO:0006996//organelle organization;GO:0065007//biological regulation;GO:0050789//regulation…
Bol008226	25.29	9.74	4.39	1.57	-1.483456381	0.006030945	0.022632849	yes	Bol008226	BnaA03g14680D [Brassica napus]	-	-	-	-	GO:0043226//organelle;GO:0005623//cell;GO:0043231//intracellular membrane-bounded organelle;GO:0044464//cell part;GO:0044444//cytoplasmic part;GO:0005737//cytoplasm;GO:0005622//intracellular;GO:0044424//intracellular part;GO:0043227//membrane-bounded organelle;GO:0009536//plastid;GO:0043229//intracellular organelle	GO:0005515//protein binding;GO:0005488//binding	-
Bol008356	7	37	0.16	0.8	2.321928095	9.15E-06	7.25E-05	yes	Bol008356	BnaC04g15380D [Brassica napus]	-	-	-	-	GO:0016020//membrane	-	GO:0051716//cellular response to stimulus;GO:0009987//cellular process;GO:0009725//response to hormone;GO:0051179//localization;GO:0051234//establishment of localization;GO:0007165//signal transduction;GO:0050789//regulation of biological process;GO:0009719//response to endogenous stimulus;GO:0065007//biological regulation;GO:0050896//response to stimulus;GO:0044700//single organism signaling;GO:…
Bol008371	31.85	11.78	1.29	0.44	-1.551795637	0.001275198	0.005962029	yes	Bol008371	PREDICTED: ethylene-responsive transcription factor RAP2-7 isoform X1 [Brassica oleracea var. oleracea] [Brassica oleracea]	-	-	-	-	GO:0005622//intracellular;GO:0005623//cell;GO:0043226//organelle;GO:0043231//intracellular membrane-bounded organelle;GO:0044464//cell part;GO:0043229//intracellular organelle;GO:0044424//intracellular part;GO:0043227//membrane-bounded organelle	GO:0001071//nucleic acid binding transcription factor activity;GO:0005488//binding;GO:0097159//organic cyclic compound binding;GO:1901363//heterocyclic compound binding;GO:0003676//nucleic acid binding	GO:0000160//phosphorelay signal transduction system;GO:0009059//macromolecule biosynthetic process;GO:0008152//metabolic process;GO:0006970//response to osmotic stress;GO:0009058//biosynthetic process;GO:0044699//single-organism process;GO:0009628//response to abiotic stimulus;GO:0007154//cell communication;GO:0048856//anatomical structure development;GO:0032502//developmental process;GO:0060255/…
Bol008372	12	31	1.1	2.64	1.263034406	0.013818144	0.045188706	yes	Bol008372	-	-	-	-	-	-	-	-
Bol008380	0	23.67	0.001	0.54	9.076815597	2.41E-07	2.54E-06	yes	Bol008380	PREDICTED: zinc finger CCCH domain-containing protein 24 [Brassica oleracea var. oleracea] [Brassica oleracea]	-	-	-	-	GO:0043229//intracellular organelle;GO:0043226//organelle;GO:0043231//intracellular membrane-bounded organelle;GO:0043227//membrane-bounded organelle;GO:0005623//cell;GO:0044424//intracellular part;GO:0005622//intracellular;GO:0044464//cell part	GO:0043169//cation binding;GO:0003824//catalytic activity;GO:0036094//small molecule binding;GO:1901363//heterocyclic compound binding;GO:0016740//transferase activity;GO:0003676//nucleic acid binding;GO:0005488//binding;GO:0008168//methyltransferase activity;GO:0016741//transferase activity, transferring one-carbon groups;GO:0043167//ion binding;GO:0097159//organic cyclic compound binding	GO:0009451//RNA modification;GO:0043412//macromolecule modification;GO:0090304//nucleic acid metabolic process;GO:0034641//cellular nitrogen compound metabolic process;GO:0022414//reproductive process;GO:0016070//RNA metabolic process;GO:0003006//developmental process involved in reproduction;GO:0046483//heterocycle metabolic process;GO:0071704//organic substance metabolic process;GO:1901360//org…
Bol008385	10.49	37.31	0.42	1.38	1.716207034	0.000351377	0.001924027	yes	Bol008385	BnaC03g58790D [Brassica napus]	-	-	-	-	-	-	-
Bol008387	53.45	24.23	7.81	3.29	-1.247234964	0.000387613	0.002103476	yes	Bol008387	BnaC03g58770D [Brassica napus]	-	-	-	-	GO:0043229//intracellular organelle;GO:0043227//membrane-bounded organelle;GO:0044424//intracellular part;GO:0043231//intracellular membrane-bounded organelle;GO:0005623//cell;GO:0043226//organelle;GO:0044464//cell part;GO:0005622//intracellular	-	-
Bol008391	17.47	0	1.31	0.001	-10.3553511	7.69E-06	6.17E-05	yes	Bol008391	PREDICTED: syntaxin-61 [Brassica oleracea var. oleracea] [Brassica oleracea]	Genetic Information Processing	Folding, sorting and degradation	ko04130//SNARE interactions in vesicular transport	K08498	GO:0098588//bounding membrane of organelle;GO:0043227//membrane-bounded organelle;GO:0044444//cytoplasmic part;GO:0044440//endosomal part;GO:0031090//organelle membrane;GO:0005623//cell;GO:0031984//organelle subcompartment;GO:0005768//endosome;GO:0010008//endosome membrane;GO:0044422//organelle part;GO:0012505//endomembrane system;GO:0044464//cell part;GO:0005737//cytoplasm;GO:0016020//membrane;G…	GO:0005488//binding;GO:0005515//protein binding	GO:0051641//cellular localization;GO:0044699//single-organism process;GO:0033036//macromolecule localization;GO:1902582//single-organism intracellular transport;GO:0008104//protein localization;GO:0061024//membrane organization;GO:1902578//single-organism localization;GO:0009987//cellular process;GO:0070727//cellular macromolecule localization;GO:0006886//intracellular protein transport;GO:003461…
Bol008401	8	0	0.35	0.001	-8.451211112	0.007823441	0.027985303	yes	Bol008401	PREDICTED: exopolygalacturonase clone GBGE184-like [Brassica rapa]	Metabolism	Carbohydrate metabolism	ko00500//Starch and sucrose metabolism;ko00040//Pentose and glucuronate interconversions	K01213	GO:0030312//external encapsulating structure;GO:0044464//cell part;GO:0005623//cell;GO:0071944//cell periphery	GO:0016798//hydrolase activity, acting on glycosyl bonds;GO:0016787//hydrolase activity;GO:0004553//hydrolase activity, hydrolyzing O-glycosyl compounds;GO:0003824//catalytic activity	GO:0045229//external encapsulating structure organization;GO:0071840//cellular component organization or biogenesis;GO:0009987//cellular process;GO:0044238//primary metabolic process;GO:0008152//metabolic process;GO:0016043//cellular component organization
Bol008441	0	99.82	0.001	2.23	11.12282799	1.59E-29	9.44E-28	yes	Bol008441	BnaC03g58180D [Brassica napus]	-	-	-	-	GO:0005622//intracellular;GO:0044464//cell part;GO:0005623//cell;GO:0044424//intracellular part	GO:0005488//binding;GO:0005102//receptor binding;GO:0019787//ubiquitin-like protein transferase activity;GO:0005515//protein binding;GO:0033612//receptor serine/threonine kinase binding;GO:0003824//catalytic activity;GO:0016740//transferase activity	GO:0044238//primary metabolic process;GO:0019538//protein metabolic process;GO:0043412//macromolecule modification;GO:0044237//cellular metabolic process;GO:0043170//macromolecule metabolic process;GO:0036211//protein modification process;GO:0071704//organic substance metabolic process;GO:0070647//protein modification by small protein conjugation or removal;GO:0032446//protein modification by sma…
Bol008442	175	1026	45.38	247.26	2.445900355	5.27E-127	2.18E-124	yes	Bol008442	BnaC03g58170D [Brassica napus]	-	-	-	-	-	-	-
Bol008455	0	16.77	0.001	0.63	9.299208018	3.07E-05	0.000217718	yes	Bol008455	PREDICTED: CTD small phosphatase-like protein 2 [Brassica oleracea var. oleracea] [Brassica oleracea]	-	-	-	-	GO:0005623//cell;GO:0044464//cell part;GO:0043226//organelle;GO:0043231//intracellular membrane-bounded organelle;GO:0044424//intracellular part;GO:0043227//membrane-bounded organelle;GO:0005622//intracellular;GO:0043229//intracellular organelle	GO:0004722//protein serine/threonine phosphatase activity;GO:0042578//phosphoric ester hydrolase activity;GO:0016787//hydrolase activity;GO:0003824//catalytic activity;GO:0004721//phosphoprotein phosphatase activity;GO:0016788//hydrolase activity, acting on ester bonds;GO:0016791//phosphatase activity	GO:0036211//protein modification process;GO:0044699//single-organism process;GO:0009607//response to biotic stimulus;GO:0043207//response to external biotic stimulus;GO:0051179//localization;GO:0044238//primary metabolic process;GO:0071704//organic substance metabolic process;GO:0044765//single-organism transport;GO:0006811//ion transport;GO:0071705//nitrogen compound transport;GO:0046907//intrac…
Bol008494	47.18	129.48	3.02	7.69	1.348435049	1.08E-08	1.39E-07	yes	Bol008494	BnaA06g35890D [Brassica napus]	Metabolism	Glycan biosynthesis and metabolism	ko00563//Glycosylphosphatidylinositol(GPI)-anchor biosynthesis	K07541	GO:0031090//organelle membrane;GO:0043227//membrane-bounded organelle;GO:0043231//intracellular membrane-bounded organelle;GO:0005623//cell;GO:0005622//intracellular;GO:0044422//organelle part;GO:0044424//intracellular part;GO:0016020//membrane;GO:0044464//cell part;GO:0043226//organelle;GO:0043229//intracellular organelle	-	GO:1901576//organic substance biosynthetic process;GO:0008152//metabolic process;GO:0042157//lipoprotein metabolic process;GO:0042158//lipoprotein biosynthetic process;GO:0034645//cellular macromolecule biosynthetic process;GO:0071704//organic substance metabolic process;GO:0006497//protein lipidation;GO:0009987//cellular process;GO:0044260//cellular macromolecule metabolic process;GO:0009058//bi…
Bol008496	33.78	8.9	1.89	0.46	-2.038680468	4.27E-05	0.000294027	yes	Bol008496	PREDICTED: binding partner of ACD11 1 isoform X2 [Brassica oleracea var. oleracea] [Brassica oleracea]	-	-	-	-	GO:0043231//intracellular membrane-bounded organelle;GO:0043226//organelle;GO:0043229//intracellular organelle;GO:0044444//cytoplasmic part;GO:0005737//cytoplasm;GO:0005622//intracellular;GO:0044464//cell part;GO:0044424//intracellular part;GO:0005623//cell;GO:0043227//membrane-bounded organelle	GO:0036094//small molecule binding;GO:0097159//organic cyclic compound binding;GO:0005488//binding	GO:0051704//multi-organism process;GO:0042221//response to chemical;GO:0006950//response to stress;GO:0006952//defense response;GO:0009725//response to hormone;GO:0009607//response to biotic stimulus;GO:0009987//cellular process;GO:0051707//response to other organism;GO:0010033//response to organic substance;GO:0006955//immune response;GO:0009814//defense response, incompatible interaction;GO:000…
Bol008516	76.63	246.37	1.91	5.71	1.579918107	5.60E-19	1.93E-17	yes	Bol008516	PREDICTED: uncharacterized mitochondrial protein ymf11 [Brassica oleracea var. oleracea] [Brassica oleracea]	-	-	-	-	GO:0005737//cytoplasm;GO:0005622//intracellular;GO:0043231//intracellular membrane-bounded organelle;GO:0043227//membrane-bounded organelle;GO:0044424//intracellular part;GO:0005623//cell;GO:0043226//organelle;GO:0044464//cell part;GO:0043229//intracellular organelle;GO:0044444//cytoplasmic part;GO:0009536//plastid	GO:0016740//transferase activity;GO:0034061//DNA polymerase activity;GO:0016779//nucleotidyltransferase activity;GO:0003824//catalytic activity;GO:0016772//transferase activity, transferring phosphorus-containing groups	GO:0044237//cellular metabolic process;GO:0009987//cellular process;GO:0044238//primary metabolic process;GO:0006725//cellular aromatic compound metabolic process;GO:0071704//organic substance metabolic process;GO:0006139//nucleobase-containing compound metabolic process;GO:0009059//macromolecule biosynthetic process;GO:0008152//metabolic process;GO:0044249//cellular biosynthetic process;GO:00104…
Bol008538	0	18.56	0.001	0.9	9.813781191	7.69E-06	6.17E-05	yes	Bol008538	PREDICTED: glucan endo-1,3-beta-glucosidase 11-like [Brassica oleracea var. oleracea] [Brassica oleracea]	-	-	-	-	-	GO:0003824//catalytic activity;GO:0016798//hydrolase activity, acting on glycosyl bonds;GO:0016787//hydrolase activity	GO:0048856//anatomical structure development;GO:0043170//macromolecule metabolic process;GO:0044237//cellular metabolic process;GO:0009987//cellular process;GO:0044260//cellular macromolecule metabolic process;GO:0008152//metabolic process;GO:0071704//organic substance metabolic process;GO:0032502//developmental process;GO:0010087//phloem or xylem histogenesis;GO:0044238//primary metabolic proces…
Bol008627	73.63	37.9	3.9	1.86	-1.068171503	0.000206392	0.001206074	yes	Bol008627	PREDICTED: probable arabinose 5-phosphate isomerase [Brassica napus]	-	-	-	-	-	GO:1901363//heterocyclic compound binding;GO:0036094//small molecule binding;GO:0016853//isomerase activity;GO:0097367//carbohydrate derivative binding;GO:0016860//intramolecular oxidoreductase activity;GO:0001883//purine nucleoside binding;GO:0000166//nucleotide binding;GO:0032549//ribonucleoside binding;GO:0003824//catalytic activity;GO:0032550//purine ribonucleoside binding;GO:1901265//nucleos…	GO:0044238//primary metabolic process;GO:0008152//metabolic process;GO:0043436//oxoacid metabolic process;GO:0044237//cellular metabolic process;GO:0032787//monocarboxylic acid metabolic process;GO:0044699//single-organism process;GO:0044281//small molecule metabolic process;GO:1901615//organic hydroxy compound metabolic process;GO:0071704//organic substance metabolic process;GO:0044710//single-o…
Bol008705	41.89	109.38	1.98	4.81	1.280536464	4.84E-07	4.85E-06	yes	Bol008705	PREDICTED: ultraviolet-B receptor UVR8-like [Brassica oleracea var. oleracea] [Brassica oleracea]	-	-	-	-	GO:0043229//intracellular organelle;GO:0044424//intracellular part;GO:0043231//intracellular membrane-bounded organelle;GO:0043226//organelle;GO:0043227//membrane-bounded organelle;GO:0005623//cell;GO:0005622//intracellular;GO:0044464//cell part	GO:0017016//Ras GTPase binding;GO:0003677//DNA binding;GO:0019899//enzyme binding;GO:0005515//protein binding;GO:0031267//small GTPase binding;GO:0001071//nucleic acid binding transcription factor activity;GO:0051020//GTPase binding;GO:0003676//nucleic acid binding;GO:0097159//organic cyclic compound binding;GO:1901363//heterocyclic compound binding;GO:0005488//binding	GO:0044249//cellular biosynthetic process;GO:0043170//macromolecule metabolic process;GO:0009058//biosynthetic process;GO:0019222//regulation of metabolic process;GO:0044237//cellular metabolic process;GO:1901576//organic substance biosynthetic process;GO:0071704//organic substance metabolic process;GO:0065007//biological regulation;GO:0060255//regulation of macromolecule metabolic process;GO:001…
Bol008728	61.11	26.98	7.26	2.98	-1.284657218	0.000113758	0.000709634	yes	Bol008728	PREDICTED: E3 ubiquitin-protein ligase SIS3 [Brassica napus]	-	-	-	-	GO:0031224//intrinsic component of membrane;GO:0016020//membrane;GO:0044425//membrane part	GO:0043169//cation binding;GO:0019787//ubiquitin-like protein transferase activity;GO:0043167//ion binding;GO:0046914//transition metal ion binding;GO:0003824//catalytic activity;GO:0005488//binding;GO:0046872//metal ion binding;GO:0016740//transferase activity	GO:0042221//response to chemical;GO:0044267//cellular protein metabolic process;GO:0006950//response to stress;GO:0009416//response to light stimulus;GO:0009756//carbohydrate mediated signaling;GO:0071310//cellular response to organic substance;GO:0045491//xylan metabolic process;GO:0065007//biological regulation;GO:0010383//cell wall polysaccharide metabolic process;GO:0070647//protein modificat…
Bol008808	32.39	0.12	1.56	0.01	-7.285402219	2.39E-10	3.80E-09	yes	Bol008808	PREDICTED: lipoyl synthase, chloroplastic isoform X1 [Brassica oleracea var. oleracea] [Brassica oleracea]	Metabolism	Metabolism of cofactors and vitamins	ko00785//Lipoic acid metabolism	K03644	GO:0009536//plastid;GO:0044424//intracellular part;GO:0044464//cell part;GO:0043231//intracellular membrane-bounded organelle;GO:0043226//organelle;GO:0043227//membrane-bounded organelle;GO:0005737//cytoplasm;GO:0044444//cytoplasmic part;GO:0005622//intracellular;GO:0005623//cell;GO:0043229//intracellular organelle	GO:0005488//binding;GO:0016782//transferase activity, transferring sulfur-containing groups;GO:0016783//sulfurtransferase activity;GO:0051536//iron-sulfur cluster binding;GO:0043169//cation binding;GO:0016740//transferase activity;GO:0003824//catalytic activity;GO:0043167//ion binding;GO:0051540//metal cluster binding	GO:0044283//small molecule biosynthetic process;GO:0006631//fatty acid metabolic process;GO:0018065//protein-cofactor linkage;GO:0043170//macromolecule metabolic process;GO:0006464//cellular protein modification process;GO:0006082//organic acid metabolic process;GO:0008152//metabolic process;GO:0009987//cellular process;GO:0019538//protein metabolic process;GO:0019752//carboxylic acid metabolic p…
Bol008810	72	155	4.43	8.87	1.001627406	7.40E-07	7.21E-06	yes	Bol008810	BnaC03g03560D [Brassica napus]	-	-	-	-	-	-	GO:0044085//cellular component biogenesis;GO:0034622//cellular macromolecular complex assembly;GO:0065003//macromolecular complex assembly;GO:0016043//cellular component organization;GO:0043623//cellular protein complex assembly;GO:0022607//cellular component assembly;GO:0043933//macromolecular complex subunit organization;GO:0071840//cellular component organization or biogenesis;GO:0070271//prot…
Bol008834	0	11.43	0.001	0.8	9.64385619	0.00097925	0.004696534	yes	Bol008834	PREDICTED: transcription factor TCP17 [Brassica oleracea var. oleracea] [Brassica oleracea]	-	-	-	-	GO:0044424//intracellular part;GO:0005622//intracellular;GO:0043229//intracellular organelle;GO:0043231//intracellular membrane-bounded organelle;GO:0043227//membrane-bounded organelle;GO:0043226//organelle;GO:0005623//cell;GO:0044464//cell part	GO:0001071//nucleic acid binding transcription factor activity	GO:0071704//organic substance metabolic process;GO:0043170//macromolecule metabolic process;GO:0007275//multicellular organism development;GO:0044237//cellular metabolic process;GO:0044707//single-multicellular organism process;GO:1901576//organic substance biosynthetic process;GO:0019222//regulation of metabolic process;GO:0044763//single-organism cellular process;GO:0040034//regulation of devel…
Bol008840	12.96	0	0.46	0.001	-8.845490051	0.000245094	0.001399526	yes	Bol008840	BnaC03g03300D [Brassica napus]	-	-	-	-	GO:0043229//intracellular organelle;GO:0043227//membrane-bounded organelle;GO:0043226//organelle;GO:0044464//cell part;GO:0044424//intracellular part;GO:0043231//intracellular membrane-bounded organelle;GO:0005623//cell;GO:0005622//intracellular	-	-
Bol008858	8	30	0.8	2.77	1.791814071	0.000761073	0.003795765	yes	Bol008858	BnaC03g03110D [Brassica napus]	-	-	-	-	-	GO:0003824//catalytic activity;GO:0016491//oxidoreductase activity;GO:0016667//oxidoreductase activity, acting on a sulfur group of donors;GO:0016671//oxidoreductase activity, acting on a sulfur group of donors, disulfide as acceptor	GO:0044260//cellular macromolecule metabolic process;GO:0019538//protein metabolic process;GO:0008152//metabolic process;GO:0044238//primary metabolic process;GO:0044710//single-organism metabolic process;GO:0009987//cellular process;GO:0050896//response to stimulus;GO:0071704//organic substance metabolic process;GO:0044237//cellular metabolic process;GO:0044267//cellular protein metabolic proces…
Bol008877	27.91	0	1.84	0.001	-10.84549005	3.80E-09	5.20E-08	yes	Bol008877	BnaA03g55550D [Brassica napus]	Genetic Information Processing	Translation	ko03010//Ribosome	K02987	GO:0005623//cell;GO:0032991//macromolecular complex;GO:0005622//intracellular;GO:1990904//ribonucleoprotein complex;GO:0044424//intracellular part;GO:0044464//cell part;GO:0030529//intracellular ribonucleoprotein complex	GO:0003723//RNA binding;GO:0097159//organic cyclic compound binding;GO:1901363//heterocyclic compound binding;GO:0003676//nucleic acid binding;GO:0005198//structural molecule activity;GO:0005488//binding	GO:0008152//metabolic process;GO:0043170//macromolecule metabolic process;GO:0010467//gene expression;GO:0071704//organic substance metabolic process
Bol008884	42	10	2.25	0.5	-2.169925001	2.10E-06	1.88E-05	yes	Bol008884	PREDICTED: polygalacturonase inhibitor 2-like [Brassica oleracea var. oleracea] [Brassica oleracea]	-	-	-	-	-	-	-
Bol008941	60	146	3.07	6.94	1.176697007	5.66E-08	6.62E-07	yes	Bol008941	PREDICTED: thiol protease aleurain-like [Brassica oleracea var. oleracea] [Brassica oleracea]	-	-	-	-	GO:0044444//cytoplasmic part;GO:0005737//cytoplasm;GO:0043227//membrane-bounded organelle;GO:0044464//cell part;GO:0005622//intracellular;GO:0043226//organelle;GO:0005623//cell;GO:0043229//intracellular organelle;GO:0044424//intracellular part;GO:0043231//intracellular membrane-bounded organelle	GO:0070011//peptidase activity, acting on L-amino acid peptides;GO:0016787//hydrolase activity;GO:0003824//catalytic activity;GO:0008233//peptidase activity	GO:0032502//developmental process;GO:0051179//localization;GO:0006812//cation transport;GO:0006810//transport;GO:0006996//organelle organization;GO:0008152//metabolic process;GO:0009719//response to endogenous stimulus;GO:0070838//divalent metal ion transport;GO:0050896//response to stimulus;GO:0051234//establishment of localization;GO:0009743//response to carbohydrate;GO:0010035//response to ino…
Bol008947	226	104.29	4.81	2.06	-1.223392557	2.10E-13	4.66E-12	yes	Bol008947	PREDICTED: E3 SUMO-protein ligase SIZ1-like [Brassica napus]	-	-	-	-	GO:0043231//intracellular membrane-bounded organelle;GO:0070013//intracellular organelle lumen;GO:0043229//intracellular organelle;GO:0016604//nuclear body;GO:0044422//organelle part;GO:0044464//cell part;GO:0044424//intracellular part;GO:0031981//nuclear lumen;GO:0005634//nucleus;GO:0043227//membrane-bounded organelle;GO:0044446//intracellular organelle part;GO:0005654//nucleoplasm;GO:0005623//c…	GO:0016740//transferase activity;GO:0005488//binding;GO:0003676//nucleic acid binding;GO:0003824//catalytic activity;GO:0043169//cation binding;GO:0019787//ubiquitin-like protein transferase activity;GO:0046914//transition metal ion binding;GO:0097159//organic cyclic compound binding;GO:1901363//heterocyclic compound binding;GO:0043167//ion binding;GO:0046872//metal ion binding	GO:0048229//gametophyte development;GO:0031323//regulation of cellular metabolic process;GO:0009408//response to heat;GO:0048519//negative regulation of biological process;GO:0051606//detection of stimulus;GO:0051716//cellular response to stimulus;GO:0050896//response to stimulus;GO:0009909//regulation of flower development;GO:0042330//taxis;GO:0007275//multicellular organism development;GO:00011…
Bol009086	0	18.42	0.001	0.31	8.276124405	7.69E-06	6.17E-05	yes	Bol009086	BnaC01g23900D [Brassica napus]	-	-	-	-	GO:0044430//cytoskeletal part;GO:0043227//membrane-bounded organelle;GO:0005622//intracellular;GO:0044422//organelle part;GO:0044446//intracellular organelle part;GO:0043231//intracellular membrane-bounded organelle;GO:0005875//microtubule associated complex;GO:0043232//intracellular non-membrane-bounded organelle;GO:0015630//microtubule cytoskeleton;GO:0032991//macromolecular complex;GO:0043234/…	GO:0003824//catalytic activity;GO:0001883//purine nucleoside binding;GO:0016817//hydrolase activity, acting on acid anhydrides;GO:0005515//protein binding;GO:0097159//organic cyclic compound binding;GO:0005488//binding;GO:0008092//cytoskeletal protein binding;GO:0016462//pyrophosphatase activity;GO:0097367//carbohydrate derivative binding;GO:0016787//hydrolase activity;GO:0032550//purine ribonucl…	GO:0044710//single-organism metabolic process;GO:0045333//cellular respiration;GO:0008152//metabolic process;GO:0044237//cellular metabolic process;GO:0009987//cellular process;GO:0007017//microtubule-based process;GO:0055114//oxidation-reduction process;GO:0015980//energy derivation by oxidation of organic compounds;GO:0044699//single-organism process;GO:0006091//generation of precursor metaboli…
Bol009113	7	0	0.23	0.001	-7.845490051	0.01564141	0.049781963	yes	Bol009113	PREDICTED: beta-fructofuranosidase, insoluble isoenzyme CWINV2 [Brassica oleracea var. oleracea] [Brassica oleracea]	Metabolism	Carbohydrate metabolism	ko00500//Starch and sucrose metabolism;ko00052//Galactose metabolism	K01193	GO:0005576//extracellular region;GO:0044464//cell part;GO:0030312//external encapsulating structure;GO:0071944//cell periphery;GO:0005623//cell	GO:0003824//catalytic activity;GO:0016798//hydrolase activity, acting on glycosyl bonds;GO:0004564//beta-fructofuranosidase activity;GO:0004553//hydrolase activity, hydrolyzing O-glycosyl compounds;GO:0016787//hydrolase activity	GO:0008152//metabolic process;GO:0071669//plant-type cell wall organization or biogenesis;GO:0071840//cellular component organization or biogenesis;GO:0045229//external encapsulating structure organization;GO:0000902//cell morphogenesis;GO:0044238//primary metabolic process;GO:0044763//single-organism cellular process;GO:0044699//single-organism process;GO:0016043//cellular component organization…
Bol009120	50.23	15.06	2.62	0.73	-1.843598443	2.92E-06	2.57E-05	yes	Bol009120	BnaC04g28130D [Brassica napus]	-	-	-	-	GO:0016020//membrane;GO:0033177//proton-transporting two-sector ATPase complex, proton-transporting domain;GO:0044425//membrane part;GO:0043234//protein complex;GO:0098796//membrane protein complex;GO:0032991//macromolecular complex;GO:0016469//proton-transporting two-sector ATPase complex	GO:0008324//cation transmembrane transporter activity;GO:0022891//substrate-specific transmembrane transporter activity;GO:0022892//substrate-specific transporter activity;GO:0046872//metal ion binding;GO:0015077//monovalent inorganic cation transmembrane transporter activity;GO:0022890//inorganic cation transmembrane transporter activity;GO:0022857//transmembrane transporter activity;GO:0015075/…	GO:0008152//metabolic process;GO:0098660//inorganic ion transmembrane transport;GO:1902600//hydrogen ion transmembrane transport;GO:0098662//inorganic cation transmembrane transport;GO:0034220//ion transmembrane transport;GO:0044237//cellular metabolic process;GO:0044763//single-organism cellular process;GO:0006812//cation transport;GO:0044710//single-organism metabolic process;GO:0015672//monova…
Bol009130	27.48	73.36	1.57	3.89	1.309005596	3.36E-05	0.000236619	yes	Bol009130	BnaC04g28230D [Brassica napus]	-	-	-	-	GO:0005623//cell;GO:0043226//organelle;GO:0043227//membrane-bounded organelle;GO:0044464//cell part;GO:0043229//intracellular organelle;GO:0044424//intracellular part;GO:0043231//intracellular membrane-bounded organelle;GO:0005622//intracellular	GO:0004518//nuclease activity;GO:0016787//hydrolase activity;GO:0004536//deoxyribonuclease activity;GO:0004520//endodeoxyribonuclease activity;GO:0003824//catalytic activity;GO:0004519//endonuclease activity;GO:0016788//hydrolase activity, acting on ester bonds	GO:0044238//primary metabolic process;GO:1901575//organic substance catabolic process;GO:0008152//metabolic process;GO:0044265//cellular macromolecule catabolic process;GO:0006308//DNA catabolic process;GO:0006807//nitrogen compound metabolic process;GO:0034655//nucleobase-containing compound catabolic process;GO:0006725//cellular aromatic compound metabolic process;GO:0044248//cellular catabolic…
Bol009146	10.57	0	0.14	0.001	-7.129283017	0.00097925	0.004696534	yes	Bol009146	PREDICTED: clustered mitochondria protein-like [Brassica oleracea var. oleracea] [Brassica oleracea]	-	-	-	-	GO:0044464//cell part;GO:0005622//intracellular;GO:0005623//cell;GO:0044424//intracellular part	GO:0003676//nucleic acid binding;GO:1901363//heterocyclic compound binding;GO:0005488//binding;GO:0097159//organic cyclic compound binding	GO:0006996//organelle organization;GO:0051641//cellular localization;GO:1902589//single-organism organelle organization;GO:0016043//cellular component organization;GO:0048311//mitochondrion distribution;GO:0007005//mitochondrion organization;GO:1902578//single-organism localization;GO:0051179//localization;GO:0071840//cellular component organization or biogenesis;GO:0009987//cellular process;GO:0…
Bol009153	3	18	0.51	2.83	2.472232901	0.002588858	0.010932877	yes	Bol009153	BnaA09g32510D [Brassica napus]	-	-	-	-	-	-	GO:0008152//metabolic process;GO:1901576//organic substance biosynthetic process;GO:0006644//phospholipid metabolic process;GO:0044710//single-organism metabolic process;GO:0090407//organophosphate biosynthetic process;GO:0008654//phospholipid biosynthetic process;GO:0006629//lipid metabolic process;GO:0044238//primary metabolic process;GO:0009987//cellular process;GO:0045017//glycerolipid biosyn…
Bol009216	0	16.92	0.001	1.31	10.3553511	3.07E-05	0.000217718	yes	Bol009216	PREDICTED: polyadenylate-binding protein 2 [Brassica oleracea var. oleracea] [Brassica oleracea]	Genetic Information Processing	Translation	ko03015//mRNA surveillance pathway	K14396	GO:0070013//intracellular organelle lumen;GO:0044451//nucleoplasm part;GO:0005622//intracellular;GO:0005634//nucleus;GO:0031981//nuclear lumen;GO:0044424//intracellular part;GO:0016604//nuclear body;GO:0043226//organelle;GO:0044446//intracellular organelle part;GO:0044428//nuclear part;GO:0043229//intracellular organelle;GO:0043227//membrane-bounded organelle;GO:0043233//organelle lumen;GO:004446…	GO:0097159//organic cyclic compound binding;GO:0005488//binding;GO:1901363//heterocyclic compound binding;GO:0036094//small molecule binding;GO:0003676//nucleic acid binding	-
Bol009247	19.38	65.15	0.53	1.65	1.63840176	2.54E-06	2.26E-05	yes	Bol009247	PREDICTED: zinc finger CCCH domain-containing protein 24-like [Brassica oleracea var. oleracea] [Brassica oleracea]	-	-	-	-	GO:0005623//cell	GO:0003676//nucleic acid binding;GO:0016741//transferase activity, transferring one-carbon groups;GO:1901363//heterocyclic compound binding;GO:0005488//binding;GO:0043167//ion binding;GO:0043169//cation binding;GO:0003824//catalytic activity;GO:0008168//methyltransferase activity;GO:0097159//organic cyclic compound binding;GO:0016740//transferase activity;GO:0036094//small molecule binding	GO:0045184//establishment of protein localization;GO:0033036//macromolecule localization;GO:0000003//reproduction;GO:0006725//cellular aromatic compound metabolic process;GO:0071840//cellular component organization or biogenesis;GO:0071704//organic substance metabolic process;GO:0043412//macromolecule modification;GO:0051641//cellular localization;GO:0006996//organelle organization;GO:0016043//ce…
Bol009279	29.93	0	2.03	0.001	-10.98726401	9.53E-10	1.41E-08	yes	Bol009279	PREDICTED: novel plant SNARE 13-like [Brassica oleracea var. oleracea] [Brassica oleracea]	-	-	-	-	GO:0009536//plastid;GO:0043227//membrane-bounded organelle;GO:0044424//intracellular part;GO:0044464//cell part;GO:0043226//organelle;GO:0044425//membrane part;GO:0031090//organelle membrane;GO:0016020//membrane;GO:0044422//organelle part;GO:0005623//cell;GO:0012505//endomembrane system;GO:0043231//intracellular membrane-bounded organelle;GO:0098588//bounding membrane of organelle;GO:0005737//cyt…	-	GO:0044765//single-organism transport;GO:0006810//transport;GO:0044699//single-organism process;GO:0051234//establishment of localization;GO:0008104//protein localization;GO:0048193//Golgi vesicle transport;GO:0016192//vesicle-mediated transport;GO:0051179//localization;GO:0016482//cytoplasmic transport;GO:0051649//establishment of localization in cell;GO:0033036//macromolecule localization;GO:00…
Bol009281	25.77	7.71	1.21	0.34	-1.831400396	0.000829453	0.004100121	yes	Bol009281	PREDICTED: probable receptor-like protein kinase At3g17420 isoform X1 [Brassica oleracea var. oleracea] [Brassica oleracea]	-	-	-	-	GO:0016020//membrane;GO:0044425//membrane part;GO:0031224//intrinsic component of membrane;GO:0030054//cell junction;GO:0005911//cell-cell junction	GO:0036094//small molecule binding;GO:0016772//transferase activity, transferring phosphorus-containing groups;GO:0032549//ribonucleoside binding;GO:0001883//purine nucleoside binding;GO:0005488//binding;GO:1901363//heterocyclic compound binding;GO:0032550//purine ribonucleoside binding;GO:0003824//catalytic activity;GO:0097159//organic cyclic compound binding;GO:0097367//carbohydrate derivative …	GO:0043412//macromolecule modification;GO:0006796//phosphate-containing compound metabolic process;GO:1901575//organic substance catabolic process;GO:0010033//response to organic substance;GO:0019538//protein metabolic process;GO:0032502//developmental process;GO:0009987//cellular process;GO:0019941//modification-dependent protein catabolic process;GO:0043933//macromolecular complex subunit organ…
Bol009335	45	23	7.33	3.48	-1.074725892	0.004975544	0.019147622	yes	Bol009335	PREDICTED: decapping 5-like protein [Brassica oleracea var. oleracea] [Brassica oleracea]	-	-	-	-	-	-	-
Bol009339	266.96	100.92	8.11	2.85	-1.508739995	8.75E-21	3.43E-19	yes	Bol009339	PREDICTED: ABC transporter E family member 2 [Brassica oleracea var. oleracea] [Brassica oleracea]	-	-	-	-	-	GO:0097159//organic cyclic compound binding;GO:0016818//hydrolase activity, acting on acid anhydrides, in phosphorus-containing anhydrides;GO:0032550//purine ribonucleoside binding;GO:1901363//heterocyclic compound binding;GO:0043167//ion binding;GO:0003824//catalytic activity;GO:0043169//cation binding;GO:0032549//ribonucleoside binding;GO:0016817//hydrolase activity, acting on acid anhydrides;G…	GO:0051234//establishment of localization;GO:0043170//macromolecule metabolic process;GO:0008152//metabolic process;GO:0051179//localization;GO:0071704//organic substance metabolic process;GO:0010467//gene expression
Bol009344	42.65	0	1.07	0.001	-10.06339508	1.19E-13	2.70E-12	yes	Bol009344	PREDICTED: probable apyrase 7 isoform X1 [Brassica oleracea var. oleracea] [Brassica oleracea]	-	-	-	-	GO:0016020//membrane;GO:0031224//intrinsic component of membrane;GO:0044425//membrane part	GO:0032550//purine ribonucleoside binding;GO:0097159//organic cyclic compound binding;GO:0001883//purine nucleoside binding;GO:0003824//catalytic activity;GO:0097367//carbohydrate derivative binding;GO:0036094//small molecule binding;GO:0005488//binding;GO:1901363//heterocyclic compound binding;GO:0001882//nucleoside binding;GO:0032549//ribonucleoside binding	GO:0044707//single-multicellular organism process;GO:0032504//multicellular organism reproduction;GO:0032502//developmental process;GO:0045229//external encapsulating structure organization;GO:0044767//single-organism developmental process;GO:0032989//cellular component morphogenesis;GO:0032501//multicellular organismal process;GO:0044702//single organism reproductive process;GO:0044085//cellular…
Bol009355	0	17.67	0.001	0.62	9.276124405	1.54E-05	0.000115934	yes	Bol009355	PREDICTED: 4-coumarate--CoA ligase-like 6 isoform X2 [Brassica oleracea var. oleracea] [Brassica oleracea]	Metabolism	Metabolism of cofactors and vitamins;Biosynthesis of other secondary metabolites;Amino acid metabolism	ko00940//Phenylpropanoid biosynthesis;ko00130//Ubiquinone and other terpenoid-quinone biosynthesis;ko00360//Phenylalanine metabolism	K01904	GO:0009536//plastid;GO:0044444//cytoplasmic part;GO:0044424//intracellular part;GO:0043226//organelle;GO:0005737//cytoplasm;GO:0043227//membrane-bounded organelle;GO:0043229//intracellular organelle;GO:0042579//microbody;GO:0044464//cell part;GO:0005622//intracellular;GO:0005623//cell;GO:0043231//intracellular membrane-bounded organelle	GO:0032550//purine ribonucleoside binding;GO:0016405//CoA-ligase activity;GO:0003824//catalytic activity;GO:0016877//ligase activity, forming carbon-sulfur bonds;GO:0036094//small molecule binding;GO:0001883//purine nucleoside binding;GO:0097159//organic cyclic compound binding;GO:0032549//ribonucleoside binding;GO:0097367//carbohydrate derivative binding;GO:0016874//ligase activity;GO:0001882//n…	GO:0009987//cellular process;GO:0044281//small molecule metabolic process;GO:0044710//single-organism metabolic process;GO:0043207//response to external biotic stimulus;GO:0009056//catabolic process;GO:0009608//response to symbiont;GO:0009605//response to external stimulus;GO:0006733//oxidoreduction coenzyme metabolic process;GO:0051186//cofactor metabolic process;GO:0044699//single-organism proc…
Bol009360	157.42	82.83	15.84	7.74	-1.033166864	1.14E-07	1.27E-06	yes	Bol009360	BnaC09g24200D [Brassica napus]	-	-	-	-	GO:0005622//intracellular;GO:0043229//intracellular organelle;GO:0043227//membrane-bounded organelle;GO:0044424//intracellular part;GO:0043226//organelle;GO:0043231//intracellular membrane-bounded organelle;GO:0005623//cell;GO:0044464//cell part	GO:0003676//nucleic acid binding;GO:0005488//binding;GO:0001071//nucleic acid binding transcription factor activity;GO:0097159//organic cyclic compound binding;GO:0005515//protein binding;GO:1901363//heterocyclic compound binding	GO:0034645//cellular macromolecule biosynthetic process;GO:0071555//cell wall organization;GO:1901576//organic substance biosynthetic process;GO:0000003//reproduction;GO:0044249//cellular biosynthetic process;GO:0009664//plant-type cell wall organization;GO:0009058//biosynthetic process;GO:0008152//metabolic process;GO:0000902//cell morphogenesis;GO:0003006//developmental process involved in repr…
Bol009378	0	7.96	0.001	0.63	9.299208018	0.007823441	0.027985303	yes	Bol009378	PREDICTED: ras-related protein RABA1d-like [Brassica napus]	Cellular Processes	Transport and catabolism	ko04144//Endocytosis	K07904	GO:0044464//cell part;GO:0043229//intracellular organelle;GO:0098588//bounding membrane of organelle;GO:0044424//intracellular part;GO:0016020//membrane;GO:0005911//cell-cell junction;GO:0031090//organelle membrane;GO:0044422//organelle part;GO:0043226//organelle;GO:0005737//cytoplasm;GO:0043231//intracellular membrane-bounded organelle;GO:0030054//cell junction;GO:0043227//membrane-bounded organ…	GO:0016818//hydrolase activity, acting on acid anhydrides, in phosphorus-containing anhydrides;GO:0016817//hydrolase activity, acting on acid anhydrides;GO:0032550//purine ribonucleoside binding;GO:0003824//catalytic activity;GO:0036094//small molecule binding;GO:0005488//binding;GO:0016462//pyrophosphatase activity;GO:0016787//hydrolase activity;GO:0001882//nucleoside binding;GO:0097367//carbohy…	GO:0065007//biological regulation;GO:0051716//cellular response to stimulus;GO:0050896//response to stimulus;GO:0044763//single-organism cellular process;GO:0016482//cytoplasmic transport;GO:0009987//cellular process;GO:0044700//single organism signaling;GO:0046907//intracellular transport;GO:0045184//establishment of protein localization;GO:0071702//organic substance transport;GO:0051641//cellul…
Bol009399	0	355.44	0.001	2.67	11.38262403	3.85E-99	1.07E-96	yes	Bol009399	PREDICTED: scar-like domain-containing protein WAVE 5 isoform X1 [Brassica oleracea var. oleracea] [Brassica oleracea]	-	-	-	-	-	-	-
Bol009402	7.45	0	1.28	0.001	-10.32192809	0.007823441	0.027985303	yes	Bol009402	PREDICTED: replication protein A 14 kDa subunit B [Brassica rapa]	Genetic Information Processing	Replication and repair	ko03420//Nucleotide excision repair;ko03030//DNA replication;ko03440//Homologous recombination;ko03430//Mismatch repair	K10740	GO:0043227//membrane-bounded organelle;GO:0044424//intracellular part;GO:0005623//cell;GO:0043231//intracellular membrane-bounded organelle;GO:0005622//intracellular;GO:0043226//organelle;GO:0043229//intracellular organelle;GO:0044464//cell part	GO:0005488//binding;GO:0097159//organic cyclic compound binding;GO:0003676//nucleic acid binding;GO:1901363//heterocyclic compound binding	GO:0090304//nucleic acid metabolic process;GO:0006807//nitrogen compound metabolic process;GO:0051716//cellular response to stimulus;GO:0009987//cellular process;GO:0044237//cellular metabolic process;GO:0046483//heterocycle metabolic process;GO:0006725//cellular aromatic compound metabolic process;GO:0050896//response to stimulus;GO:0033554//cellular response to stress;GO:0044238//primary metabo…
Bol009417	98.95	40.86	10.35	3.97	-1.382419855	1.22E-07	1.35E-06	yes	Bol009417	BnaCnng47060D [Brassica napus]	-	-	-	-	-	-	-
Bol009429	2.66	30.12	0.08	0.85	3.409390936	2.60E-06	2.30E-05	yes	Bol009429	PREDICTED: KH domain-containing protein At4g18375 [Brassica oleracea var. oleracea] [Brassica oleracea]	-	-	-	-	GO:0043227//membrane-bounded organelle;GO:0043226//organelle;GO:0043231//intracellular membrane-bounded organelle;GO:0044424//intracellular part;GO:0005623//cell;GO:0043229//intracellular organelle;GO:0005622//intracellular;GO:0044464//cell part	GO:1901363//heterocyclic compound binding;GO:0097159//organic cyclic compound binding;GO:0003676//nucleic acid binding;GO:0005488//binding	-
Bol009586	9.61	0	0.82	0.001	-9.6794801	0.001957522	0.008568948	yes	Bol009586	PREDICTED: trehalase [Brassica oleracea var. oleracea] [Brassica oleracea]	Metabolism	Carbohydrate metabolism	ko00500//Starch and sucrose metabolism	K01194	GO:0044425//membrane part;GO:0031224//intrinsic component of membrane;GO:0016020//membrane	GO:0003824//catalytic activity;GO:0004553//hydrolase activity, hydrolyzing O-glycosyl compounds;GO:0015927//trehalase activity;GO:0016798//hydrolase activity, acting on glycosyl bonds;GO:0016787//hydrolase activity	GO:0044710//single-organism metabolic process;GO:0044699//single-organism process;GO:0044723//single-organism carbohydrate metabolic process;GO:0009987//cellular process;GO:0005991//trehalose metabolic process;GO:0044237//cellular metabolic process;GO:0044238//primary metabolic process;GO:0005984//disaccharide metabolic process;GO:0050896//response to stimulus;GO:0009311//oligosaccharide metaboli…
Bol009592	9	0	0.24	0.001	-7.906890596	0.003913285	0.015539803	yes	Bol009592	PREDICTED: cellulose synthase-like protein G2 [Brassica napus]	-	-	-	-	GO:0044464//cell part;GO:0016020//membrane;GO:0043227//membrane-bounded organelle;GO:0043229//intracellular organelle;GO:0044422//organelle part;GO:0043231//intracellular membrane-bounded organelle;GO:0031224//intrinsic component of membrane;GO:0005622//intracellular;GO:0005623//cell;GO:0044425//membrane part;GO:0043226//organelle;GO:0031090//organelle membrane;GO:0044424//intracellular part	GO:0016759//cellulose synthase activity;GO:0016757//transferase activity, transferring glycosyl groups;GO:0016758//transferase activity, transferring hexosyl groups;GO:0016740//transferase activity;GO:0046527//glucosyltransferase activity;GO:0003824//catalytic activity	GO:0005976//polysaccharide metabolic process;GO:0044238//primary metabolic process;GO:0044042//glucan metabolic process;GO:0044237//cellular metabolic process;GO:0008152//metabolic process;GO:0044264//cellular polysaccharide metabolic process;GO:0043170//macromolecule metabolic process;GO:0044260//cellular macromolecule metabolic process;GO:0051273//beta-glucan metabolic process;GO:0030243//cellu…
Bol009707	6.89	0	1.2	0.001	-10.22881869	0.01564141	0.049781963	yes	Bol009707	BnaC05g17360D [Brassica napus]	-	-	-	-	GO:0016020//membrane	-	-
Bol009708	612.26	276.56	9.31	3.91	-1.25161256	3.96E-34	2.90E-32	yes	Bol009708	PREDICTED: myosin-11 [Brassica oleracea var. oleracea] [Brassica oleracea]	-	-	-	-	GO:0043231//intracellular membrane-bounded organelle;GO:0043226//organelle;GO:0005622//intracellular;GO:0043227//membrane-bounded organelle;GO:0005623//cell;GO:0044424//intracellular part;GO:0043229//intracellular organelle;GO:0044464//cell part	-	GO:0065007//biological regulation;GO:0050789//regulation of biological process;GO:2000026//regulation of multicellular organismal development;GO:0050793//regulation of developmental process;GO:0048509//regulation of meristem development;GO:0051239//regulation of multicellular organismal process
Bol009710	18.68	113.77	1.76	9.98	2.503464387	2.16E-16	6.29E-15	yes	Bol009710	BnaC05g17390D [Brassica napus]	-	-	-	-	GO:0044424//intracellular part;GO:0043229//intracellular organelle;GO:0005623//cell;GO:0043227//membrane-bounded organelle;GO:0043231//intracellular membrane-bounded organelle;GO:0044464//cell part;GO:0005622//intracellular;GO:0043226//organelle	-	GO:2000026//regulation of multicellular organismal development;GO:0050793//regulation of developmental process;GO:0048509//regulation of meristem development;GO:0050789//regulation of biological process;GO:0051239//regulation of multicellular organismal process;GO:0065007//biological regulation
Bol009765	0	14.48	0.001	0.17	7.409390936	0.000122627	0.000753351	yes	Bol009765	BnaC08g37680D [Brassica napus]	-	-	-	-	GO:0043228//non-membrane-bounded organelle;GO:0005623//cell;GO:0015629//actin cytoskeleton;GO:0044424//intracellular part;GO:0044464//cell part;GO:0005856//cytoskeleton;GO:0043229//intracellular organelle;GO:0005622//intracellular;GO:0043232//intracellular non-membrane-bounded organelle;GO:0043226//organelle	GO:0008092//cytoskeletal protein binding;GO:0097367//carbohydrate derivative binding;GO:0017111//nucleoside-triphosphatase activity;GO:0003824//catalytic activity;GO:0005488//binding;GO:0005515//protein binding;GO:0032549//ribonucleoside binding;GO:0001883//purine nucleoside binding;GO:1901363//heterocyclic compound binding;GO:0016817//hydrolase activity, acting on acid anhydrides;GO:0016462//pyr…	GO:0044699//single-organism process;GO:0032501//multicellular organismal process;GO:0044707//single-multicellular organism process;GO:0003006//developmental process involved in reproduction;GO:0046907//intracellular transport;GO:0000904//cell morphogenesis involved in differentiation;GO:0009605//response to external stimulus;GO:0051234//establishment of localization;GO:0009791//post-embryonic dev…
Bol009808	64.02	0	0.54	0.001	-9.076815597	3.02E-20	1.15E-18	yes	Bol009808	PREDICTED: helicase SEN1-like isoform X1 [Brassica napus]	-	-	-	-	-	-	-
Bol009822	15	36	1.14	2.55	1.161463423	0.011074141	0.037611377	yes	Bol009822	BnaC08g38360D [Brassica napus]	-	-	-	-	GO:0005623//cell;GO:0044424//intracellular part;GO:0043229//intracellular organelle;GO:0043226//organelle;GO:0043227//membrane-bounded organelle;GO:0005622//intracellular;GO:0044464//cell part;GO:0043231//intracellular membrane-bounded organelle	-	-
Bol009827	29.68	5.83	1.7	0.31	-2.455194626	1.31E-05	0.00010129	yes	Bol009827	LEM3 (ligand-effect modulator 3) family protein / CDC50 family protein [Arabidopsis thaliana]	-	-	-	-	GO:0031224//intrinsic component of membrane;GO:0044425//membrane part;GO:0016020//membrane	-	GO:0071669//plant-type cell wall organization or biogenesis;GO:0016043//cellular component organization;GO:0048468//cell development;GO:0071840//cellular component organization or biogenesis;GO:0032989//cellular component morphogenesis;GO:0032502//developmental process;GO:0071555//cell wall organization;GO:0030154//cell differentiation;GO:0000902//cell morphogenesis;GO:0048869//cellular developme…
Bol009831	293.15	0	4.86	0.001	-12.2467406	8.95E-90	2.27E-87	yes	Bol009831	PREDICTED: serine/threonine-protein kinase STE20-like [Brassica oleracea var. oleracea] [Brassica oleracea]	-	-	-	-	GO:0044424//intracellular part;GO:0043227//membrane-bounded organelle;GO:0043229//intracellular organelle;GO:0016020//membrane;GO:0043226//organelle;GO:0005623//cell;GO:0044444//cytoplasmic part;GO:0044464//cell part;GO:0005622//intracellular;GO:0005737//cytoplasm;GO:0043231//intracellular membrane-bounded organelle	GO:0016773//phosphotransferase activity, alcohol group as acceptor;GO:0032550//purine ribonucleoside binding;GO:0097159//organic cyclic compound binding;GO:0097367//carbohydrate derivative binding;GO:0001882//nucleoside binding;GO:0001883//purine nucleoside binding;GO:0016301//kinase activity;GO:0036094//small molecule binding;GO:0032549//ribonucleoside binding;GO:0016772//transferase activity, t…	GO:0044237//cellular metabolic process;GO:0009987//cellular process;GO:0071704//organic substance metabolic process;GO:0006796//phosphate-containing compound metabolic process;GO:0008152//metabolic process;GO:0044267//cellular protein metabolic process;GO:0019538//protein metabolic process;GO:0036211//protein modification process;GO:0044260//cellular macromolecule metabolic process;GO:0006464//ce…
Bol009836	5.18	101.06	0.23	4.19	4.187244478	1.96E-22	8.42E-21	yes	Bol009836	PREDICTED: probable serine incorporator [Brassica oleracea var. oleracea] [Brassica oleracea]	-	-	-	-	-	-	GO:0006605//protein targeting;GO:0051641//cellular localization;GO:0044765//single-organism transport;GO:0008104//protein localization;GO:0051649//establishment of localization in cell;GO:1902582//single-organism intracellular transport;GO:0033036//macromolecule localization;GO:0070727//cellular macromolecule localization;GO:0044699//single-organism process;GO:0051179//localization;GO:0015031//pr…
Bol009875	120.13	0	11.7	0.001	-13.51422091	5.43E-37	4.37E-35	yes	Bol009875	BnaA10g10260D [Brassica napus]	-	-	-	-	GO:0043231//intracellular membrane-bounded organelle;GO:0005811//lipid particle;GO:0043226//organelle;GO:0005622//intracellular;GO:0016020//membrane;GO:0043228//non-membrane-bounded organelle;GO:0043229//intracellular organelle;GO:0043232//intracellular non-membrane-bounded organelle;GO:0044425//membrane part;GO:0005623//cell;GO:0044424//intracellular part;GO:0031224//intrinsic component of membr…	GO:0003677//DNA binding;GO:0005488//binding;GO:0097159//organic cyclic compound binding;GO:0003676//nucleic acid binding;GO:0001071//nucleic acid binding transcription factor activity;GO:1901363//heterocyclic compound binding	GO:0032502//developmental process;GO:0044767//single-organism developmental process;GO:0000902//cell morphogenesis;GO:0032989//cellular component morphogenesis;GO:0009987//cellular process;GO:0048869//cellular developmental process;GO:0016043//cellular component organization;GO:0003006//developmental process involved in reproduction;GO:0010468//regulation of gene expression;GO:0009653//anatomical…
Bol009878	35.64	14.88	2.14	0.83	-1.366427555	0.001792659	0.008007038	yes	Bol009878	PREDICTED: KH domain-containing protein At5g56140 isoform X1 [Brassica oleracea var. oleracea] [Brassica oleracea]	-	-	-	-	GO:0043226//organelle;GO:0044424//intracellular part;GO:0044464//cell part;GO:0043231//intracellular membrane-bounded organelle;GO:0043227//membrane-bounded organelle;GO:0005622//intracellular;GO:0043229//intracellular organelle;GO:0005623//cell	GO:1901363//heterocyclic compound binding;GO:0097159//organic cyclic compound binding;GO:0003676//nucleic acid binding;GO:0005488//binding	-
Bol009895	0	12.5	0.001	0.31	8.276124405	0.000489894	0.002575505	yes	Bol009895	BnaA10g10470D [Brassica napus]	-	-	-	-	-	-	-
Bol009899	23.52	1.45	0.69	0.04	-4.108524457	1.57E-06	1.45E-05	yes	Bol009899	PREDICTED: peroxisome biogenesis protein 5 [Brassica napus]	Cellular Processes	Transport and catabolism	ko04146//Peroxisome	K13342	GO:0043229//intracellular organelle;GO:0005623//cell;GO:0044464//cell part;GO:0005737//cytoplasm;GO:0044444//cytoplasmic part;GO:0044424//intracellular part;GO:0043227//membrane-bounded organelle;GO:0043231//intracellular membrane-bounded organelle;GO:0005622//intracellular;GO:0043226//organelle;GO:0042579//microbody	GO:0033218//amide binding;GO:0000268//peroxisome targeting sequence binding;GO:0005488//binding;GO:0005048//signal sequence binding;GO:0042277//peptide binding	GO:0019752//carboxylic acid metabolic process;GO:0009719//response to endogenous stimulus;GO:0071704//organic substance metabolic process;GO:0044238//primary metabolic process;GO:0008152//metabolic process;GO:0051234//establishment of localization;GO:0044281//small molecule metabolic process;GO:0048193//Golgi vesicle transport;GO:0009062//fatty acid catabolic process;GO:0016054//organic acid cata…
Bol009907	0	14.13	0.001	0.38	8.569855608	0.000122627	0.000753351	yes	Bol009907	PREDICTED: glucosidase 2 subunit beta-like isoform X1 [Brassica napus]	Genetic Information Processing	Folding, sorting and degradation	ko04141//Protein processing in endoplasmic reticulum	K08288	GO:0043226//organelle;GO:0043227//membrane-bounded organelle;GO:0044424//intracellular part;GO:0043229//intracellular organelle;GO:0005622//intracellular;GO:0044464//cell part;GO:0043231//intracellular membrane-bounded organelle;GO:0005623//cell	GO:0005515//protein binding;GO:0005488//binding	GO:0044281//small molecule metabolic process;GO:0034641//cellular nitrogen compound metabolic process;GO:1901576//organic substance biosynthetic process;GO:0006810//transport;GO:0044283//small molecule biosynthetic process;GO:0051704//multi-organism process;GO:0051273//beta-glucan metabolic process;GO:0044723//single-organism carbohydrate metabolic process;GO:0006790//sulfur compound metabolic pr…
Bol009919	73.4	16.66	2.46	0.52	-2.242074787	1.75E-10	2.83E-09	yes	Bol009919	PREDICTED: chaperonin 60 subunit beta 3, chloroplastic [Brassica napus]	Genetic Information Processing	Folding, sorting and degradation	ko03018//RNA degradation	K04077	GO:0005737//cytoplasm;GO:0044464//cell part;GO:0005623//cell;GO:0043227//membrane-bounded organelle;GO:0043231//intracellular membrane-bounded organelle;GO:0044424//intracellular part;GO:0044444//cytoplasmic part;GO:0009536//plastid;GO:0005622//intracellular;GO:0043229//intracellular organelle;GO:0043226//organelle	GO:0005488//binding;GO:0001883//purine nucleoside binding;GO:1901363//heterocyclic compound binding;GO:0097159//organic cyclic compound binding;GO:0032550//purine ribonucleoside binding;GO:0032549//ribonucleoside binding;GO:0036094//small molecule binding;GO:0001882//nucleoside binding;GO:0097367//carbohydrate derivative binding	GO:0009987//cellular process;GO:0006457//protein folding
Bol009937	57.96	155.36	6.8	16.93	1.315975322	6.64E-10	1.00E-08	yes	Bol009937	BnaCnng17310D [Brassica napus]	-	-	-	-	GO:0043229//intracellular organelle;GO:0044464//cell part;GO:0043226//organelle;GO:0005623//cell;GO:0044424//intracellular part;GO:0005622//intracellular;GO:0043227//membrane-bounded organelle;GO:0043231//intracellular membrane-bounded organelle	-	GO:0071704//organic substance metabolic process;GO:0019538//protein metabolic process;GO:0044260//cellular macromolecule metabolic process;GO:0051704//multi-organism process;GO:0006979//response to oxidative stress;GO:0044237//cellular metabolic process;GO:0044238//primary metabolic process;GO:0000302//response to reactive oxygen species;GO:0006955//immune response;GO:0009814//defense response, i…
Bol009957	27	6	1.16	0.24	-2.273018494	0.000197437	0.001157924	yes	Bol009957	PREDICTED: UBX domain-containing protein 2 [Brassica rapa]	-	-	-	-	GO:0005622//intracellular;GO:0043229//intracellular organelle;GO:0043226//organelle;GO:0044464//cell part;GO:0044424//intracellular part;GO:0005623//cell	-	-
Bol009963	10.89	0	0.28	0.001	-8.129283017	0.00097925	0.004696534	yes	Bol009963	BnaC04g28980D [Brassica napus]	-	-	-	-	-	-	GO:0048856//anatomical structure development;GO:0040029//regulation of gene expression, epigenetic;GO:0034641//cellular nitrogen compound metabolic process;GO:0009987//cellular process;GO:0044237//cellular metabolic process;GO:0010556//regulation of macromolecule biosynthetic process;GO:0009889//regulation of biosynthetic process;GO:0044763//single-organism cellular process;GO:0048513//animal org…
Bol009967	10	0	0.24	0.001	-7.906890596	0.001957522	0.008568948	yes	Bol009967	PREDICTED: protein transport protein SEC23-like [Brassica oleracea var. oleracea] [Brassica oleracea]	Genetic Information Processing	Folding, sorting and degradation	ko04141//Protein processing in endoplasmic reticulum	K14006	GO:0044422//organelle part;GO:0098796//membrane protein complex;GO:0030659//cytoplasmic vesicle membrane;GO:0030120//vesicle coat;GO:0044424//intracellular part;GO:0043229//intracellular organelle;GO:0044446//intracellular organelle part;GO:0032991//macromolecular complex;GO:0044425//membrane part;GO:0031982//vesicle;GO:0005622//intracellular;GO:0048475//coated membrane;GO:0012506//vesicle membra…	GO:0043167//ion binding;GO:0046914//transition metal ion binding;GO:0046872//metal ion binding;GO:0043169//cation binding;GO:0005488//binding	GO:0044281//small molecule metabolic process;GO:0071702//organic substance transport;GO:0044763//single-organism cellular process;GO:0006812//cation transport;GO:0006006//glucose metabolic process;GO:0006811//ion transport;GO:0016192//vesicle-mediated transport;GO:1902578//single-organism localization;GO:0051649//establishment of localization in cell;GO:0070838//divalent metal ion transport;GO:00…
Bol009974	15081	4412	577.24	156.95	-1.878866246	0	0	yes	Bol009974	PREDICTED: probable glucan endo-1,3-beta-glucosidase A6 [Brassica oleracea var. oleracea] [Brassica oleracea]	-	-	-	-	GO:0016020//membrane	GO:0003824//catalytic activity;GO:0016787//hydrolase activity;GO:0004553//hydrolase activity, hydrolyzing O-glycosyl compounds;GO:0016798//hydrolase activity, acting on glycosyl bonds;GO:0015926//glucosidase activity;GO:0008422//beta-glucosidase activity	GO:0048856//anatomical structure development;GO:0032989//cellular component morphogenesis;GO:0000003//reproduction;GO:0010208//pollen wall assembly;GO:0009653//anatomical structure morphogenesis;GO:0008152//metabolic process;GO:0071840//cellular component organization or biogenesis;GO:0032502//developmental process;GO:0048229//gametophyte development;GO:0022414//reproductive process;GO:0006950//r…
Bol009993	120	316	1.58	3.86	1.288676289	5.07E-18	1.65E-16	yes	Bol009993	PREDICTED: protein RNA-directed DNA methylation 3 [Brassica oleracea var. oleracea] [Brassica oleracea]	-	-	-	-	GO:0043226//organelle;GO:0005622//intracellular;GO:0005623//cell;GO:0044424//intracellular part;GO:0044464//cell part;GO:0043231//intracellular membrane-bounded organelle;GO:0043227//membrane-bounded organelle;GO:0043229//intracellular organelle	GO:0005488//binding	GO:0006304//DNA modification;GO:1901360//organic cyclic compound metabolic process;GO:0071407//cellular response to organic cyclic compound;GO:0046483//heterocycle metabolic process;GO:1901698//response to nitrogen compound;GO:0014070//response to organic cyclic compound;GO:0044710//single-organism metabolic process;GO:0006396//RNA processing;GO:0070918//production of small RNA involved in gene s…
Bol010018	21	6	1.05	0.28	-1.906890596	0.003742364	0.015079435	yes	Bol010018	BnaCnng10500D [Brassica napus]	-	-	-	-	-	GO:0016788//hydrolase activity, acting on ester bonds;GO:0003824//catalytic activity;GO:0016787//hydrolase activity	GO:0071704//organic substance metabolic process;GO:0008152//metabolic process;GO:0044710//single-organism metabolic process;GO:0006629//lipid metabolic process;GO:0044238//primary metabolic process;GO:0044699//single-organism process
Bol010035	33.16	8.5	1.52	0.36	-2.078002512	6.99E-05	0.000455115	yes	Bol010035	PREDICTED: heat stress transcription factor A-3 [Brassica oleracea var. oleracea] [Brassica oleracea]	-	-	-	-	GO:0005622//intracellular;GO:0043231//intracellular membrane-bounded organelle;GO:0043226//organelle;GO:0043227//membrane-bounded organelle;GO:0044424//intracellular part;GO:0043229//intracellular organelle;GO:0005623//cell;GO:0044464//cell part	GO:0097159//organic cyclic compound binding;GO:0003677//DNA binding;GO:0005488//binding;GO:0003676//nucleic acid binding;GO:1901363//heterocyclic compound binding;GO:0001071//nucleic acid binding transcription factor activity	GO:0050789//regulation of biological process;GO:0009987//cellular process;GO:0044237//cellular metabolic process;GO:0009059//macromolecule biosynthetic process;GO:0044260//cellular macromolecule metabolic process;GO:0065007//biological regulation;GO:0019222//regulation of metabolic process;GO:0034645//cellular macromolecule biosynthetic process;GO:0010468//regulation of gene expression;GO:0071704…
Bol010062	124.73	302.64	1.75	3.94	1.170840708	4.66E-15	1.21E-13	yes	Bol010062	PREDICTED: ethylene-insensitive protein 2 [Brassica oleracea var. oleracea] [Brassica oleracea]	Environmental Information Processing	Signal transduction	ko04075//Plant hormone signal transduction	K14513	GO:0044425//membrane part;GO:0044464//cell part;GO:0031224//intrinsic component of membrane;GO:0016020//membrane;GO:0005623//cell	GO:0005488//binding	GO:0022622//root system development;GO:0051641//cellular localization;GO:0009888//tissue development;GO:0090558//plant epidermis development;GO:0006625//protein targeting to peroxisome;GO:0009620//response to fungus;GO:1901419//regulation of response to alcohol;GO:0009790//embryo development;GO:0048193//Golgi vesicle transport;GO:0048364//root development;GO:0035556//intracellular signal transduc…
Bol010065	0	14.73	0.001	0.82	9.6794801	0.000122627	0.000753351	yes	Bol010065	polyubiquitin 3 [Arabidopsis thaliana]	-	-	-	-	GO:0043227//membrane-bounded organelle;GO:0043229//intracellular organelle;GO:0043231//intracellular membrane-bounded organelle;GO:0044464//cell part;GO:0005623//cell;GO:0005622//intracellular;GO:0044424//intracellular part;GO:0043226//organelle	-	GO:1901575//organic substance catabolic process;GO:0006810//transport;GO:0009628//response to abiotic stimulus;GO:0009416//response to light stimulus;GO:0006464//cellular protein modification process;GO:0044699//single-organism process;GO:0036211//protein modification process;GO:0044257//cellular protein catabolic process;GO:0009057//macromolecule catabolic process;GO:0051641//cellular localizati…
Bol010076	944.21	474.59	39.06	18.25	-1.097795485	1.91E-41	1.82E-39	yes	Bol010076	PREDICTED: protein IQ-DOMAIN 1-like isoform X1 [Brassica oleracea var. oleracea] [Brassica oleracea]	-	-	-	-	-	-	-
Bol010096	25.99	7.26	2.85	0.74	-1.945364743	0.000829453	0.004100121	yes	Bol010096	BnaA10g27020D [Brassica napus]	-	-	-	-	-	-	GO:0044237//cellular metabolic process;GO:0006725//cellular aromatic compound metabolic process;GO:0006807//nitrogen compound metabolic process;GO:0009451//RNA modification;GO:0061024//membrane organization;GO:0046483//heterocycle metabolic process;GO:0044238//primary metabolic process;GO:0043412//macromolecule modification;GO:0009987//cellular process;GO:0016043//cellular component organization;…
Bol010103	1885	505	104.53	26.03	-2.005669837	8.36E-188	5.46E-185	yes	Bol010103	PREDICTED: short-chain dehydrogenase TIC 32, chloroplastic-like [Brassica oleracea var. oleracea] [Brassica oleracea]	-	-	-	-	-	GO:0003824//catalytic activity	GO:0044710//single-organism metabolic process;GO:0008152//metabolic process;GO:0044699//single-organism process
Bol010123	0	27.04	0.001	0.51	8.994353437	3.03E-08	3.68E-07	yes	Bol010123	PREDICTED: UPF0505 protein [Brassica oleracea var. oleracea] [Brassica oleracea]	-	-	-	-	-	-	-
Bol010132	0	7	0.001	0.69	9.430452552	0.01564141	0.049781963	yes	Bol010132	PREDICTED: stigma-specific STIG1-like protein 4 [Brassica oleracea var. oleracea] [Brassica oleracea]	-	-	-	-	-	-	GO:0006355//regulation of transcription, DNA-templated;GO:0050794//regulation of cellular process;GO:0031326//regulation of cellular biosynthetic process;GO:0065007//biological regulation;GO:0051171//regulation of nitrogen compound metabolic process;GO:0080090//regulation of primary metabolic process;GO:2001141//regulation of RNA biosynthetic process;GO:0010556//regulation of macromolecule biosyn…
Bol010161	7.29	0	0.12	0.001	-6.906890596	0.01564141	0.049781963	yes	Bol010161	BnaC06g03520D [Brassica napus]	-	-	-	-	GO:0043229//intracellular organelle;GO:0005623//cell;GO:0043232//intracellular non-membrane-bounded organelle;GO:0043226//organelle;GO:0015629//actin cytoskeleton;GO:0005856//cytoskeleton;GO:0043228//non-membrane-bounded organelle;GO:0005622//intracellular;GO:0044464//cell part;GO:0044424//intracellular part	GO:0016462//pyrophosphatase activity;GO:0097159//organic cyclic compound binding;GO:0016787//hydrolase activity;GO:0032550//purine ribonucleoside binding;GO:0036094//small molecule binding;GO:0005488//binding;GO:0001882//nucleoside binding;GO:0016817//hydrolase activity, acting on acid anhydrides;GO:0001883//purine nucleoside binding;GO:0017111//nucleoside-triphosphatase activity;GO:0003824//cata…	-
Bol010166	29.51	0	1.31	0.001	-10.3553511	1.90E-09	2.71E-08	yes	Bol010166	MuDR family transposase [Arabidopsis thaliana]	-	-	-	-	-	GO:0043167//ion binding;GO:0046914//transition metal ion binding;GO:0046872//metal ion binding;GO:0043169//cation binding;GO:0005488//binding	-
Bol010204	0	6.75	0.001	0.3	8.22881869	0.01564141	0.049781963	yes	Bol010204	BnaC08g11250D [Brassica napus]	-	-	-	-	GO:0016020//membrane;GO:0031224//intrinsic component of membrane;GO:0044425//membrane part	GO:0015205//nucleobase transmembrane transporter activity;GO:0022857//transmembrane transporter activity;GO:0005215//transporter activity;GO:0022892//substrate-specific transporter activity;GO:0022891//substrate-specific transmembrane transporter activity	GO:0044765//single-organism transport;GO:0071705//nitrogen compound transport;GO:0051179//localization;GO:0044763//single-organism cellular process;GO:0015851//nucleobase transport;GO:0009987//cellular process;GO:0071702//organic substance transport;GO:0006810//transport;GO:0051234//establishment of localization;GO:0044699//single-organism process;GO:1902578//single-organism localization
Bol010225	0	59.74	0.001	1.67	10.70563239	7.53E-18	2.41E-16	yes	Bol010225	PREDICTED: serine/threonine-protein phosphatase BSL1-like isoform X2 [Brassica oleracea var. oleracea] [Brassica oleracea]	-	-	-	-	GO:0043226//organelle;GO:0016020//membrane;GO:0044424//intracellular part;GO:0005622//intracellular;GO:0043231//intracellular membrane-bounded organelle;GO:0044464//cell part;GO:0005623//cell;GO:0043229//intracellular organelle;GO:0043227//membrane-bounded organelle	GO:0003824//catalytic activity;GO:0043169//cation binding;GO:0005488//binding;GO:0016787//hydrolase activity;GO:0042578//phosphoric ester hydrolase activity;GO:0016788//hydrolase activity, acting on ester bonds;GO:0046914//transition metal ion binding;GO:0043167//ion binding;GO:0016791//phosphatase activity;GO:0046872//metal ion binding	GO:0008152//metabolic process;GO:0044237//cellular metabolic process;GO:0006796//phosphate-containing compound metabolic process;GO:0009987//cellular process;GO:0006793//phosphorus metabolic process
Bol010248	8	0	0.25	0.001	-7.965784285	0.007823441	0.027985303	yes	Bol010248	BnaA05g26210D [Brassica napus]	-	-	-	-	GO:0005623//cell;GO:0043229//intracellular organelle;GO:0043231//intracellular membrane-bounded organelle;GO:0043226//organelle;GO:0005622//intracellular;GO:0044464//cell part;GO:0043227//membrane-bounded organelle;GO:0044424//intracellular part	GO:0003676//nucleic acid binding;GO:0097159//organic cyclic compound binding;GO:0005488//binding;GO:1901363//heterocyclic compound binding	-
Bol010265	6.48	92.96	0.06	0.79	3.718818247	2.08E-19	7.43E-18	yes	Bol010265	PREDICTED: protein PHOTOPERIOD-INDEPENDENT EARLY FLOWERING 1 isoform X2 [Brassica oleracea var. oleracea] [Brassica oleracea]	-	-	-	-	GO:0043226//organelle;GO:0044424//intracellular part;GO:0044422//organelle part;GO:0030312//external encapsulating structure;GO:0043231//intracellular membrane-bounded organelle;GO:0044464//cell part;GO:0005623//cell;GO:0043227//membrane-bounded organelle;GO:0090544//BAF-type complex;GO:0032991//macromolecular complex;GO:0005634//nucleus;GO:0005622//intracellular;GO:0044428//nuclear part;GO:00432…	GO:0032550//purine ribonucleoside binding;GO:0097367//carbohydrate derivative binding;GO:0005488//binding;GO:0036094//small molecule binding;GO:1901363//heterocyclic compound binding;GO:0016818//hydrolase activity, acting on acid anhydrides, in phosphorus-containing anhydrides;GO:0003824//catalytic activity;GO:0097159//organic cyclic compound binding;GO:0001883//purine nucleoside binding;GO:00036…	GO:0050896//response to stimulus;GO:0000902//cell morphogenesis;GO:0048869//cellular developmental process;GO:0090567//reproductive shoot system development;GO:0006325//chromatin organization;GO:0065007//biological regulation;GO:0022622//root system development;GO:0048580//regulation of post-embryonic development;GO:0009617//response to bacterium;GO:0048646//anatomical structure formation involve…
Bol010267	0	219.15	0.001	7.84	12.93663794	4.94E-62	7.92E-60	yes	Bol010267	PREDICTED: phosphoglycerate kinase 1, chloroplastic [Brassica oleracea var. oleracea] [Brassica oleracea]	Metabolism	Energy metabolism;Carbohydrate metabolism;Global and Overview	ko01200//Carbon metabolism;ko01230//Biosynthesis of amino acids;ko00010//Glycolysis / Gluconeogenesis;ko00710//Carbon fixation in photosynthetic organisms	K00927	GO:0043226//organelle;GO:0043227//membrane-bounded organelle;GO:0009526//plastid envelope;GO:0031975//envelope;GO:0030312//external encapsulating structure;GO:0009532//plastid stroma;GO:0009536//plastid;GO:0044444//cytoplasmic part;GO:0044446//intracellular organelle part;GO:0005622//intracellular;GO:0005623//cell;GO:0043231//intracellular membrane-bounded organelle;GO:0044422//organelle part;GO:…	GO:0036094//small molecule binding;GO:0032549//ribonucleoside binding;GO:0001882//nucleoside binding;GO:0097159//organic cyclic compound binding;GO:1901363//heterocyclic compound binding;GO:0003824//catalytic activity;GO:0016772//transferase activity, transferring phosphorus-containing groups;GO:0016301//kinase activity;GO:0016740//transferase activity;GO:0005488//binding;GO:0032550//purine ribon…	GO:0044237//cellular metabolic process;GO:0046483//heterocycle metabolic process;GO:0042537//benzene-containing compound metabolic process;GO:0006955//immune response;GO:0009668//plastid membrane organization;GO:0061024//membrane organization;GO:0010038//response to metal ion;GO:0055086//nucleobase-containing small molecule metabolic process;GO:0050801//ion homeostasis;GO:0006732//coenzyme metabo…
Bol010268	18	3	0.88	0.14	-2.652076697	0.000860688	0.004231148	yes	Bol010268	PREDICTED: probable ubiquitin-conjugating enzyme E2 23 [Brassica oleracea var. oleracea] [Brassica oleracea]	-	-	-	-	GO:0044424//intracellular part;GO:0005622//intracellular;GO:0043227//membrane-bounded organelle;GO:0005623//cell;GO:0043231//intracellular membrane-bounded organelle;GO:0043226//organelle;GO:0043229//intracellular organelle;GO:0044464//cell part	GO:0016740//transferase activity;GO:0019787//ubiquitin-like protein transferase activity;GO:0003824//catalytic activity	-
Bol010303	8.11	0	0.54	0.001	-9.076815597	0.007823441	0.027985303	yes	Bol010303	BnaA05g26740D [Brassica napus]	-	-	-	-	-	-	GO:0019751//polyol metabolic process;GO:0009058//biosynthetic process;GO:1901615//organic hydroxy compound metabolic process;GO:0001101//response to acid chemical;GO:0006796//phosphate-containing compound metabolic process;GO:0044281//small molecule metabolic process;GO:0032958//inositol phosphate biosynthetic process;GO:0043647//inositol phosphate metabolic process;GO:1901576//organic substance …
Bol010320	24.47	2.96	3.22	0.36	-3.160991877	2.78E-05	0.000199288	yes	Bol010320	PREDICTED: vesicle transport v-SNARE 12-like [Brassica napus]	Genetic Information Processing	Folding, sorting and degradation	ko04130//SNARE interactions in vesicular transport	K08493	-	-	-
Bol010326	362.17	173.73	10.21	4.55	-1.166044416	5.32E-19	1.84E-17	yes	Bol010326	PREDICTED: GTPase Der isoform X1 [Brassica oleracea var. oleracea] [Brassica oleracea]	-	-	-	-	GO:0043231//intracellular membrane-bounded organelle;GO:0044424//intracellular part;GO:0009536//plastid;GO:0043226//organelle;GO:0043229//intracellular organelle;GO:0043227//membrane-bounded organelle;GO:0005622//intracellular;GO:0044444//cytoplasmic part;GO:0005623//cell;GO:0044464//cell part;GO:0005737//cytoplasm	GO:0097367//carbohydrate derivative binding;GO:0032549//ribonucleoside binding;GO:0097159//organic cyclic compound binding;GO:0001883//purine nucleoside binding;GO:1901363//heterocyclic compound binding;GO:0032550//purine ribonucleoside binding;GO:0036094//small molecule binding;GO:0005488//binding;GO:0001882//nucleoside binding	GO:0044238//primary metabolic process;GO:0034660//ncRNA metabolic process;GO:0006807//nitrogen compound metabolic process;GO:0016072//rRNA metabolic process;GO:0016043//cellular component organization;GO:0044260//cellular macromolecule metabolic process;GO:0006725//cellular aromatic compound metabolic process;GO:0006139//nucleobase-containing compound metabolic process;GO:0006996//organelle organ…
Bol010336	752.85	0	27.18	0.001	-14.73025784	5.01E-226	4.16E-223	yes	Bol010336	PREDICTED: fatty acyl-CoA reductase 2-like [Brassica oleracea var. oleracea] [Brassica oleracea]	Metabolism;Cellular Processes	Transport and catabolism;Lipid metabolism	ko04146//Peroxisome;ko00073//Cutin, suberine and wax biosynthesis	K13356	GO:0043231//intracellular membrane-bounded organelle;GO:0005623//cell;GO:0031975//envelope;GO:0005737//cytoplasm;GO:0030054//cell junction;GO:0031967//organelle envelope;GO:0043227//membrane-bounded organelle;GO:0005911//cell-cell junction;GO:0043229//intracellular organelle;GO:0016020//membrane;GO:0009526//plastid envelope;GO:0005622//intracellular;GO:0044444//cytoplasmic part;GO:0005576//extrac…	GO:0016620//oxidoreductase activity, acting on the aldehyde or oxo group of donors, NAD or NADP as acceptor;GO:0046914//transition metal ion binding;GO:0003824//catalytic activity;GO:0008168//methyltransferase activity;GO:0016741//transferase activity, transferring one-carbon groups;GO:0016740//transferase activity;GO:0005488//binding;GO:0043167//ion binding;GO:0008172//S-methyltransferase activi…	GO:0006807//nitrogen compound metabolic process;GO:0044711//single-organism biosynthetic process;GO:0044249//cellular biosynthetic process;GO:0032502//developmental process;GO:0008652//cellular amino acid biosynthetic process;GO:0006082//organic acid metabolic process;GO:0044699//single-organism process;GO:0016043//cellular component organization;GO:0071704//organic substance metabolic process;GO…
Bol010371	0.69	21.98	0.04	1.28	5	1.11E-05	8.65E-05	yes	Bol010371	PREDICTED: ninja-family protein AFP2-like [Brassica napus]	-	-	-	-	GO:0043227//membrane-bounded organelle;GO:0043226//organelle;GO:0043231//intracellular membrane-bounded organelle;GO:0043229//intracellular organelle;GO:0005622//intracellular;GO:0044424//intracellular part;GO:0005623//cell;GO:0044464//cell part	GO:0005488//binding	GO:0006950//response to stress;GO:0007154//cell communication;GO:0070887//cellular response to chemical stimulus;GO:2000112//regulation of cellular macromolecule biosynthetic process;GO:0050896//response to stimulus;GO:0006355//regulation of transcription, DNA-templated;GO:0044763//single-organism cellular process;GO:0050789//regulation of biological process;GO:0009889//regulation of biosynthetic…
Bol010372	17.51	70.07	0.79	2.95	1.900790396	1.31E-07	1.44E-06	yes	Bol010372	PREDICTED: ras GTPase-activating protein-binding protein 1-like isoform X1 [Brassica napus]	-	-	-	-	GO:0044464//cell part;GO:0005623//cell;GO:0044424//intracellular part;GO:0005622//intracellular	GO:0097159//organic cyclic compound binding;GO:0003676//nucleic acid binding;GO:0005488//binding;GO:0036094//small molecule binding;GO:1901363//heterocyclic compound binding	GO:1901360//organic cyclic compound metabolic process;GO:0006810//transport;GO:0009987//cellular process;GO:0044763//single-organism cellular process;GO:0044699//single-organism process;GO:0044237//cellular metabolic process;GO:0034641//cellular nitrogen compound metabolic process;GO:0051234//establishment of localization;GO:0046483//heterocycle metabolic process;GO:0006139//nucleobase-containing…
Bol010411	7	0	0.4	0.001	-8.64385619	0.01564141	0.049781963	yes	Bol010411	PREDICTED: 1-aminocyclopropane-1-carboxylate oxidase 3-like isoform X1 [Brassica napus]	Metabolism	Amino acid metabolism	ko00270//Cysteine and methionine metabolism	K05933	-	GO:0016705//oxidoreductase activity, acting on paired donors, with incorporation or reduction of molecular oxygen;GO:0043167//ion binding;GO:0003824//catalytic activity;GO:0019842//vitamin binding;GO:0016638//oxidoreductase activity, acting on the CH-NH2 group of donors;GO:0005488//binding;GO:0016491//oxidoreductase activity;GO:0016641//oxidoreductase activity, acting on the CH-NH2 group of donor…	GO:0044710//single-organism metabolic process;GO:0044237//cellular metabolic process;GO:0033993//response to lipid;GO:0042221//response to chemical;GO:0010033//response to organic substance;GO:1901700//response to oxygen-containing compound;GO:0008152//metabolic process;GO:0044699//single-organism process;GO:0043449//cellular alkene metabolic process;GO:0009692//ethylene metabolic process;GO:0071…
Bol010440	36.48	135.12	1.52	5.23	1.782739623	9.77E-13	2.01E-11	yes	Bol010440	PREDICTED: ACT domain-containing protein ACR8 isoform X1 [Brassica napus]	-	-	-	-	-	GO:0005488//binding;GO:0036094//small molecule binding;GO:0031406//carboxylic acid binding;GO:0043168//anion binding;GO:0043177//organic acid binding;GO:0043167//ion binding	GO:0050896//response to stimulus;GO:0001101//response to acid chemical;GO:0042221//response to chemical
Bol010441	90.99	0	3.07	0.001	-11.58402294	2.50E-28	1.41E-26	yes	Bol010441	PREDICTED: armadillo repeat-containing kinesin-like protein 3 isoform X1 [Brassica napus]	-	-	-	-	GO:0044424//intracellular part;GO:0005622//intracellular;GO:0005856//cytoskeleton;GO:0005623//cell;GO:0044430//cytoskeletal part;GO:0043234//protein complex;GO:0005875//microtubule associated complex;GO:0044446//intracellular organelle part;GO:0015630//microtubule cytoskeleton;GO:0044422//organelle part;GO:0043228//non-membrane-bounded organelle;GO:0043232//intracellular non-membrane-bounded orga…	GO:0016787//hydrolase activity;GO:0016817//hydrolase activity, acting on acid anhydrides;GO:1901363//heterocyclic compound binding;GO:0017111//nucleoside-triphosphatase activity;GO:0015631//tubulin binding;GO:0097367//carbohydrate derivative binding;GO:0005515//protein binding;GO:0003774//motor activity;GO:0097159//organic cyclic compound binding;GO:0016462//pyrophosphatase activity;GO:0001882//n…	GO:0032501//multicellular organismal process;GO:0007017//microtubule-based process;GO:0000003//reproduction;GO:0003002//regionalization;GO:0009653//anatomical structure morphogenesis;GO:0044763//single-organism cellular process;GO:0009987//cellular process;GO:0048856//anatomical structure development;GO:0050789//regulation of biological process;GO:0007389//pattern specification process;GO:0009799…
Bol010460	85.73	10.77	2.01	0.23	-3.127489735	1.15E-16	3.43E-15	yes	Bol010460	BnaC02g45900D [Brassica napus]	-	-	-	-	GO:0044424//intracellular part;GO:0043226//organelle;GO:0005623//cell;GO:0043227//membrane-bounded organelle;GO:0043231//intracellular membrane-bounded organelle;GO:0044464//cell part;GO:0043229//intracellular organelle;GO:0005622//intracellular	GO:0016740//transferase activity;GO:0019787//ubiquitin-like protein transferase activity;GO:0003824//catalytic activity	GO:0044237//cellular metabolic process;GO:0043412//macromolecule modification;GO:0043170//macromolecule metabolic process;GO:0044260//cellular macromolecule metabolic process;GO:0071704//organic substance metabolic process;GO:0044238//primary metabolic process;GO:0009987//cellular process;GO:0070647//protein modification by small protein conjugation or removal;GO:0006464//cellular protein modific…
Bol010465	48.18	8.74	1.59	0.27	-2.557995453	1.64E-08	2.06E-07	yes	Bol010465	PREDICTED: uncharacterized protein LOC103844987 [Brassica rapa]	-	-	-	-	-	-	-
Bol010633	0	9.61	0.001	0.4	8.64385619	0.003913285	0.015539803	yes	Bol010633	PREDICTED: F-box protein CPR30-like [Brassica oleracea var. oleracea] [Brassica oleracea]	-	-	-	-	GO:0005622//intracellular;GO:0005623//cell;GO:0043226//organelle;GO:0044424//intracellular part;GO:0043227//membrane-bounded organelle;GO:0043231//intracellular membrane-bounded organelle;GO:0043229//intracellular organelle;GO:0044464//cell part	-	GO:0033554//cellular response to stress;GO:0009892//negative regulation of metabolic process;GO:0009894//regulation of catabolic process;GO:0009987//cellular process;GO:0051716//cellular response to stimulus;GO:0006952//defense response;GO:0019538//protein metabolic process;GO:0070647//protein modification by small protein conjugation or removal;GO:0044237//cellular metabolic process;GO:0036211//…
Bol010671	14.87	0	0.78	0.001	-9.607330314	6.14E-05	0.000404411	yes	Bol010671	PREDICTED: ecotropic viral integration site 5 protein homolog [Brassica oleracea var. oleracea] [Brassica oleracea]	-	-	-	-	GO:0005623//cell;GO:0044424//intracellular part;GO:0005622//intracellular;GO:0044464//cell part	-	-
Bol010676	38.32	0	1.41	0.001	-10.46147945	3.78E-12	7.31E-11	yes	Bol010676	BnaC03g32870D [Brassica napus]	-	-	-	-	-	GO:0003824//catalytic activity;GO:0016740//transferase activity	GO:0019758//glycosinolate biosynthetic process;GO:0044237//cellular metabolic process;GO:0009628//response to abiotic stimulus;GO:1902578//single-organism localization;GO:0006996//organelle organization;GO:0006810//transport;GO:1901135//carbohydrate derivative metabolic process;GO:0050896//response to stimulus;GO:0006790//sulfur compound metabolic process;GO:0030001//metal ion transport;GO:004343…
Bol010683	58.35	4.69	3.35	0.25	-3.744161096	7.95E-14	1.83E-12	yes	Bol010683	PREDICTED: transcription factor TCP13-like [Brassica oleracea var. oleracea] [Brassica oleracea]	-	-	-	-	GO:0009536//plastid;GO:0043226//organelle;GO:0005623//cell;GO:0043229//intracellular organelle;GO:0043231//intracellular membrane-bounded organelle;GO:0044464//cell part;GO:0044424//intracellular part;GO:0044444//cytoplasmic part;GO:0043227//membrane-bounded organelle;GO:0005622//intracellular;GO:0005737//cytoplasm	GO:0005488//binding	GO:0032787//monocarboxylic acid metabolic process;GO:0048827//phyllome development;GO:0019752//carboxylic acid metabolic process;GO:0060255//regulation of macromolecule metabolic process;GO:0040034//regulation of development, heterochronic;GO:0042221//response to chemical;GO:0044281//small molecule metabolic process;GO:0009058//biosynthetic process;GO:0007275//multicellular organism development;G…
Bol010730	21.87	52.77	3.2	7.17	1.163901214	0.001546482	0.007039703	yes	Bol010730	PREDICTED: 54S ribosomal protein L37, mitochondrial-like [Gossypium arboreum]	-	-	-	-	GO:0043229//intracellular organelle;GO:0043231//intracellular membrane-bounded organelle;GO:1990904//ribonucleoprotein complex;GO:0032991//macromolecular complex;GO:0043227//membrane-bounded organelle;GO:0043226//organelle;GO:0030529//intracellular ribonucleoprotein complex;GO:0044424//intracellular part;GO:0005622//intracellular;GO:0005623//cell;GO:0044464//cell part	-	GO:0016053//organic acid biosynthetic process;GO:1901564//organonitrogen compound metabolic process;GO:0044249//cellular biosynthetic process;GO:0044710//single-organism metabolic process;GO:0046483//heterocycle metabolic process;GO:0000096//sulfur amino acid metabolic process;GO:0006725//cellular aromatic compound metabolic process;GO:0044711//single-organism biosynthetic process;GO:0006139//nuc…
Bol010749	6.95	25.1	0.17	0.56	1.719892081	0.003350451	0.013698837	yes	Bol010749	BnaC03g32120D [Brassica napus]	-	-	-	-	-	-	-
Bol010758	0	205.11	0.001	7.03	12.77930897	3.33E-58	4.93E-56	yes	Bol010758	PREDICTED: DEAD-box ATP-dependent RNA helicase 8-like [Brassica oleracea var. oleracea] [Brassica oleracea]	Genetic Information Processing	Folding, sorting and degradation	ko03018//RNA degradation	K12614	GO:0005622//intracellular;GO:0044444//cytoplasmic part;GO:0036464//cytoplasmic ribonucleoprotein granule;GO:1990904//ribonucleoprotein complex;GO:0043226//organelle;GO:0005737//cytoplasm;GO:0044424//intracellular part;GO:0043228//non-membrane-bounded organelle;GO:0035770//ribonucleoprotein granule;GO:0043232//intracellular non-membrane-bounded organelle;GO:0032991//macromolecular complex;GO:00305…	GO:0001883//purine nucleoside binding;GO:0001882//nucleoside binding;GO:0003676//nucleic acid binding;GO:0005488//binding;GO:0016887//ATPase activity;GO:0017111//nucleoside-triphosphatase activity;GO:0097367//carbohydrate derivative binding;GO:0097159//organic cyclic compound binding;GO:0032549//ribonucleoside binding;GO:0016817//hydrolase activity, acting on acid anhydrides;GO:0003824//catalytic…	GO:0033036//macromolecule localization;GO:0016070//RNA metabolic process;GO:0044238//primary metabolic process;GO:0060255//regulation of macromolecule metabolic process;GO:0006139//nucleobase-containing compound metabolic process;GO:0044237//cellular metabolic process;GO:0010467//gene expression;GO:0044764//multi-organism cellular process;GO:0019222//regulation of metabolic process;GO:0051179//lo…
Bol010769	40.95	0	1.83	0.001	-10.83762793	4.75E-13	1.02E-11	yes	Bol010769	BnaC03g31900D [Brassica napus]	Metabolism	Metabolism of terpenoids and polyketides	ko00900//Terpenoid backbone biosynthesis	K06013	GO:0031090//organelle membrane;GO:0043231//intracellular membrane-bounded organelle;GO:0044422//organelle part;GO:0043226//organelle;GO:0031224//intrinsic component of membrane;GO:0043227//membrane-bounded organelle;GO:0044424//intracellular part;GO:0016020//membrane;GO:0044425//membrane part;GO:0044464//cell part;GO:0043229//intracellular organelle;GO:0005622//intracellular;GO:0005623//cell	GO:0004175//endopeptidase activity;GO:0008233//peptidase activity;GO:0070011//peptidase activity, acting on L-amino acid peptides;GO:0016787//hydrolase activity;GO:0005488//binding;GO:0043169//cation binding;GO:0043167//ion binding;GO:0003824//catalytic activity	GO:0051604//protein maturation;GO:0010467//gene expression;GO:0006810//transport;GO:0051179//localization;GO:0019538//protein metabolic process;GO:0051649//establishment of localization in cell;GO:0016485//protein processing;GO:0016482//cytoplasmic transport;GO:0046907//intracellular transport;GO:0008152//metabolic process;GO:0071704//organic substance metabolic process;GO:0044238//primary metabo…
Bol010783	119.41	393.52	4.16	12.75	1.615841814	2.75E-30	1.69E-28	yes	Bol010783	PREDICTED: rhodanese-like domain-containing protein 4, chloroplastic [Brassica oleracea var. oleracea] [Brassica oleracea]	-	-	-	-	-	-	-
Bol010784	188.54	0	8.19	0.001	-12.99964774	3.99E-58	5.84E-56	yes	Bol010784	PREDICTED: chitinase domain-containing protein 1 [Brassica oleracea var. oleracea] [Brassica oleracea]	-	-	-	-	-	-	-
Bol010809	16.65	140.18	0.53	4.14	2.965566503	1.87E-23	8.41E-22	yes	Bol010809	PREDICTED: HUA2-like protein 2 [Brassica oleracea var. oleracea] [Brassica oleracea]	-	-	-	-	-	-	-
Bol010828	49	8	1.96	0.3	-2.707819249	4.43E-09	6.01E-08	yes	Bol010828	BnaC06g18550D [Brassica napus]	Cellular Processes;Genetic Information Processing	Folding, sorting and degradation;Transport and catabolism	ko04141//Protein processing in endoplasmic reticulum;ko04145//Phagosome;ko03060//Protein export	K10956	GO:0044464//cell part;GO:0044424//intracellular part;GO:0043229//intracellular organelle;GO:0043231//intracellular membrane-bounded organelle;GO:0005622//intracellular;GO:0005623//cell;GO:0043227//membrane-bounded organelle;GO:0043226//organelle;GO:0016020//membrane	GO:0022891//substrate-specific transmembrane transporter activity;GO:0022857//transmembrane transporter activity;GO:0022884//macromolecule transmembrane transporter activity;GO:0022892//substrate-specific transporter activity;GO:0008565//protein transporter activity;GO:0005215//transporter activity;GO:0008320//protein transmembrane transporter activity	GO:0046942//carboxylic acid transport;GO:1901360//organic cyclic compound metabolic process;GO:0006807//nitrogen compound metabolic process;GO:0044765//single-organism transport;GO:1902578//single-organism localization;GO:0051641//cellular localization;GO:0015031//protein transport;GO:0045184//establishment of protein localization;GO:0046496//nicotinamide nucleotide metabolic process;GO:0006753//…
Bol010839	0	18.55	0.001	0.85	9.731319031	7.69E-06	6.17E-05	yes	Bol010839	BnaA07g19300D [Brassica napus]	-	-	-	-	GO:0044424//intracellular part;GO:0044464//cell part;GO:0005623//cell;GO:0043231//intracellular membrane-bounded organelle;GO:0005622//intracellular;GO:0044422//organelle part;GO:0043229//intracellular organelle;GO:0044446//intracellular organelle part;GO:0031984//organelle subcompartment;GO:0043226//organelle;GO:0043227//membrane-bounded organelle	GO:0005488//binding;GO:0097159//organic cyclic compound binding;GO:0046906//tetrapyrrole binding;GO:1901363//heterocyclic compound binding	-
Bol010869	16	4	0.91	0.21	-2.115477217	0.011858624	0.03973989	yes	Bol010869	BnaC06g18120D [Brassica napus]	Cellular Processes	Transport and catabolism	ko04140//Regulation of autophagy	K08334	GO:0044464//cell part;GO:0044424//intracellular part;GO:0043231//intracellular membrane-bounded organelle;GO:0005622//intracellular;GO:0043227//membrane-bounded organelle;GO:0005623//cell;GO:0044444//cytoplasmic part;GO:0043226//organelle;GO:0005737//cytoplasm;GO:0043229//intracellular organelle;GO:0009536//plastid	-	GO:0006810//transport;GO:0008152//metabolic process;GO:0051234//establishment of localization;GO:0051641//cellular localization;GO:0071702//organic substance transport;GO:0071840//cellular component organization or biogenesis;GO:0033036//macromolecule localization;GO:0006605//protein targeting;GO:0051649//establishment of localization in cell;GO:0044248//cellular catabolic process;GO:0044765//sin…
Bol010878	22	54	1.41	3.21	1.186878135	0.001102603	0.005231328	yes	Bol010878	PREDICTED: ethylene-responsive transcription factor CRF6-like [Brassica oleracea var. oleracea] [Brassica oleracea]	-	-	-	-	GO:0043231//intracellular membrane-bounded organelle;GO:0044464//cell part;GO:0044424//intracellular part;GO:0005622//intracellular;GO:0043229//intracellular organelle;GO:0043226//organelle;GO:0005623//cell;GO:0043227//membrane-bounded organelle	GO:0005488//binding;GO:0097159//organic cyclic compound binding;GO:0001071//nucleic acid binding transcription factor activity;GO:1901363//heterocyclic compound binding;GO:0003676//nucleic acid binding	GO:0032502//developmental process;GO:0061458//reproductive system development;GO:0044767//single-organism developmental process;GO:0065007//biological regulation;GO:0006886//intracellular protein transport;GO:0043170//macromolecule metabolic process;GO:0051169//nuclear transport;GO:0009059//macromolecule biosynthetic process;GO:1902582//single-organism intracellular transport;GO:0051641//cellular…
Bol010879	94.79	0	7.24	0.001	-12.82177398	1.59E-29	9.44E-28	yes	Bol010879	PREDICTED: exosome complex component RRP41-like [Brassica napus]	Genetic Information Processing	Folding, sorting and degradation	ko03018//RNA degradation	K11600	GO:0044424//intracellular part;GO:0044464//cell part;GO:0005622//intracellular;GO:0044444//cytoplasmic part;GO:0005623//cell;GO:0005737//cytoplasm	GO:0005488//binding;GO:0016787//hydrolase activity;GO:0003824//catalytic activity;GO:1901363//heterocyclic compound binding;GO:0003676//nucleic acid binding;GO:0016788//hydrolase activity, acting on ester bonds;GO:0097159//organic cyclic compound binding;GO:0004518//nuclease activity	GO:0010467//gene expression;GO:0008152//metabolic process;GO:0046483//heterocycle metabolic process;GO:0043170//macromolecule metabolic process;GO:0071704//organic substance metabolic process;GO:1901360//organic cyclic compound metabolic process;GO:0044260//cellular macromolecule metabolic process;GO:0006807//nitrogen compound metabolic process;GO:0006725//cellular aromatic compound metabolic pro…
Bol010881	14.27	64.92	0.56	2.36	2.075288127	3.97E-08	4.74E-07	yes	Bol010881	PREDICTED: BTB/POZ domain-containing protein At2g46260-like isoform X2 [Gossypium arboreum]	-	-	-	-	GO:0043231//intracellular membrane-bounded organelle;GO:0005622//intracellular;GO:0043229//intracellular organelle;GO:0044464//cell part;GO:0005623//cell;GO:0043227//membrane-bounded organelle;GO:0043226//organelle;GO:0044424//intracellular part	GO:0005515//protein binding;GO:0046983//protein dimerization activity;GO:0005488//binding	GO:0044260//cellular macromolecule metabolic process;GO:0044267//cellular protein metabolic process;GO:0032502//developmental process;GO:0008152//metabolic process;GO:0044238//primary metabolic process;GO:0009639//response to red or far red light;GO:0044707//single-multicellular organism process;GO:0070647//protein modification by small protein conjugation or removal;GO:0009628//response to abiot…
Bol010920	22.52	5.71	1.75	0.41	-2.093659107	0.00091941	0.004473262	yes	Bol010920	PREDICTED: B3 domain-containing protein At3g11580-like [Brassica oleracea var. oleracea] [Brassica oleracea]	-	-	-	-	GO:0043227//membrane-bounded organelle;GO:0044424//intracellular part;GO:0043229//intracellular organelle;GO:0005622//intracellular;GO:0043231//intracellular membrane-bounded organelle;GO:0005623//cell;GO:0043226//organelle;GO:0044464//cell part	GO:0005488//binding;GO:0003676//nucleic acid binding;GO:0097159//organic cyclic compound binding;GO:1901363//heterocyclic compound binding;GO:0001071//nucleic acid binding transcription factor activity	GO:0065007//biological regulation;GO:0044710//single-organism metabolic process;GO:0006082//organic acid metabolic process;GO:0044237//cellular metabolic process;GO:0050789//regulation of biological process;GO:0009059//macromolecule biosynthetic process;GO:0043170//macromolecule metabolic process;GO:0019752//carboxylic acid metabolic process;GO:0009058//biosynthetic process;GO:0006631//fatty acid…
Bol010932	15	2	0.43	0.05	-3.10433666	0.002359203	0.010092129	yes	Bol010932	BnaCnng52230D [Brassica napus]	-	-	-	-	-	-	-
Bol011015	57.27	0	4.58	0.001	-12.16113188	3.78E-18	1.24E-16	yes	Bol011015	BnaC04g23870D [Brassica napus]	-	-	-	-	-	-	-
Bol011098	0	9.53	0.001	0.38	8.569855608	0.003913285	0.015539803	yes	Bol011098	PREDICTED: IRK-interacting protein-like isoform X1 [Brassica oleracea var. oleracea] [Brassica oleracea]	-	-	-	-	-	-	-
Bol011102	52	135	1.58	3.81	1.269866439	2.84E-08	3.49E-07	yes	Bol011102	BnaA05g24630D [Brassica napus]	-	-	-	-	GO:0044464//cell part;GO:0044424//intracellular part;GO:0005737//cytoplasm;GO:0009536//plastid;GO:0043229//intracellular organelle;GO:0005623//cell;GO:0044444//cytoplasmic part;GO:0043227//membrane-bounded organelle;GO:0043226//organelle;GO:0005622//intracellular;GO:0043231//intracellular membrane-bounded organelle	-	GO:0044699//single-organism process;GO:0032502//developmental process;GO:0044767//single-organism developmental process
Bol011103	54.43	128.07	2.2	4.81	1.12853337	7.86E-07	7.63E-06	yes	Bol011103	PREDICTED: rab3 GTPase-activating protein non-catalytic subunit isoform X1 [Brassica oleracea var. oleracea] [Brassica oleracea]	-	-	-	-	GO:0044464//cell part;GO:0005622//intracellular;GO:0005623//cell;GO:0044424//intracellular part	GO:0003824//catalytic activity;GO:0016831//carboxy-lyase activity;GO:0016830//carbon-carbon lyase activity;GO:0016829//lyase activity	GO:0050789//regulation of biological process;GO:0051336//regulation of hydrolase activity;GO:0006778//porphyrin-containing compound metabolic process;GO:0065007//biological regulation;GO:0071704//organic substance metabolic process;GO:0050790//regulation of catalytic activity;GO:0033013//tetrapyrrole metabolic process;GO:0006807//nitrogen compound metabolic process;GO:0046483//heterocycle metabol…
Bol011104	0	153.68	0.001	6.29	12.6188443	1.84E-43	1.86E-41	yes	Bol011104	PREDICTED: uroporphyrinogen decarboxylase 1, chloroplastic isoform X1 [Brassica oleracea var. oleracea] [Brassica oleracea]	Metabolism	Metabolism of cofactors and vitamins	ko00860//Porphyrin and chlorophyll metabolism	K01599	-	-	-
Bol011108	26.52	0	1.67	0.001	-10.70563239	1.52E-08	1.92E-07	yes	Bol011108	BnaC05g38570D [Brassica napus]	-	-	-	-	GO:0044422//organelle part;GO:0044424//intracellular part;GO:0016020//membrane;GO:0043231//intracellular membrane-bounded organelle;GO:0044425//membrane part;GO:0005622//intracellular;GO:0031090//organelle membrane;GO:0043227//membrane-bounded organelle;GO:0043229//intracellular organelle;GO:0031224//intrinsic component of membrane;GO:0043226//organelle;GO:0005623//cell;GO:0044464//cell part	GO:0016740//transferase activity;GO:0003824//catalytic activity;GO:0016758//transferase activity, transferring hexosyl groups;GO:0016757//transferase activity, transferring glycosyl groups	GO:0036211//protein modification process;GO:0071704//organic substance metabolic process;GO:0006464//cellular protein modification process;GO:0019538//protein metabolic process;GO:0043170//macromolecule metabolic process;GO:0008152//metabolic process;GO:0044237//cellular metabolic process;GO:0044238//primary metabolic process;GO:0043412//macromolecule modification;GO:0009987//cellular process;GO:…
Bol011117	0	17.5	0.001	0.8	9.64385619	1.54E-05	0.000115934	yes	Bol011117	PREDICTED: probable E3 ubiquitin-protein ligase HIP1 isoform X1 [Brassica rapa]	-	-	-	-	-	GO:0046914//transition metal ion binding;GO:0005488//binding;GO:0043167//ion binding;GO:0043169//cation binding;GO:0046872//metal ion binding	-
Bol011119	0	35.7	0.001	1.68	10.71424552	6.00E-11	1.02E-09	yes	Bol011119	PREDICTED: reticulon-4-interacting protein 1, mitochondrial [Brassica oleracea var. oleracea] [Brassica oleracea]	-	-	-	-	-	GO:0005488//binding;GO:0046914//transition metal ion binding;GO:0016788//hydrolase activity, acting on ester bonds;GO:0043169//cation binding;GO:0004518//nuclease activity;GO:0043167//ion binding;GO:0046872//metal ion binding;GO:0097159//organic cyclic compound binding;GO:0016787//hydrolase activity;GO:0003824//catalytic activity	GO:0044238//primary metabolic process;GO:0090304//nucleic acid metabolic process;GO:0044710//single-organism metabolic process;GO:0006807//nitrogen compound metabolic process;GO:0009987//cellular process;GO:0034641//cellular nitrogen compound metabolic process;GO:0044237//cellular metabolic process;GO:0046483//heterocycle metabolic process;GO:0006139//nucleobase-containing compound metabolic proc…
Bol011157	50.88	26.65	1.91	0.93	-1.038270017	0.002071822	0.009010133	yes	Bol011157	PREDICTED: ultraviolet-B receptor UVR8-like isoform X1 [Brassica napus]	-	-	-	-	-	GO:0051020//GTPase binding;GO:0005515//protein binding;GO:0019899//enzyme binding;GO:0017016//Ras GTPase binding;GO:0031267//small GTPase binding;GO:0005488//binding	GO:0019538//protein metabolic process;GO:0043170//macromolecule metabolic process;GO:0036211//protein modification process;GO:0009987//cellular process;GO:0008152//metabolic process;GO:0044260//cellular macromolecule metabolic process;GO:0043412//macromolecule modification;GO:0044237//cellular metabolic process;GO:0071704//organic substance metabolic process;GO:0044267//cellular protein metabolic…
Bol011186	170.24	417.12	12.34	28.1	1.187227736	1.20E-20	4.65E-19	yes	Bol011186	BnaC05g37660D [Brassica napus]	-	-	-	-	GO:0043226//organelle;GO:0043229//intracellular organelle;GO:0009536//plastid;GO:0044444//cytoplasmic part;GO:0043227//membrane-bounded organelle;GO:0043231//intracellular membrane-bounded organelle;GO:0005623//cell;GO:0005737//cytoplasm;GO:0044464//cell part;GO:0044424//intracellular part;GO:0005622//intracellular	-	GO:0009987//cellular process;GO:0006812//cation transport;GO:0042592//homeostatic process;GO:0050801//ion homeostasis;GO:0048878//chemical homeostasis;GO:0030001//metal ion transport;GO:0065007//biological regulation;GO:1902578//single-organism localization;GO:0044699//single-organism process;GO:0051179//localization;GO:0019725//cellular homeostasis;GO:0051234//establishment of localization;GO:00…
Bol011193	7.77	0	0.31	0.001	-8.276124405	0.007823441	0.027985303	yes	Bol011193	PREDICTED: probable polygalacturonase At3g15720 isoform X1 [Brassica oleracea var. oleracea] [Brassica oleracea]	Metabolism	Carbohydrate metabolism	ko00500//Starch and sucrose metabolism;ko00040//Pentose and glucuronate interconversions	K01184	-	GO:0016798//hydrolase activity, acting on glycosyl bonds;GO:0004553//hydrolase activity, hydrolyzing O-glycosyl compounds;GO:0016787//hydrolase activity;GO:0003824//catalytic activity	GO:0016043//cellular component organization;GO:0008152//metabolic process;GO:0044238//primary metabolic process;GO:0009987//cellular process;GO:0071840//cellular component organization or biogenesis;GO:0045229//external encapsulating structure organization
Bol011395	2.17	78.98	0.08	2.65	5.049848549	1.62E-19	5.81E-18	yes	Bol011395	PREDICTED: sugar transport protein 7 [Brassica oleracea var. oleracea] [Brassica oleracea]	-	-	-	-	GO:0044425//membrane part;GO:0031224//intrinsic component of membrane;GO:0016020//membrane	GO:0022892//substrate-specific transporter activity;GO:0022804//active transmembrane transporter activity;GO:0015291//secondary active transmembrane transporter activity;GO:0022857//transmembrane transporter activity;GO:0022891//substrate-specific transmembrane transporter activity;GO:0005215//transporter activity	GO:0009987//cellular process;GO:0044699//single-organism process;GO:0006811//ion transport;GO:0051179//localization;GO:0051234//establishment of localization;GO:0006812//cation transport;GO:0006810//transport;GO:0044763//single-organism cellular process;GO:1902578//single-organism localization;GO:0044765//single-organism transport
Bol011397	0	379.17	0.001	8.36	13.02928723	7.76E-106	2.38E-103	yes	Bol011397	PREDICTED: vacuolar protein sorting-associated protein 51 homolog [Brassica oleracea var. oleracea] [Brassica oleracea]	-	-	-	-	GO:0032991//macromolecular complex;GO:0043234//protein complex	-	GO:0044765//single-organism transport;GO:0016192//vesicle-mediated transport;GO:0006810//transport;GO:0044699//single-organism process;GO:0051641//cellular localization;GO:0046907//intracellular transport;GO:0051179//localization;GO:1902578//single-organism localization;GO:0051234//establishment of localization;GO:0048193//Golgi vesicle transport;GO:1902582//single-organism intracellular transpor…
Bol011415	2292.7	0	107.13	0.001	-16.70900301	0	0	yes	Bol011415	PREDICTED: S-adenosylmethionine synthase [Brassica oleracea var. oleracea] [Brassica oleracea]	Metabolism	Global and Overview;Amino acid metabolism	ko01230//Biosynthesis of amino acids;ko00270//Cysteine and methionine metabolism	K00789	GO:0043226//organelle;GO:0044444//cytoplasmic part;GO:0031982//vesicle;GO:0043232//intracellular non-membrane-bounded organelle;GO:0044464//cell part;GO:0016020//membrane;GO:0043229//intracellular organelle;GO:0030312//external encapsulating structure;GO:0043228//non-membrane-bounded organelle;GO:0044424//intracellular part;GO:0005737//cytoplasm;GO:0005911//cell-cell junction;GO:0030054//cell jun…	GO:0043167//ion binding;GO:0046872//metal ion binding;GO:0005488//binding;GO:0032549//ribonucleoside binding;GO:0043169//cation binding;GO:0032550//purine ribonucleoside binding;GO:0097159//organic cyclic compound binding;GO:0036094//small molecule binding;GO:0016765//transferase activity, transferring alkyl or aryl (other than methyl) groups;GO:0001882//nucleoside binding;GO:0003824//catalytic a…	GO:0009692//ethylene metabolic process;GO:0044238//primary metabolic process;GO:0051186//cofactor metabolic process;GO:1901576//organic substance biosynthetic process;GO:0044763//single-organism cellular process;GO:0032787//monocarboxylic acid metabolic process;GO:0019748//secondary metabolic process;GO:0000096//sulfur amino acid metabolic process;GO:0042221//response to chemical;GO:0010035//resp…
Bol011418	27	9	0.62	0.19	-1.706268797	0.002586079	0.010929285	yes	Bol011418	BnaA09g00360D [Brassica napus]	-	-	-	-	GO:0044424//intracellular part;GO:0005623//cell;GO:0005622//intracellular;GO:0043226//organelle;GO:0043229//intracellular organelle;GO:0043227//membrane-bounded organelle;GO:0043231//intracellular membrane-bounded organelle;GO:0044464//cell part	GO:0003676//nucleic acid binding;GO:1901363//heterocyclic compound binding;GO:0097159//organic cyclic compound binding;GO:0005488//binding	GO:0065007//biological regulation;GO:0043170//macromolecule metabolic process;GO:0060255//regulation of macromolecule metabolic process;GO:0009059//macromolecule biosynthetic process;GO:0044249//cellular biosynthetic process;GO:0071704//organic substance metabolic process;GO:0044260//cellular macromolecule metabolic process;GO:1901576//organic substance biosynthetic process;GO:0008152//metabolic …
Bol011423	6.8	0	0.49	0.001	-8.936637939	0.01564141	0.049781963	yes	Bol011423	PREDICTED: transcription factor MYB86-like [Brassica napus]	-	-	-	-	GO:0043231//intracellular membrane-bounded organelle;GO:0043226//organelle;GO:0043227//membrane-bounded organelle;GO:0043229//intracellular organelle;GO:0044464//cell part;GO:0005623//cell;GO:0044424//intracellular part;GO:0005622//intracellular	GO:0003676//nucleic acid binding;GO:0003677//DNA binding;GO:0001071//nucleic acid binding transcription factor activity;GO:0001067//regulatory region nucleic acid binding;GO:1901363//heterocyclic compound binding;GO:0097159//organic cyclic compound binding;GO:0000975//regulatory region DNA binding;GO:0005488//binding	GO:0019222//regulation of metabolic process;GO:0065007//biological regulation;GO:0010468//regulation of gene expression;GO:0060255//regulation of macromolecule metabolic process;GO:0050789//regulation of biological process
Bol011448	80.16	266.64	12.95	40.02	1.627769069	2.94E-21	1.19E-19	yes	Bol011448	PREDICTED: 60S acidic ribosomal protein P1-2-like [Brassica oleracea var. oleracea] [Brassica oleracea]	Genetic Information Processing	Translation	ko03010//Ribosome	K02942	GO:0043228//non-membrane-bounded organelle;GO:0005623//cell;GO:1990904//ribonucleoprotein complex;GO:0044444//cytoplasmic part;GO:0044464//cell part;GO:0032991//macromolecular complex;GO:0005622//intracellular;GO:0016020//membrane;GO:0005840//ribosome;GO:0043231//intracellular membrane-bounded organelle;GO:0043227//membrane-bounded organelle;GO:0005737//cytoplasm;GO:0043232//intracellular non-mem…	GO:0005198//structural molecule activity;GO:0005488//binding	GO:0008152//metabolic process;GO:0044249//cellular biosynthetic process;GO:0071554//cell wall organization or biogenesis;GO:0034645//cellular macromolecule biosynthetic process;GO:0009987//cellular process;GO:0009058//biosynthetic process;GO:0016043//cellular component organization;GO:0043170//macromolecule metabolic process;GO:0045229//external encapsulating structure organization;GO:0044237//ce…
Bol011455	0	18.72	0.001	1.07	10.06339508	7.69E-06	6.17E-05	yes	Bol011455	PREDICTED: dof zinc finger protein DOF4.1 [Brassica oleracea var. oleracea] [Brassica oleracea]	-	-	-	-	GO:0044464//cell part;GO:0044424//intracellular part;GO:0005623//cell;GO:0043227//membrane-bounded organelle;GO:0043231//intracellular membrane-bounded organelle;GO:0043229//intracellular organelle;GO:0043226//organelle;GO:0005622//intracellular	GO:0043169//cation binding;GO:1901363//heterocyclic compound binding;GO:0005488//binding;GO:0043167//ion binding;GO:0003676//nucleic acid binding;GO:0097159//organic cyclic compound binding;GO:0001071//nucleic acid binding transcription factor activity	GO:0044238//primary metabolic process;GO:0044237//cellular metabolic process;GO:0006950//response to stress;GO:0010817//regulation of hormone levels;GO:0000302//response to reactive oxygen species;GO:0065007//biological regulation;GO:1901700//response to oxygen-containing compound;GO:0065008//regulation of biological quality;GO:0042445//hormone metabolic process;GO:0050789//regulation of biologic…
Bol011494	13.03	36.2	1.7	4.39	1.368686193	0.00384377	0.015438642	yes	Bol011494	BnaCnng02160D [Brassica napus]	-	-	-	-	GO:0005622//intracellular;GO:0044464//cell part;GO:0005623//cell;GO:0044424//intracellular part;GO:0043229//intracellular organelle;GO:0043226//organelle;GO:0043227//membrane-bounded organelle;GO:0043231//intracellular membrane-bounded organelle	GO:0003676//nucleic acid binding;GO:0097159//organic cyclic compound binding;GO:0005488//binding;GO:0001071//nucleic acid binding transcription factor activity;GO:0003677//DNA binding;GO:1901363//heterocyclic compound binding	GO:0010468//regulation of gene expression;GO:0009888//tissue development;GO:0043170//macromolecule metabolic process;GO:0006464//cellular protein modification process;GO:0009416//response to light stimulus;GO:0034645//cellular macromolecule biosynthetic process;GO:0071704//organic substance metabolic process;GO:0044260//cellular macromolecule metabolic process;GO:0009605//response to external sti…
Bol011503	0	36.57	0.001	1.02	9.994353437	3.00E-11	5.29E-10	yes	Bol011503	PREDICTED: NAD-dependent malic enzyme 2, mitochondrial [Brassica oleracea var. oleracea] [Brassica oleracea]	Metabolism	Global and Overview;Energy metabolism;Carbohydrate metabolism	ko01200//Carbon metabolism;ko00620//Pyruvate metabolism;ko00710//Carbon fixation in photosynthetic organisms	K00028	GO:0044444//cytoplasmic part;GO:0043227//membrane-bounded organelle;GO:0005622//intracellular;GO:0044464//cell part;GO:0005737//cytoplasm;GO:0009536//plastid;GO:0043231//intracellular membrane-bounded organelle;GO:0005623//cell;GO:0044424//intracellular part;GO:0043229//intracellular organelle;GO:0043226//organelle	GO:0097159//organic cyclic compound binding;GO:1901363//heterocyclic compound binding;GO:0032549//ribonucleoside binding;GO:0004470//malic enzyme activity;GO:0005488//binding;GO:0032550//purine ribonucleoside binding;GO:0005515//protein binding;GO:0043167//ion binding;GO:0001882//nucleoside binding;GO:0036094//small molecule binding;GO:0097367//carbohydrate derivative binding;GO:0046872//metal io…	GO:0044237//cellular metabolic process;GO:0044710//single-organism metabolic process;GO:0009987//cellular process;GO:0044699//single-organism process;GO:0043436//oxoacid metabolic process;GO:0071704//organic substance metabolic process;GO:0019752//carboxylic acid metabolic process;GO:0044763//single-organism cellular process;GO:0044281//small molecule metabolic process;GO:0006082//organic acid me…
Bol011511	26.16	5.44	0.96	0.19	-2.337034987	0.000114409	0.000712653	yes	Bol011511	BnaCnng02330D [Brassica napus]	-	-	-	-	-	-	-
Bol011512	4.05	16.59	0.32	1.23	1.942514505	0.011858624	0.03973989	yes	Bol011512	BnaCnng02340D [Brassica napus]	-	-	-	-	-	-	-
Bol011533	75	14	2.25	0.39	-2.528378972	3.51E-12	6.86E-11	yes	Bol011533	PREDICTED: ankyrin repeat-containing protein At5g02620 [Brassica oleracea var. oleracea] [Brassica oleracea]	-	-	-	-	-	GO:0004553//hydrolase activity, hydrolyzing O-glycosyl compounds;GO:0016798//hydrolase activity, acting on glycosyl bonds;GO:0016787//hydrolase activity;GO:0003824//catalytic activity	GO:0009987//cellular process;GO:0008152//metabolic process;GO:0016043//cellular component organization;GO:0071840//cellular component organization or biogenesis;GO:0044238//primary metabolic process;GO:0045229//external encapsulating structure organization
Bol011540	0	17.85	0.001	0.55	9.103287808	1.54E-05	0.000115934	yes	Bol011540	PREDICTED: synaptotagmin-5 [Brassica oleracea var. oleracea] [Brassica oleracea]	-	-	-	-	GO:0043229//intracellular organelle;GO:0005911//cell-cell junction;GO:0030054//cell junction;GO:0044425//membrane part;GO:0031224//intrinsic component of membrane;GO:0043227//membrane-bounded organelle;GO:0043231//intracellular membrane-bounded organelle;GO:0044424//intracellular part;GO:0005623//cell;GO:0044464//cell part;GO:0016020//membrane;GO:0005622//intracellular;GO:0043226//organelle	GO:0043167//ion binding;GO:0043169//cation binding;GO:0005488//binding	GO:0006721//terpenoid metabolic process;GO:0044710//single-organism metabolic process;GO:0044711//single-organism biosynthetic process;GO:0006694//steroid biosynthetic process;GO:0009987//cellular process;GO:0044237//cellular metabolic process;GO:0006720//isoprenoid metabolic process;GO:0006722//triterpenoid metabolic process;GO:0016114//terpenoid biosynthetic process;GO:0044255//cellular lipid m…
Bol011575	169.44	54.46	3.13	0.94	-1.735429995	1.36E-16	3.99E-15	yes	Bol011575	BnaC08g00870D [Brassica napus]	-	-	-	-	-	-	-
Bol011611	148.86	65.93	10.08	4.15	-1.280312397	6.91E-10	1.04E-08	yes	Bol011611	PREDICTED: acid phosphatase 1-like [Brassica oleracea var. oleracea] [Brassica oleracea]	-	-	-	-	GO:0043231//intracellular membrane-bounded organelle;GO:0005622//intracellular;GO:0005911//cell-cell junction;GO:0044422//organelle part;GO:0005618//cell wall;GO:0005623//cell;GO:0043226//organelle;GO:0043229//intracellular organelle;GO:0030312//external encapsulating structure;GO:0071944//cell periphery;GO:0030054//cell junction;GO:0016020//membrane;GO:0043227//membrane-bounded organelle;GO:0031…	GO:0042578//phosphoric ester hydrolase activity;GO:0016788//hydrolase activity, acting on ester bonds;GO:0016787//hydrolase activity;GO:0016791//phosphatase activity;GO:0003824//catalytic activity	GO:0009605//response to external stimulus;GO:0008152//metabolic process;GO:0009826//unidimensional cell growth;GO:0044237//cellular metabolic process;GO:0048588//developmental cell growth;GO:0043170//macromolecule metabolic process;GO:0043480//pigment accumulation in tissues;GO:0009416//response to light stimulus;GO:0048856//anatomical structure development;GO:0040007//growth;GO:0071840//cellular…
Bol011630	25.28	0	1.1	0.001	-10.10328781	3.03E-08	3.68E-07	yes	Bol011630	PREDICTED: probable protein phosphatase 2C 1 [Brassica oleracea var. oleracea] [Brassica oleracea]	-	-	-	-	GO:0016020//membrane	GO:0042578//phosphoric ester hydrolase activity;GO:0005488//binding;GO:0003824//catalytic activity;GO:0043169//cation binding;GO:0016788//hydrolase activity, acting on ester bonds;GO:0016791//phosphatase activity;GO:0016787//hydrolase activity;GO:0043167//ion binding	GO:0008152//metabolic process;GO:0009987//cellular process;GO:0006793//phosphorus metabolic process;GO:0044237//cellular metabolic process;GO:0006796//phosphate-containing compound metabolic process
Bol011750	9.46	1.21	0.23	0.03	-2.938599455	0.011740243	0.039428664	yes	Bol011750	PREDICTED: uncharacterized protein LOC103844987 [Brassica rapa]	-	-	-	-	-	-	-
Bol011795	21.47	73.97	0.47	1.52	1.693338662	5.05E-07	5.04E-06	yes	Bol011795	PREDICTED: vacuolar protein sorting-associated protein 53 A-like [Brassica napus]	-	-	-	-	GO:0016020//membrane;GO:0043226//organelle;GO:0044444//cytoplasmic part;GO:0043229//intracellular organelle;GO:0005737//cytoplasm;GO:0031090//organelle membrane;GO:0032991//macromolecular complex;GO:0044422//organelle part;GO:0044464//cell part;GO:0044424//intracellular part;GO:0043234//protein complex;GO:0005623//cell;GO:0043227//membrane-bounded organelle;GO:0043231//intracellular membrane-boun…	GO:0005488//binding	GO:0009987//cellular process;GO:0051234//establishment of localization;GO:0044765//single-organism transport;GO:0061640//cytoskeleton-dependent cytokinesis;GO:0000910//cytokinesis;GO:0051641//cellular localization;GO:0016043//cellular component organization;GO:0051649//establishment of localization in cell;GO:0071840//cellular component organization or biogenesis;GO:0033036//macromolecule localiz…
Bol011923	64	33	8.79	4.21	-1.062042932	0.000792724	0.003936301	yes	Bol011923	BnaC01g12140D [Brassica napus]	-	-	-	-	-	-	GO:0044765//single-organism transport;GO:0006810//transport;GO:0071702//organic substance transport;GO:0044699//single-organism process;GO:0015851//nucleobase transport;GO:0051179//localization;GO:0071705//nitrogen compound transport;GO:0051234//establishment of localization;GO:1902578//single-organism localization
Bol011936	9.26	0	0.31	0.001	-8.276124405	0.001957522	0.008568948	yes	Bol011936	PREDICTED: splicing factor 3B subunit 2-like [Brassica oleracea var. oleracea] [Brassica oleracea]	Genetic Information Processing	Transcription	ko03040//Spliceosome	K12829	GO:0044424//intracellular part;GO:0044444//cytoplasmic part;GO:0043229//intracellular organelle;GO:0005622//intracellular;GO:0044464//cell part;GO:0043226//organelle;GO:0005623//cell;GO:0043227//membrane-bounded organelle;GO:0005737//cytoplasm;GO:0043231//intracellular membrane-bounded organelle	-	-
Bol011944	19	5	0.73	0.18	-2.019899557	0.004099517	0.016166064	yes	Bol011944	PREDICTED: sphingosine kinase 2-like isoform X1 [Brassica oleracea var. oleracea] [Brassica oleracea]	Metabolism	Lipid metabolism	ko00600//Sphingolipid metabolism	K04718	GO:0044437//vacuolar part;GO:0043226//organelle;GO:0043231//intracellular membrane-bounded organelle;GO:0000152//nuclear ubiquitin ligase complex;GO:0005773//vacuole;GO:0043229//intracellular organelle;GO:0044464//cell part;GO:0098588//bounding membrane of organelle;GO:1990234//transferase complex;GO:1902494//catalytic complex;GO:0005737//cytoplasm;GO:0044428//nuclear part;GO:0005623//cell;GO:000…	GO:0032549//ribonucleoside binding;GO:0032550//purine ribonucleoside binding;GO:0001882//nucleoside binding;GO:0003824//catalytic activity;GO:0036094//small molecule binding;GO:0097367//carbohydrate derivative binding;GO:0005488//binding;GO:0001727//lipid kinase activity;GO:0001883//purine nucleoside binding;GO:0016772//transferase activity, transferring phosphorus-containing groups;GO:0016740//t…	GO:0009056//catabolic process;GO:0009737//response to abscisic acid;GO:0009987//cellular process;GO:0044267//cellular protein metabolic process;GO:0016310//phosphorylation;GO:0006629//lipid metabolic process;GO:0033043//regulation of organelle organization;GO:0010498//proteasomal protein catabolic process;GO:0008152//metabolic process;GO:0007154//cell communication;GO:0010033//response to organic…
Bol011954	233	66	7.17	1.89	-1.923586884	1.56E-25	7.82E-24	yes	Bol011954	PREDICTED: cationic amino acid transporter 1-like [Brassica oleracea var. oleracea] [Brassica oleracea]	-	-	-	-	GO:0044425//membrane part;GO:0031224//intrinsic component of membrane;GO:0016020//membrane	GO:0005342//organic acid transmembrane transporter activity;GO:0005310//dicarboxylic acid transmembrane transporter activity;GO:0022857//transmembrane transporter activity;GO:0022891//substrate-specific transmembrane transporter activity;GO:0008514//organic anion transmembrane transporter activity;GO:0022892//substrate-specific transporter activity;GO:0005215//transporter activity;GO:0008324//cat…	GO:0006811//ion transport;GO:0051234//establishment of localization;GO:0070727//cellular macromolecule localization;GO:1903825//organic acid transmembrane transport;GO:0015748//organophosphate ester transport;GO:0045184//establishment of protein localization;GO:0006812//cation transport;GO:0046907//intracellular transport;GO:0034613//cellular protein localization;GO:0015800//acidic amino acid tra…
Bol011955	9.57	0	1.21	0.001	-10.24079133	0.001957522	0.008568948	yes	Bol011955	PREDICTED: protein BUD31 homolog 1-like [Brassica oleracea var. oleracea] [Brassica oleracea]	Genetic Information Processing	Transcription	ko03040//Spliceosome	K12873	GO:0044464//cell part;GO:0005622//intracellular;GO:0044444//cytoplasmic part;GO:0043227//membrane-bounded organelle;GO:0005623//cell;GO:0043231//intracellular membrane-bounded organelle;GO:0044424//intracellular part;GO:0005737//cytoplasm;GO:0043226//organelle;GO:0043229//intracellular organelle	-	-
Bol011979	42.44	7.39	1.54	0.25	-2.622930351	1.25E-07	1.38E-06	yes	Bol011979	PREDICTED: protein TRANSPARENT TESTA 12-like [Brassica napus]	-	-	-	-	GO:0016020//membrane;GO:0031224//intrinsic component of membrane;GO:0044425//membrane part	GO:0015291//secondary active transmembrane transporter activity;GO:0022804//active transmembrane transporter activity;GO:0005215//transporter activity;GO:0022857//transmembrane transporter activity	GO:0051179//localization;GO:0006810//transport;GO:0015893//drug transport;GO:1902578//single-organism localization;GO:0042493//response to drug;GO:0009987//cellular process;GO:0044763//single-organism cellular process;GO:0050896//response to stimulus;GO:0044765//single-organism transport;GO:0051234//establishment of localization;GO:0044699//single-organism process;GO:0042221//response to chemical
Bol011988	34.16	16.73	3.72	1.69	-1.138279375	0.011074141	0.037611377	yes	Bol011988	PREDICTED: protein RDM1-like [Brassica napus]	-	-	-	-	GO:0005622//intracellular;GO:0005623//cell;GO:0005634//nucleus;GO:0031974//membrane-enclosed lumen;GO:0044422//organelle part;GO:0044424//intracellular part;GO:0043229//intracellular organelle;GO:0044446//intracellular organelle part;GO:0043227//membrane-bounded organelle;GO:0043226//organelle;GO:0043231//intracellular membrane-bounded organelle;GO:0070013//intracellular organelle lumen;GO:004442…	GO:0005515//protein binding;GO:0005488//binding;GO:1901363//heterocyclic compound binding;GO:0003676//nucleic acid binding;GO:0097159//organic cyclic compound binding	GO:0044237//cellular metabolic process;GO:0031323//regulation of cellular metabolic process;GO:0006139//nucleobase-containing compound metabolic process;GO:0016458//gene silencing;GO:0042221//response to chemical;GO:0010467//gene expression;GO:0016070//RNA metabolic process;GO:0006304//DNA modification;GO:0051052//regulation of DNA metabolic process;GO:0044238//primary metabolic process;GO:001003…
Bol012039	25	97	1	3.6	1.847996907	3.52E-10	5.50E-09	yes	Bol012039	PREDICTED: 5'-adenylylsulfate reductase 1, chloroplastic [Brassica oleracea var. oleracea] [Brassica oleracea]	Metabolism	Energy metabolism	ko00920//Sulfur metabolism	K05907	GO:0044435//plastid part;GO:0009579//thylakoid;GO:0044444//cytoplasmic part;GO:0043229//intracellular organelle;GO:0043226//organelle;GO:0031976//plastid thylakoid;GO:0005622//intracellular;GO:0009536//plastid;GO:0044422//organelle part;GO:0031984//organelle subcompartment;GO:0043227//membrane-bounded organelle;GO:0044446//intracellular organelle part;GO:0009532//plastid stroma;GO:0044424//intrac…	GO:0043169//cation binding;GO:0016671//oxidoreductase activity, acting on a sulfur group of donors, disulfide as acceptor;GO:0016667//oxidoreductase activity, acting on a sulfur group of donors;GO:0051536//iron-sulfur cluster binding;GO:0016491//oxidoreductase activity;GO:0005488//binding;GO:0051540//metal cluster binding;GO:0003824//catalytic activity;GO:0043167//ion binding	GO:0008152//metabolic process;GO:0050896//response to stimulus;GO:0016053//organic acid biosynthetic process;GO:1901657//glycosyl compound metabolic process;GO:0006807//nitrogen compound metabolic process;GO:0042430//indole-containing compound metabolic process;GO:0044283//small molecule biosynthetic process;GO:0010817//regulation of hormone levels;GO:0019757//glycosinolate metabolic process;GO:1…
Bol012053	191.97	96.35	6.96	3.25	-1.098647588	5.98E-10	9.03E-09	yes	Bol012053	PREDICTED: aspartic proteinase A3 [Brassica oleracea var. oleracea] [Brassica oleracea]	-	-	-	-	-	GO:0070011//peptidase activity, acting on L-amino acid peptides;GO:0008233//peptidase activity;GO:0016787//hydrolase activity;GO:0003824//catalytic activity;GO:0004175//endopeptidase activity	GO:0044238//primary metabolic process;GO:0043170//macromolecule metabolic process;GO:0071704//organic substance metabolic process;GO:0010035//response to inorganic substance;GO:0050896//response to stimulus;GO:0008152//metabolic process;GO:0019538//protein metabolic process;GO:0010038//response to metal ion;GO:0042221//response to chemical
Bol012089	20.28	0	0.76	0.001	-9.569855608	9.64E-07	9.20E-06	yes	Bol012089	PREDICTED: transcription initiation factor IIF subunit alpha-like isoform X1 [Brassica napus]	Genetic Information Processing	Transcription	ko03022//Basal transcription factors	K03138	GO:0043229//intracellular organelle;GO:0005623//cell;GO:0044464//cell part;GO:0043227//membrane-bounded organelle;GO:0043231//intracellular membrane-bounded organelle;GO:0005622//intracellular;GO:0043226//organelle;GO:0044424//intracellular part	GO:1901363//heterocyclic compound binding;GO:0003676//nucleic acid binding;GO:0005488//binding;GO:0097159//organic cyclic compound binding;GO:0005515//protein binding	GO:0044237//cellular metabolic process;GO:0034654//nucleobase-containing compound biosynthetic process;GO:0071704//organic substance metabolic process;GO:0009059//macromolecule biosynthetic process;GO:0019222//regulation of metabolic process;GO:0051252//regulation of RNA metabolic process;GO:0010557//positive regulation of macromolecule biosynthetic process;GO:0010628//positive regulation of gene…
Bol012130	10.6	0	0.55	0.001	-9.103287808	0.00097925	0.004696534	yes	Bol012130	BnaC04g31910D [Brassica napus]	-	-	-	-	-	GO:0005488//binding;GO:0032550//purine ribonucleoside binding;GO:0036094//small molecule binding;GO:1901363//heterocyclic compound binding;GO:0032549//ribonucleoside binding;GO:0097159//organic cyclic compound binding;GO:0097367//carbohydrate derivative binding;GO:0001883//purine nucleoside binding;GO:0001882//nucleoside binding	GO:0065007//biological regulation;GO:0050789//regulation of biological process;GO:0050794//regulation of cellular process
Bol012162	71.11	0.09	0.91	0.001	-9.829722735	2.41E-22	1.03E-20	yes	Bol012162	PREDICTED: ARF guanine-nucleotide exchange factor GNL1-like [Brassica napus]	Cellular Processes	Transport and catabolism	ko04144//Endocytosis	K18443	-	-	-
Bol012168	9	311	0.31	9.87	4.992709964	3.09E-74	6.04E-72	yes	Bol012168	PREDICTED: proline--tRNA ligase, cytoplasmic-like [Brassica napus]	Genetic Information Processing	Translation	ko00970//Aminoacyl-tRNA biosynthesis	K01881	GO:0005623//cell;GO:0044444//cytoplasmic part;GO:0044424//intracellular part;GO:0044464//cell part;GO:0005622//intracellular;GO:0030054//cell junction;GO:0005737//cytoplasm;GO:0005911//cell-cell junction	GO:0032549//ribonucleoside binding;GO:0005488//binding;GO:0004812//aminoacyl-tRNA ligase activity;GO:0001883//purine nucleoside binding;GO:0016875//ligase activity, forming carbon-oxygen bonds;GO:0016874//ligase activity;GO:1901363//heterocyclic compound binding;GO:0036094//small molecule binding;GO:0097367//carbohydrate derivative binding;GO:0032550//purine ribonucleoside binding;GO:0016876//lig…	GO:0006418//tRNA aminoacylation for protein translation;GO:0006807//nitrogen compound metabolic process;GO:1901564//organonitrogen compound metabolic process;GO:0006412//translation;GO:0019752//carboxylic acid metabolic process;GO:0044699//single-organism process;GO:0044710//single-organism metabolic process;GO:0043039//tRNA aminoacylation;GO:0044237//cellular metabolic process;GO:0043043//peptid…
Bol012175	0.82	22.89	0.03	0.68	4.502500341	5.78E-06	4.79E-05	yes	Bol012175	PREDICTED: reticulon-like protein B21 [Brassica oleracea var. oleracea] [Brassica oleracea]	-	-	-	-	GO:0031224//intrinsic component of membrane;GO:0044422//organelle part;GO:0044464//cell part;GO:0031090//organelle membrane;GO:0005623//cell;GO:0016020//membrane;GO:0043231//intracellular membrane-bounded organelle;GO:0044425//membrane part;GO:0043227//membrane-bounded organelle;GO:0043226//organelle;GO:0044424//intracellular part;GO:0043229//intracellular organelle;GO:0005622//intracellular	-	-
Bol012193	37.1	18.75	1.32	0.62	-1.090197809	0.01056145	0.036242965	yes	Bol012193	PREDICTED: E3 ubiquitin-protein ligase XBAT32 [Brassica oleracea var. oleracea] [Brassica oleracea]	-	-	-	-	-	GO:0046872//metal ion binding;GO:0005488//binding;GO:0019787//ubiquitin-like protein transferase activity;GO:0046914//transition metal ion binding;GO:0003824//catalytic activity;GO:0043167//ion binding;GO:0043169//cation binding;GO:0016740//transferase activity	GO:0044710//single-organism metabolic process;GO:0032446//protein modification by small protein conjugation;GO:0033238//regulation of cellular amine metabolic process;GO:0016129//phytosteroid biosynthetic process;GO:1900911//regulation of olefin biosynthetic process;GO:0019222//regulation of metabolic process;GO:1901617//organic hydroxy compound biosynthetic process;GO:0044265//cellular macromole…
Bol012195	10	1	1.24	0.12	-3.36923381	0.011740243	0.039428664	yes	Bol012195	PREDICTED: protein GLUTAMINE DUMPER 3-like [Brassica oleracea var. oleracea] [Brassica oleracea]	-	-	-	-	GO:0044425//membrane part;GO:0031224//intrinsic component of membrane;GO:0016020//membrane	-	GO:0009607//response to biotic stimulus;GO:0050789//regulation of biological process;GO:0043207//response to external biotic stimulus;GO:0043269//regulation of ion transport;GO:0044070//regulation of anion transport;GO:0006810//transport;GO:0044419//interspecies interaction between organisms;GO:0009605//response to external stimulus;GO:0050896//response to stimulus;GO:1902578//single-organism loc…
Bol012201	23.19	0	0.93	0.001	-9.861086906	1.21E-07	1.34E-06	yes	Bol012201	PREDICTED: CBL-interacting serine/threonine-protein kinase 21 [Brassica oleracea var. oleracea] [Brassica oleracea]	-	-	-	-	-	GO:0016301//kinase activity;GO:0001882//nucleoside binding;GO:0003824//catalytic activity;GO:0036094//small molecule binding;GO:0001883//purine nucleoside binding;GO:0016740//transferase activity;GO:0032550//purine ribonucleoside binding;GO:0016772//transferase activity, transferring phosphorus-containing groups;GO:0097159//organic cyclic compound binding;GO:0097367//carbohydrate derivative bindi…	GO:0050794//regulation of cellular process;GO:0006793//phosphorus metabolic process;GO:0009987//cellular process;GO:0006464//cellular protein modification process;GO:0044267//cellular protein metabolic process;GO:0036211//protein modification process;GO:0043412//macromolecule modification;GO:0006796//phosphate-containing compound metabolic process;GO:0019538//protein metabolic process;GO:0044260/…
Bol012233	0	9.69	0.001	0.17	7.409390936	0.003913285	0.015539803	yes	Bol012233	PREDICTED: pentatricopeptide repeat-containing protein At5g57250, mitochondrial [Brassica oleracea var. oleracea] [Brassica oleracea]	-	-	-	-	GO:0043226//organelle;GO:0005622//intracellular;GO:0044424//intracellular part;GO:0044464//cell part;GO:0043231//intracellular membrane-bounded organelle;GO:0043227//membrane-bounded organelle;GO:0043229//intracellular organelle;GO:0005623//cell	-	-
Bol012291	0	32.02	0.001	1.25	10.28771238	9.53E-10	1.41E-08	yes	Bol012291	PREDICTED: glutamate--glyoxylate aminotransferase 1-like [Brassica rapa]	Metabolism	Global and Overview;Amino acid metabolism;Carbohydrate metabolism;Energy metabolism	ko01200//Carbon metabolism;ko01230//Biosynthesis of amino acids;ko01210//2-Oxocarboxylic acid metabolism;ko00710//Carbon fixation in photosynthetic organisms;ko00630//Glyoxylate and dicarboxylate metabolism;ko00250//Alanine, aspartate and glutamate metabolism;ko00260//Glycine, serine and threonine metabolism;ko00220//Arginine biosynthesis	K14272	GO:0044464//cell part;GO:0043231//intracellular membrane-bounded organelle;GO:0009536//plastid;GO:0043229//intracellular organelle;GO:0005622//intracellular;GO:0005737//cytoplasm;GO:0044446//intracellular organelle part;GO:0043227//membrane-bounded organelle;GO:0042579//microbody;GO:0005576//extracellular region;GO:0044424//intracellular part;GO:0044422//organelle part;GO:0043226//organelle;GO:00…	GO:0005488//binding;GO:0043168//anion binding;GO:0043167//ion binding;GO:0008483//transaminase activity;GO:0003824//catalytic activity;GO:0016740//transferase activity;GO:0047635//alanine-oxo-acid transaminase activity;GO:0016769//transferase activity, transferring nitrogenous groups	GO:0044249//cellular biosynthetic process;GO:1901615//organic hydroxy compound metabolic process;GO:0044763//single-organism cellular process;GO:0042743//hydrogen peroxide metabolic process;GO:0009987//cellular process;GO:0000097//sulfur amino acid biosynthetic process;GO:0043094//cellular metabolic compound salvage;GO:0046395//carboxylic acid catabolic process;GO:0016054//organic acid catabolic …
Bol012331	2.04	37.98	0.07	1.26	4.169925001	2.93E-09	4.07E-08	yes	Bol012331	PREDICTED: NAC domain-containing protein 13-like isoform X1 [Brassica napus]	-	-	-	-	GO:0043229//intracellular organelle;GO:0043226//organelle;GO:0005622//intracellular;GO:0043231//intracellular membrane-bounded organelle;GO:0043227//membrane-bounded organelle;GO:0044464//cell part;GO:0044424//intracellular part;GO:0005623//cell	GO:0003676//nucleic acid binding;GO:0001071//nucleic acid binding transcription factor activity;GO:1901363//heterocyclic compound binding;GO:0097159//organic cyclic compound binding;GO:0005488//binding	GO:0034645//cellular macromolecule biosynthetic process;GO:0060255//regulation of macromolecule metabolic process;GO:0008152//metabolic process;GO:0071704//organic substance metabolic process;GO:0009987//cellular process;GO:0009058//biosynthetic process;GO:0051716//cellular response to stimulus;GO:0009314//response to radiation;GO:1901137//carbohydrate derivative biosynthetic process;GO:0009415//…
Bol012407	0	45.67	0.001	1.06	10.04984855	1.19E-13	2.70E-12	yes	Bol012407	BnaC07g04630D [Brassica napus]	-	-	-	-	GO:0031224//intrinsic component of membrane;GO:0044425//membrane part;GO:0016020//membrane	GO:0022890//inorganic cation transmembrane transporter activity;GO:0022838//substrate-specific channel activity;GO:0005216//ion channel activity;GO:0005267//potassium channel activity;GO:0022803//passive transmembrane transporter activity;GO:0015077//monovalent inorganic cation transmembrane transporter activity;GO:0015079//potassium ion transmembrane transporter activity;GO:0022892//substrate-sp…	GO:0051234//establishment of localization;GO:0006810//transport;GO:0006812//cation transport;GO:0055085//transmembrane transport;GO:0030001//metal ion transport;GO:0044765//single-organism transport;GO:0051179//localization;GO:0034220//ion transmembrane transport;GO:0006811//ion transport;GO:0044763//single-organism cellular process;GO:0009987//cellular process;GO:1902578//single-organism localiz…
Bol012414	75.89	32.55	2.14	0.85	-1.33207605	8.17E-06	6.53E-05	yes	Bol012414	PREDICTED: myosin heavy chain, clone 203 isoform X2 [Brassica oleracea var. oleracea] [Brassica oleracea]	-	-	-	-	GO:0005622//intracellular;GO:0005623//cell;GO:0044424//intracellular part;GO:0044464//cell part	-	GO:0050794//regulation of cellular process;GO:0000003//reproduction;GO:0032502//developmental process;GO:0065007//biological regulation;GO:0022414//reproductive process;GO:0050789//regulation of biological process;GO:0003006//developmental process involved in reproduction;GO:0042127//regulation of cell proliferation
Bol012439	0	7.58	0.001	0.32	8.321928095	0.01564141	0.049781963	yes	Bol012439	BnaC03g47840D [Brassica napus]	-	-	-	-	GO:0043226//organelle;GO:0044424//intracellular part;GO:0005623//cell;GO:0044464//cell part;GO:0005622//intracellular;GO:0043231//intracellular membrane-bounded organelle;GO:0043227//membrane-bounded organelle;GO:0043229//intracellular organelle	GO:0030234//enzyme regulator activity;GO:0019900//kinase binding;GO:0019899//enzyme binding;GO:0005488//binding;GO:0019207//kinase regulator activity;GO:0098772//molecular function regulator;GO:0005515//protein binding;GO:0019887//protein kinase regulator activity	GO:0071840//cellular component organization or biogenesis;GO:0006464//cellular protein modification process;GO:0018205//peptidyl-lysine modification;GO:0016569//covalent chromatin modification;GO:0010374//stomatal complex development;GO:0034641//cellular nitrogen compound metabolic process;GO:0051726//regulation of cell cycle;GO:0008152//metabolic process;GO:1901360//organic cyclic compound metab…
Bol012445	140.68	67.23	4.73	2.1	-1.171450856	2.48E-08	3.06E-07	yes	Bol012445	PREDICTED: tyrosine-protein kinase FRK-like isoform X3 [Brassica oleracea var. oleracea] [Brassica oleracea]	-	-	-	-	GO:0044464//cell part;GO:0005622//intracellular;GO:0005737//cytoplasm;GO:0044444//cytoplasmic part;GO:0044424//intracellular part;GO:0005623//cell	GO:0001883//purine nucleoside binding;GO:0003824//catalytic activity;GO:0005488//binding;GO:0043177//organic acid binding;GO:0031406//carboxylic acid binding;GO:0016772//transferase activity, transferring phosphorus-containing groups;GO:0032549//ribonucleoside binding;GO:0043167//ion binding;GO:0097367//carbohydrate derivative binding;GO:0016740//transferase activity;GO:0097159//organic cyclic co…	GO:0071704//organic substance metabolic process;GO:0016043//cellular component organization;GO:0006796//phosphate-containing compound metabolic process;GO:0008152//metabolic process;GO:0007010//cytoskeleton organization;GO:0071840//cellular component organization or biogenesis;GO:0044763//single-organism cellular process;GO:0030036//actin cytoskeleton organization;GO:0044238//primary metabolic pr…
Bol012471	29	4	2.35	0.3	-2.969626351	6.27E-06	5.16E-05	yes	Bol012471	BnaC06g01280D [Brassica napus]	-	-	-	-	-	-	-
Bol012474	22	69	0.81	2.38	1.55496776	3.98E-06	3.39E-05	yes	Bol012474	PREDICTED: ATP-dependent zinc metalloprotease FtsH-like [Brassica oleracea var. oleracea] [Brassica oleracea]	-	-	-	-	GO:0005623//cell;GO:0044424//intracellular part;GO:0044464//cell part;GO:0043229//intracellular organelle;GO:0043226//organelle;GO:0043227//membrane-bounded organelle;GO:0005622//intracellular;GO:0043231//intracellular membrane-bounded organelle	GO:0003824//catalytic activity;GO:0097367//carbohydrate derivative binding;GO:0032550//purine ribonucleoside binding;GO:0097159//organic cyclic compound binding;GO:0001883//purine nucleoside binding;GO:0001882//nucleoside binding;GO:0016818//hydrolase activity, acting on acid anhydrides, in phosphorus-containing anhydrides;GO:0032549//ribonucleoside binding;GO:0005488//binding;GO:0016462//pyropho…	-
Bol012490	18.35	2.13	1.82	0.2	-3.185866545	0.000222778	0.001293436	yes	Bol012490	PREDICTED: ADP-ribosylation factor-like protein 2 isoform X1 [Brassica oleracea var. oleracea] [Brassica oleracea]	-	-	-	-	GO:0043231//intracellular membrane-bounded organelle;GO:0043226//organelle;GO:0005622//intracellular;GO:0044424//intracellular part;GO:0043229//intracellular organelle;GO:0005623//cell;GO:0044464//cell part;GO:0043227//membrane-bounded organelle	GO:0005488//binding;GO:0032549//ribonucleoside binding;GO:0016817//hydrolase activity, acting on acid anhydrides;GO:0001883//purine nucleoside binding;GO:0001882//nucleoside binding;GO:0016787//hydrolase activity;GO:1901363//heterocyclic compound binding;GO:0097367//carbohydrate derivative binding;GO:0003824//catalytic activity;GO:0016818//hydrolase activity, acting on acid anhydrides, in phospho…	GO:0032501//multicellular organismal process;GO:0044085//cellular component biogenesis;GO:0071840//cellular component organization or biogenesis;GO:0043933//macromolecular complex subunit organization;GO:0009606//tropism;GO:0006461//protein complex assembly;GO:0050794//regulation of cellular process;GO:0022607//cellular component assembly;GO:0006810//transport;GO:0007154//cell communication;GO:00…
Bol012504	25.04	0	0.73	0.001	-9.511752654	3.03E-08	3.68E-07	yes	Bol012504	PREDICTED: calmodulin-binding protein 60 C-like [Brassica napus]	-	-	-	-	-	GO:0005488//binding;GO:0005515//protein binding	GO:0009059//macromolecule biosynthetic process;GO:0043413//macromolecule glycosylation;GO:0071704//organic substance metabolic process;GO:0034645//cellular macromolecule biosynthetic process;GO:0009058//biosynthetic process;GO:0044267//cellular protein metabolic process;GO:0036211//protein modification process;GO:0043170//macromolecule metabolic process;GO:0019538//protein metabolic process;GO:00…
Bol012572	0	25.45	0.001	0.63	9.299208018	6.05E-08	7.00E-07	yes	Bol012572	PREDICTED: LETM1 and EF-hand domain-containing protein 1, mitochondrial [Brassica napus]	-	-	-	-	GO:0043227//membrane-bounded organelle;GO:0005623//cell;GO:0043231//intracellular membrane-bounded organelle;GO:0044424//intracellular part;GO:0043229//intracellular organelle;GO:0043226//organelle;GO:0005622//intracellular;GO:0044464//cell part	GO:0046872//metal ion binding;GO:0043167//ion binding;GO:0005488//binding;GO:0043169//cation binding	-
Bol012576	545.53	1517.6	6.24	16.14	1.371022644	1.24E-82	2.85E-80	yes	Bol012576	BnaC06g27050D [Brassica napus]	-	-	-	-	GO:0005623//cell;GO:0043227//membrane-bounded organelle;GO:0044464//cell part;GO:0043229//intracellular organelle;GO:0030054//cell junction;GO:0005622//intracellular;GO:0005911//cell-cell junction;GO:0044424//intracellular part;GO:0043226//organelle;GO:0005737//cytoplasm;GO:0043231//intracellular membrane-bounded organelle;GO:0044444//cytoplasmic part	GO:0005488//binding;GO:0016787//hydrolase activity;GO:0003824//catalytic activity;GO:0097159//organic cyclic compound binding	GO:0006355//regulation of transcription, DNA-templated;GO:0009987//cellular process;GO:2001141//regulation of RNA biosynthetic process;GO:0071840//cellular component organization or biogenesis;GO:0080090//regulation of primary metabolic process;GO:0065007//biological regulation;GO:0050789//regulation of biological process;GO:0031326//regulation of cellular biosynthetic process;GO:2000112//regulat…
Bol012595	0	7.85	0.001	0.38	8.569855608	0.007823441	0.027985303	yes	Bol012595	BnaC06g26860D [Brassica napus]	-	-	-	-	-	-	-
Bol012698	56.28	0	3.14	0.001	-11.61654884	7.53E-18	2.41E-16	yes	Bol012698	BnaA09g08790D [Brassica napus]	-	-	-	-	-	-	-
Bol012701	32	15	3.24	1.41	-1.20029865	0.00801499	0.028583294	yes	Bol012701	BnaC09g09100D [Brassica napus]	-	-	-	-	-	-	-
Bol012769	15.87	3.66	0.71	0.15	-2.242856524	0.004442811	0.017330033	yes	Bol012769	PREDICTED: replication factor C subunit 3 [Brassica oleracea var. oleracea] [Brassica oleracea]	Genetic Information Processing	Replication and repair	ko03420//Nucleotide excision repair;ko03030//DNA replication;ko03430//Mismatch repair	K10756	GO:0043229//intracellular organelle;GO:0005623//cell;GO:0044424//intracellular part;GO:0043226//organelle;GO:0005622//intracellular;GO:0044464//cell part;GO:0043227//membrane-bounded organelle;GO:0043231//intracellular membrane-bounded organelle	GO:0097159//organic cyclic compound binding;GO:0003824//catalytic activity;GO:0003676//nucleic acid binding;GO:0097367//carbohydrate derivative binding;GO:1901363//heterocyclic compound binding;GO:0001882//nucleoside binding;GO:0001883//purine nucleoside binding;GO:0016818//hydrolase activity, acting on acid anhydrides, in phosphorus-containing anhydrides;GO:0036094//small molecule binding;GO:001…	GO:0006260//DNA replication;GO:0044260//cellular macromolecule metabolic process;GO:0044237//cellular metabolic process;GO:0006807//nitrogen compound metabolic process;GO:0009059//macromolecule biosynthetic process;GO:0006139//nucleobase-containing compound metabolic process;GO:0071704//organic substance metabolic process;GO:0006725//cellular aromatic compound metabolic process;GO:1901360//organi…
Bol012779	0	237.86	0.001	9	13.13570929	1.26E-67	2.14E-65	yes	Bol012779	BnaC02g39740D [Brassica napus]	Genetic Information Processing	Translation	ko00970//Aminoacyl-tRNA biosynthesis	K01875	GO:0005623//cell;GO:0005737//cytoplasm;GO:0044424//intracellular part;GO:0044464//cell part;GO:0044444//cytoplasmic part;GO:0005622//intracellular	GO:0003824//catalytic activity;GO:0001883//purine nucleoside binding;GO:1901363//heterocyclic compound binding;GO:0097367//carbohydrate derivative binding;GO:0016876//ligase activity, forming aminoacyl-tRNA and related compounds;GO:0036094//small molecule binding;GO:0016874//ligase activity;GO:0032550//purine ribonucleoside binding;GO:0005488//binding;GO:0097159//organic cyclic compound binding;G…	GO:0009117//nucleotide metabolic process;GO:0006497//protein lipidation;GO:0010035//response to inorganic substance;GO:0006807//nitrogen compound metabolic process;GO:0006498//N-terminal protein lipidation;GO:0006725//cellular aromatic compound metabolic process;GO:0044249//cellular biosynthetic process;GO:0043436//oxoacid metabolic process;GO:0009628//response to abiotic stimulus;GO:0044260//cel…
Bol012801	260	714	15.44	39.41	1.351888997	8.74E-41	8.10E-39	yes	Bol012801	PREDICTED: pyridoxal biosynthesis protein PDX1.3 [Brassica rapa]	Metabolism	Metabolism of cofactors and vitamins	ko00750//Vitamin B6 metabolism	K06215	GO:0044464//cell part;GO:0016020//membrane;GO:0005737//cytoplasm;GO:0005622//intracellular;GO:0044444//cytoplasmic part;GO:0005623//cell;GO:0044424//intracellular part	GO:0016843//amine-lyase activity;GO:0016829//lyase activity;GO:0003824//catalytic activity;GO:0046983//protein dimerization activity;GO:0005515//protein binding;GO:0016840//carbon-nitrogen lyase activity;GO:0005488//binding	GO:0009314//response to radiation;GO:0009416//response to light stimulus;GO:0005984//disaccharide metabolic process;GO:0050896//response to stimulus;GO:0010033//response to organic substance;GO:0019752//carboxylic acid metabolic process;GO:0043436//oxoacid metabolic process;GO:0044281//small molecule metabolic process;GO:0042364//water-soluble vitamin biosynthetic process;GO:0006796//phosphate-co…
Bol012802	76.22	0	0.97	0.001	-9.921840937	7.69E-24	3.51E-22	yes	Bol012802	PREDICTED: symplekin isoform X3 [Brassica oleracea var. oleracea] [Brassica oleracea]	Genetic Information Processing	Translation	ko03015//mRNA surveillance pathway	K06100	-	-	-
Bol012810	40	21	2.84	1.39	-1.030806047	0.009964643	0.034476774	yes	Bol012810	PREDICTED: transcription factor DIVARICATA [Brassica oleracea var. oleracea] [Brassica oleracea]	-	-	-	-	-	-	-
Bol012819	15.73	2.2	0.6	0.08	-2.906890596	0.001318335	0.006134189	yes	Bol012819	BnaC02g03620D [Brassica napus]	Metabolism	Metabolism of cofactors and vitamins	ko00770//Pantothenate and CoA biosynthesis	K01922	-	GO:0016881//acid-amino acid ligase activity;GO:0003824//catalytic activity;GO:0016874//ligase activity;GO:0016879//ligase activity, forming carbon-nitrogen bonds	GO:0051186//cofactor metabolic process;GO:0009108//coenzyme biosynthetic process;GO:0006732//coenzyme metabolic process;GO:0009987//cellular process;GO:0008152//metabolic process;GO:0044249//cellular biosynthetic process;GO:0009058//biosynthetic process;GO:0044237//cellular metabolic process;GO:0051188//cofactor biosynthetic process
Bol012820	0	9.65	0.001	0.7	9.451211112	0.003913285	0.015539803	yes	Bol012820	BnaC02g03610D [Brassica napus]	-	-	-	-	GO:0043227//membrane-bounded organelle;GO:0044464//cell part;GO:0043226//organelle;GO:0044424//intracellular part;GO:0043229//intracellular organelle;GO:0005623//cell;GO:0005622//intracellular;GO:0043231//intracellular membrane-bounded organelle	GO:0004175//endopeptidase activity;GO:0070011//peptidase activity, acting on L-amino acid peptides;GO:0016787//hydrolase activity;GO:0003824//catalytic activity;GO:0008233//peptidase activity	GO:0044238//primary metabolic process;GO:0071704//organic substance metabolic process;GO:0043170//macromolecule metabolic process;GO:0044763//single-organism cellular process;GO:0022414//reproductive process;GO:0044699//single-organism process;GO:0008152//metabolic process;GO:0003006//developmental process involved in reproduction;GO:0016265//death;GO:0009987//cellular process;GO:0000003//reprodu…
Bol012823	0	31	0.001	1.36	10.40939094	1.90E-09	2.71E-08	yes	Bol012823	PREDICTED: probable serine/threonine-protein kinase NAK [Brassica oleracea var. oleracea] [Brassica oleracea]	-	-	-	-	GO:0043229//intracellular organelle;GO:0005622//intracellular;GO:0009536//plastid;GO:0005623//cell;GO:0043231//intracellular membrane-bounded organelle;GO:0044444//cytoplasmic part;GO:0044464//cell part;GO:0005737//cytoplasm;GO:0043227//membrane-bounded organelle;GO:0044424//intracellular part;GO:0016020//membrane;GO:0043226//organelle	GO:0097159//organic cyclic compound binding;GO:0001882//nucleoside binding;GO:0003824//catalytic activity;GO:0036094//small molecule binding;GO:0001883//purine nucleoside binding;GO:0016740//transferase activity;GO:0097367//carbohydrate derivative binding;GO:0016772//transferase activity, transferring phosphorus-containing groups;GO:0005488//binding;GO:0032550//purine ribonucleoside binding;GO:00…	GO:0009987//cellular process;GO:0009605//response to external stimulus;GO:0006952//defense response;GO:0043412//macromolecule modification;GO:0051704//multi-organism process;GO:0044267//cellular protein metabolic process;GO:0019538//protein metabolic process;GO:0043207//response to external biotic stimulus;GO:0036211//protein modification process;GO:0008152//metabolic process;GO:0006464//cellular…
Bol012824	23.84	125.09	0.21	1.04	2.308122295	3.30E-16	9.38E-15	yes	Bol012824	BnaC02g03560D [Brassica napus]	-	-	-	-	-	GO:0003824//catalytic activity;GO:0019787//ubiquitin-like protein transferase activity;GO:0043167//ion binding;GO:0016740//transferase activity;GO:0046914//transition metal ion binding;GO:0043169//cation binding;GO:0046872//metal ion binding;GO:0005488//binding	GO:0019538//protein metabolic process;GO:0044265//cellular macromolecule catabolic process;GO:0043170//macromolecule metabolic process;GO:0050789//regulation of biological process;GO:0036211//protein modification process;GO:0006464//cellular protein modification process;GO:0019941//modification-dependent protein catabolic process;GO:0090351//seedling development;GO:0001101//response to acid chemi…
Bol012833	32.52	10.4	3.81	1.13	-1.753468225	0.000614054	0.003143678	yes	Bol012833	BnaCnng67810D [Brassica napus]	Cellular Processes	Transport and catabolism	ko04145//Phagosome	K07375	GO:0009536//plastid;GO:0043227//membrane-bounded organelle;GO:0043228//non-membrane-bounded organelle;GO:0043234//protein complex;GO:0005576//extracellular region;GO:0044424//intracellular part;GO:0044435//plastid part;GO:0030312//external encapsulating structure;GO:0071944//cell periphery;GO:0043232//intracellular non-membrane-bounded organelle;GO:0005623//cell;GO:0043229//intracellular organell…	GO:0001883//purine nucleoside binding;GO:0017111//nucleoside-triphosphatase activity;GO:1901363//heterocyclic compound binding;GO:0016787//hydrolase activity;GO:0032550//purine ribonucleoside binding;GO:0036094//small molecule binding;GO:0097159//organic cyclic compound binding;GO:0016818//hydrolase activity, acting on acid anhydrides, in phosphorus-containing anhydrides;GO:0005198//structural mo…	GO:0009056//catabolic process;GO:0044723//single-organism carbohydrate metabolic process;GO:1901575//organic substance catabolic process;GO:0005975//carbohydrate metabolic process;GO:0051603//proteolysis involved in cellular protein catabolic process;GO:0019318//hexose metabolic process;GO:0044237//cellular metabolic process;GO:0044260//cellular macromolecule metabolic process;GO:0044085//cellula…
Bol012975	41.34	12.43	2.97	0.83	-1.839279689	3.38E-05	0.00023794	yes	Bol012975	PREDICTED: 50S ribosomal protein L21, mitochondrial-like isoform X1 [Brassica oleracea var. oleracea] [Brassica oleracea]	Genetic Information Processing	Translation	ko03010//Ribosome	K02888	GO:0005623//cell;GO:0044424//intracellular part;GO:0043226//organelle;GO:0044444//cytoplasmic part;GO:0044464//cell part;GO:0043231//intracellular membrane-bounded organelle;GO:1990904//ribonucleoprotein complex;GO:0005737//cytoplasm;GO:0030529//intracellular ribonucleoprotein complex;GO:0005622//intracellular;GO:0043229//intracellular organelle;GO:0043227//membrane-bounded organelle;GO:0009536//…	GO:0097159//organic cyclic compound binding;GO:0005488//binding;GO:0003676//nucleic acid binding;GO:0003723//RNA binding;GO:1901363//heterocyclic compound binding;GO:0005198//structural molecule activity	GO:0065007//biological regulation;GO:0019953//sexual reproduction;GO:0050789//regulation of biological process;GO:0071840//cellular component organization or biogenesis;GO:0016070//RNA metabolic process;GO:0008213//protein alkylation;GO:0032502//developmental process;GO:0046483//heterocycle metabolic process;GO:0051276//chromosome organization;GO:0051234//establishment of localization;GO:0006807/…
Bol013017	19.72	68.17	0.36	1.16	1.688055994	1.48E-06	1.37E-05	yes	Bol013017	BnaC03g68200D [Brassica napus]	-	-	-	-	-	-	GO:0043170//macromolecule metabolic process;GO:0071704//organic substance metabolic process;GO:0008152//metabolic process
Bol013028	256	580	10.47	22.05	1.074517214	6.96E-24	3.21E-22	yes	Bol013028	BnaAnng42000D [Brassica napus]	-	-	-	-	GO:0005622//intracellular;GO:0043227//membrane-bounded organelle;GO:0044424//intracellular part;GO:0043226//organelle;GO:0043229//intracellular organelle;GO:0005623//cell;GO:0043231//intracellular membrane-bounded organelle;GO:0044464//cell part	GO:0003824//catalytic activity;GO:0016462//pyrophosphatase activity;GO:0016817//hydrolase activity, acting on acid anhydrides;GO:0016787//hydrolase activity;GO:0016818//hydrolase activity, acting on acid anhydrides, in phosphorus-containing anhydrides;GO:0004551//nucleotide diphosphatase activity	GO:0006753//nucleoside phosphate metabolic process;GO:0044237//cellular metabolic process;GO:0008152//metabolic process;GO:0006139//nucleobase-containing compound metabolic process;GO:0044281//small molecule metabolic process;GO:0071704//organic substance metabolic process;GO:0006796//phosphate-containing compound metabolic process;GO:0006725//cellular aromatic compound metabolic process;GO:00446…
Bol013034	40.08	17.49	6	2.43	-1.304006187	0.002265011	0.009744363	yes	Bol013034	BnaA08g13400D [Brassica napus]	Metabolism	Energy metabolism	ko00190//Oxidative phosphorylation	K02140	GO:0016020//membrane;GO:0044424//intracellular part;GO:0045263//proton-transporting ATP synthase complex, coupling factor F(o);GO:0033177//proton-transporting two-sector ATPase complex, proton-transporting domain;GO:0044425//membrane part;GO:0043226//organelle;GO:0044464//cell part;GO:0005622//intracellular;GO:0045259//proton-transporting ATP synthase complex;GO:0005623//cell;GO:0098796//membrane…	GO:0022890//inorganic cation transmembrane transporter activity;GO:0022892//substrate-specific transporter activity;GO:0008324//cation transmembrane transporter activity;GO:0005215//transporter activity;GO:0022857//transmembrane transporter activity;GO:0022891//substrate-specific transmembrane transporter activity;GO:0015077//monovalent inorganic cation transmembrane transporter activity;GO:00150…	GO:0009259//ribonucleotide metabolic process;GO:0044281//small molecule metabolic process;GO:0051179//localization;GO:0034641//cellular nitrogen compound metabolic process;GO:0035966//response to topologically incorrect protein;GO:0046129//purine ribonucleoside biosynthetic process;GO:0009161//ribonucleoside monophosphate metabolic process;GO:0044248//cellular catabolic process;GO:0044260//cellul…
Bol013058	54.6	0	1.64	0.001	-10.6794801	3.00E-17	9.22E-16	yes	Bol013058	PREDICTED: tRNA (guanine(37)-N1)-methyltransferase 2 [Brassica oleracea var. oleracea] [Brassica oleracea]	-	-	-	-	GO:0044429//mitochondrial part;GO:0005737//cytoplasm;GO:0043231//intracellular membrane-bounded organelle;GO:0044424//intracellular part;GO:0005739//mitochondrion;GO:0043226//organelle;GO:0043227//membrane-bounded organelle;GO:0005623//cell;GO:0043229//intracellular organelle;GO:0044446//intracellular organelle part;GO:0044422//organelle part;GO:0044444//cytoplasmic part;GO:0005622//intracellular…	GO:0008168//methyltransferase activity;GO:0016741//transferase activity, transferring one-carbon groups;GO:0009019//tRNA (guanine-N1-)-methyltransferase activity;GO:0003824//catalytic activity;GO:0008173//RNA methyltransferase activity;GO:0008175//tRNA methyltransferase activity;GO:0008757//S-adenosylmethionine-dependent methyltransferase activity;GO:0016423//tRNA (guanine) methyltransferase acti…	GO:0034660//ncRNA metabolic process;GO:0006725//cellular aromatic compound metabolic process;GO:0043414//macromolecule methylation;GO:1901360//organic cyclic compound metabolic process;GO:0046483//heterocycle metabolic process;GO:0044237//cellular metabolic process;GO:0044260//cellular macromolecule metabolic process;GO:0090304//nucleic acid metabolic process;GO:0006139//nucleobase-containing com…
Bol013059	112.06	50.14	7.32	3.04	-1.267772325	1.25E-07	1.38E-06	yes	Bol013059	BnaC01g19520D [Brassica napus]	-	-	-	-	-	-	GO:0009719//response to endogenous stimulus;GO:0010243//response to organonitrogen compound;GO:1901698//response to nitrogen compound;GO:0010033//response to organic substance;GO:0050896//response to stimulus;GO:0042221//response to chemical
Bol013064	0	12	0.001	0.68	9.409390936	0.000489894	0.002575505	yes	Bol013064	PREDICTED: NAC domain-containing protein 72-like [Brassica oleracea var. oleracea] [Brassica oleracea]	-	-	-	-	GO:0005623//cell;GO:0043229//intracellular organelle;GO:0005622//intracellular;GO:0044464//cell part;GO:0043231//intracellular membrane-bounded organelle;GO:0044424//intracellular part;GO:0043227//membrane-bounded organelle;GO:0043226//organelle	GO:0097159//organic cyclic compound binding;GO:0001071//nucleic acid binding transcription factor activity;GO:1901363//heterocyclic compound binding;GO:0003676//nucleic acid binding;GO:0005488//binding	GO:0051716//cellular response to stimulus;GO:0044699//single-organism process;GO:0009628//response to abiotic stimulus;GO:0019222//regulation of metabolic process;GO:0009987//cellular process;GO:0050794//regulation of cellular process;GO:0071495//cellular response to endogenous stimulus;GO:0009889//regulation of biosynthetic process;GO:0044700//single organism signaling;GO:0019219//regulation of …
Bol013102	17	44	1.39	3.35	1.269076213	0.001897611	0.008405155	yes	Bol013102	PREDICTED: 25.3 kDa heat shock protein, chloroplastic [Brassica oleracea var. oleracea] [Brassica oleracea]	Genetic Information Processing	Folding, sorting and degradation	ko04141//Protein processing in endoplasmic reticulum	K13993	GO:0043227//membrane-bounded organelle;GO:0044424//intracellular part;GO:0043231//intracellular membrane-bounded organelle;GO:0044444//cytoplasmic part;GO:0043229//intracellular organelle;GO:0005737//cytoplasm;GO:0009536//plastid;GO:0043226//organelle;GO:0005622//intracellular;GO:0005623//cell;GO:0044464//cell part	-	GO:0009314//response to radiation;GO:0006979//response to oxidative stress;GO:0019538//protein metabolic process;GO:0044267//cellular protein metabolic process;GO:0009987//cellular process;GO:0009408//response to heat;GO:0009266//response to temperature stimulus;GO:0050896//response to stimulus;GO:1901700//response to oxygen-containing compound;GO:0009416//response to light stimulus;GO:0009628//r…
Bol013132	0	23.47	0.001	2.53	11.30492167	2.41E-07	2.54E-06	yes	Bol013132	BnaC01g20550D [Brassica napus]	-	-	-	-	GO:0031976//plastid thylakoid;GO:0044422//organelle part;GO:0044424//intracellular part;GO:0031984//organelle subcompartment;GO:0009507//chloroplast;GO:0044444//cytoplasmic part;GO:0043227//membrane-bounded organelle;GO:0043226//organelle;GO:0044446//intracellular organelle part;GO:0009579//thylakoid;GO:0044464//cell part;GO:0043231//intracellular membrane-bounded organelle;GO:0044435//plastid pa…	-	-
Bol013136	19.72	5.62	4.6	1.22	-1.914752713	0.004099517	0.016166064	yes	Bol013136	BnaC07g41190D [Brassica napus]	Metabolism	Energy metabolism	ko00190//Oxidative phosphorylation	K02267	GO:0043226//organelle;GO:0043231//intracellular membrane-bounded organelle;GO:0044464//cell part;GO:0043229//intracellular organelle;GO:0005622//intracellular;GO:0009536//plastid;GO:0005737//cytoplasm;GO:0043227//membrane-bounded organelle;GO:0044444//cytoplasmic part;GO:0005623//cell;GO:0044424//intracellular part	GO:0009055//electron carrier activity	GO:0044765//single-organism transport;GO:0009987//cellular process;GO:0006793//phosphorus metabolic process;GO:0009058//biosynthetic process;GO:0044710//single-organism metabolic process;GO:0006796//phosphate-containing compound metabolic process;GO:0006644//phospholipid metabolic process;GO:0046474//glycerophospholipid biosynthetic process;GO:0044699//single-organism process;GO:1902578//single-o…
Bol013139	0	9	0.001	0.52	9.022367813	0.003913285	0.015539803	yes	Bol013139	PREDICTED: ethylene-responsive transcription factor ERF054-like [Brassica napus]	-	-	-	-	GO:0005622//intracellular;GO:0005623//cell;GO:0043227//membrane-bounded organelle;GO:0043229//intracellular organelle;GO:0043226//organelle;GO:0044464//cell part;GO:0044424//intracellular part;GO:0043231//intracellular membrane-bounded organelle	GO:0003676//nucleic acid binding;GO:0001071//nucleic acid binding transcription factor activity;GO:0005488//binding;GO:1901363//heterocyclic compound binding;GO:0097159//organic cyclic compound binding	GO:0010033//response to organic substance;GO:0050794//regulation of cellular process;GO:0009719//response to endogenous stimulus;GO:0019222//regulation of metabolic process;GO:0044763//single-organism cellular process;GO:0023052//signaling;GO:0044249//cellular biosynthetic process;GO:0035556//intracellular signal transduction;GO:1901576//organic substance biosynthetic process;GO:0010243//response…
Bol013176	4173	2101	244.68	114.49	-1.095674588	2.82E-150	1.45E-147	yes	Bol013176	PREDICTED: transcription factor MYB35 isoform X2 [Brassica oleracea var. oleracea] [Brassica oleracea]	-	-	-	-	GO:0005623//cell;GO:0043227//membrane-bounded organelle;GO:0005622//intracellular;GO:0043231//intracellular membrane-bounded organelle;GO:0043229//intracellular organelle;GO:0043226//organelle;GO:0044424//intracellular part;GO:0044464//cell part	GO:0003676//nucleic acid binding;GO:0005488//binding;GO:0097159//organic cyclic compound binding;GO:1901363//heterocyclic compound binding;GO:0001071//nucleic acid binding transcription factor activity	GO:0065007//biological regulation;GO:0050789//regulation of biological process;GO:0019222//regulation of metabolic process;GO:0010468//regulation of gene expression;GO:0060255//regulation of macromolecule metabolic process
Bol013178	0	27.06	0.001	0.93	9.861086906	3.03E-08	3.68E-07	yes	Bol013178	BnaC08g18460D [Brassica napus]	-	-	-	-	-	-	-
Bol013219	0	10	0.001	0.7	9.451211112	0.001957522	0.008568948	yes	Bol013219	PREDICTED: N-alpha-acetyltransferase 40-like isoform X2 [Brassica napus]	-	-	-	-	-	GO:0016747//transferase activity, transferring acyl groups other than amino-acyl groups;GO:0016746//transferase activity, transferring acyl groups;GO:0016407//acetyltransferase activity;GO:0016740//transferase activity;GO:0003824//catalytic activity	-
Bol013231	45	20	1.45	0.6	-1.273018494	0.001110176	0.005260651	yes	Bol013231	PREDICTED: laccase-1-like [Brassica napus]	-	-	-	-	GO:0005576//extracellular region	GO:0005488//binding;GO:0016491//oxidoreductase activity;GO:0043167//ion binding;GO:0016682//oxidoreductase activity, acting on diphenols and related substances as donors, oxygen as acceptor;GO:0003824//catalytic activity;GO:0016679//oxidoreductase activity, acting on diphenols and related substances as donors;GO:0046872//metal ion binding;GO:0043169//cation binding;GO:0046914//transition metal io…	GO:0009808//lignin metabolic process;GO:0044710//single-organism metabolic process;GO:0044699//single-organism process;GO:0009987//cellular process;GO:1901360//organic cyclic compound metabolic process;GO:0071704//organic substance metabolic process;GO:0006725//cellular aromatic compound metabolic process;GO:0019748//secondary metabolic process;GO:0044237//cellular metabolic process;GO:0009698//p…
Bol013239	21.58	0	0.57	0.001	-9.154818109	4.82E-07	4.83E-06	yes	Bol013239	PREDICTED: nuclear poly(A) polymerase 1-like [Brassica napus]	Genetic Information Processing	Translation	ko03015//mRNA surveillance pathway	K14376	GO:0043226//organelle;GO:0043229//intracellular organelle;GO:0043231//intracellular membrane-bounded organelle;GO:0044424//intracellular part;GO:0005623//cell;GO:0043227//membrane-bounded organelle;GO:0044464//cell part;GO:0005622//intracellular	GO:0097159//organic cyclic compound binding;GO:0003824//catalytic activity;GO:0070566//adenylyltransferase activity;GO:0016779//nucleotidyltransferase activity;GO:0005488//binding;GO:0003676//nucleic acid binding;GO:1901363//heterocyclic compound binding;GO:0016772//transferase activity, transferring phosphorus-containing groups;GO:0016740//transferase activity	GO:0044238//primary metabolic process;GO:0034641//cellular nitrogen compound metabolic process;GO:0006396//RNA processing;GO:0044237//cellular metabolic process;GO:0031123//RNA 3'-end processing;GO:1901360//organic cyclic compound metabolic process;GO:0044260//cellular macromolecule metabolic process;GO:0043170//macromolecule metabolic process;GO:0010467//gene expression;GO:0016070//RNA metabolic…
Bol013279	30	93	1.22	3.53	1.532787036	1.58E-07	1.71E-06	yes	Bol013279	BnaC05g34700D [Brassica napus]	-	-	-	-	GO:0044464//cell part;GO:0044424//intracellular part;GO:0005622//intracellular;GO:0005623//cell;GO:0043226//organelle;GO:0043229//intracellular organelle;GO:0043227//membrane-bounded organelle;GO:0043231//intracellular membrane-bounded organelle	GO:0016787//hydrolase activity;GO:0004532//exoribonuclease activity;GO:0005488//binding;GO:0016896//exoribonuclease activity, producing 5'-phosphomonoesters;GO:0004518//nuclease activity;GO:0003824//catalytic activity;GO:0000175//3'-5'-exoribonuclease activity;GO:0043169//cation binding;GO:0004527//exonuclease activity;GO:0008408//3'-5' exonuclease activity;GO:0016788//hydrolase activity, acting …	GO:0009987//cellular process;GO:0044237//cellular metabolic process;GO:0008152//metabolic process;GO:0006073//cellular glucan metabolic process;GO:0044249//cellular biosynthetic process;GO:1901576//organic substance biosynthetic process;GO:0019222//regulation of metabolic process;GO:0044710//single-organism metabolic process;GO:0005975//carbohydrate metabolic process;GO:0005982//starch metabolic …
Bol013283	19	1	1.86	0.09	-4.36923381	2.12E-05	0.000155585	yes	Bol013283	PREDICTED: NAC domain-containing protein 40-like [Brassica oleracea var. oleracea] [Brassica oleracea]	-	-	-	-	GO:0005623//cell;GO:0044424//intracellular part;GO:0043227//membrane-bounded organelle;GO:0043229//intracellular organelle;GO:0005622//intracellular;GO:0044464//cell part;GO:0043231//intracellular membrane-bounded organelle;GO:0043226//organelle	GO:0097159//organic cyclic compound binding;GO:1901363//heterocyclic compound binding;GO:0003676//nucleic acid binding;GO:0005488//binding	GO:0071704//organic substance metabolic process;GO:0044249//cellular biosynthetic process;GO:0060255//regulation of macromolecule metabolic process;GO:0043170//macromolecule metabolic process;GO:0019222//regulation of metabolic process;GO:0065007//biological regulation;GO:0009058//biosynthetic process;GO:0050789//regulation of biological process;GO:0008152//metabolic process;GO:1901576//organic s…
Bol013312	18.39	44.3	0.74	1.65	1.156868849	0.003202173	0.013168062	yes	Bol013312	PREDICTED: ribosome-binding ATPase YchF [Brassica oleracea var. oleracea] [Brassica oleracea]	-	-	-	-	GO:0005622//intracellular;GO:0043227//membrane-bounded organelle;GO:0044424//intracellular part;GO:0043229//intracellular organelle;GO:0009532//plastid stroma;GO:0043231//intracellular membrane-bounded organelle;GO:0005623//cell;GO:0044422//organelle part;GO:0005737//cytoplasm;GO:0044446//intracellular organelle part;GO:0043226//organelle;GO:0044435//plastid part;GO:0044444//cytoplasmic part;GO:0…	GO:0017111//nucleoside-triphosphatase activity;GO:0032549//ribonucleoside binding;GO:0003824//catalytic activity;GO:0001883//purine nucleoside binding;GO:0005488//binding;GO:0032550//purine ribonucleoside binding;GO:0016462//pyrophosphatase activity;GO:0016817//hydrolase activity, acting on acid anhydrides;GO:0001882//nucleoside binding;GO:0016787//hydrolase activity;GO:0044877//macromolecular co…	GO:1901360//organic cyclic compound metabolic process;GO:0044271//cellular nitrogen compound biosynthetic process;GO:0018130//heterocycle biosynthetic process;GO:1901576//organic substance biosynthetic process;GO:1901566//organonitrogen compound biosynthetic process;GO:1901564//organonitrogen compound metabolic process;GO:0009058//biosynthetic process;GO:0051188//cofactor biosynthetic process;GO:…
Bol013313	17.01	0	0.62	0.001	-9.276124405	1.54E-05	0.000115934	yes	Bol013313	BnaC06g11210D [Brassica napus]	-	-	-	-	-	GO:0003824//catalytic activity;GO:0005488//binding;GO:0003676//nucleic acid binding;GO:1901363//heterocyclic compound binding;GO:0019787//ubiquitin-like protein transferase activity;GO:0097159//organic cyclic compound binding;GO:0016740//transferase activity	GO:0044260//cellular macromolecule metabolic process;GO:0044267//cellular protein metabolic process;GO:0009987//cellular process;GO:0071704//organic substance metabolic process;GO:0044237//cellular metabolic process;GO:0044238//primary metabolic process;GO:0019538//protein metabolic process;GO:0043170//macromolecule metabolic process;GO:0008152//metabolic process;GO:0032446//protein modification …
Bol013340	13.81	38.32	1.09	2.81	1.366241995	0.00322405	0.013238811	yes	Bol013340	BnaC06g10900D [Brassica napus]	-	-	-	-	GO:0044424//intracellular part;GO:0005622//intracellular;GO:0043229//intracellular organelle;GO:0044464//cell part;GO:0043231//intracellular membrane-bounded organelle;GO:0005623//cell;GO:0043227//membrane-bounded organelle;GO:0043226//organelle	-	-
Bol013342	32.13	13.4	0.31	0.12	-1.36923381	0.004579326	0.017800116	yes	Bol013342	BnaC06g10880D [Brassica napus]	-	-	-	-	GO:0043226//organelle;GO:0044464//cell part;GO:0005623//cell;GO:0043227//membrane-bounded organelle;GO:0043229//intracellular organelle;GO:0043234//protein complex;GO:0044424//intracellular part;GO:0005622//intracellular;GO:0032991//macromolecular complex;GO:0043231//intracellular membrane-bounded organelle	GO:0000988//transcription factor activity, protein binding;GO:0000989//transcription factor activity, transcription factor binding;GO:0001076//transcription factor activity, RNA polymerase II transcription factor binding	GO:0050789//regulation of biological process;GO:0010468//regulation of gene expression;GO:0051252//regulation of RNA metabolic process;GO:0010556//regulation of macromolecule biosynthetic process;GO:0065007//biological regulation;GO:0006355//regulation of transcription, DNA-templated;GO:2001141//regulation of RNA biosynthetic process;GO:2000026//regulation of multicellular organismal development;…
Bol013457	6.28	94.9	0.31	4.37	3.817293159	6.06E-20	2.27E-18	yes	Bol013457	PREDICTED: probable beta-1,3-galactosyltransferase 3 isoform X1 [Brassica napus]	-	-	-	-	GO:0043226//organelle;GO:0044464//cell part;GO:0044424//intracellular part;GO:0031224//intrinsic component of membrane;GO:0043229//intracellular organelle;GO:0044422//organelle part;GO:0043231//intracellular membrane-bounded organelle;GO:0005623//cell;GO:0031090//organelle membrane;GO:0016020//membrane;GO:0043227//membrane-bounded organelle;GO:0005622//intracellular;GO:0044425//membrane part	GO:0016758//transferase activity, transferring hexosyl groups;GO:0016740//transferase activity;GO:0003824//catalytic activity;GO:0016757//transferase activity, transferring glycosyl groups	GO:0044238//primary metabolic process;GO:0044267//cellular protein metabolic process;GO:0043170//macromolecule metabolic process;GO:0043412//macromolecule modification;GO:0044260//cellular macromolecule metabolic process;GO:0019538//protein metabolic process;GO:0006464//cellular protein modification process;GO:0071704//organic substance metabolic process;GO:0036211//protein modification process;G…
Bol013458	0	258.02	0.001	8.99	13.1341054	3.25E-73	6.21E-71	yes	Bol013458	PREDICTED: ent-kaurenoic acid oxidase 2-like [Brassica napus]	Metabolism	Metabolism of terpenoids and polyketides	ko00904//Diterpenoid biosynthesis	K04123	GO:0005623//cell;GO:0044424//intracellular part;GO:0016020//membrane;GO:0044425//membrane part;GO:0043229//intracellular organelle;GO:0043231//intracellular membrane-bounded organelle;GO:0044464//cell part;GO:0031090//organelle membrane;GO:0043227//membrane-bounded organelle;GO:0044422//organelle part;GO:0005622//intracellular;GO:0043226//organelle;GO:0031224//intrinsic component of membrane	GO:0043167//ion binding;GO:0003824//catalytic activity;GO:0097159//organic cyclic compound binding;GO:0046906//tetrapyrrole binding;GO:0016705//oxidoreductase activity, acting on paired donors, with incorporation or reduction of molecular oxygen;GO:0043169//cation binding;GO:0004497//monooxygenase activity;GO:0016709//oxidoreductase activity, acting on paired donors, with incorporation or reducti…	GO:0043436//oxoacid metabolic process;GO:0071704//organic substance metabolic process;GO:0008152//metabolic process;GO:0044281//small molecule metabolic process;GO:0006629//lipid metabolic process;GO:0009685//gibberellin metabolic process;GO:0044255//cellular lipid metabolic process;GO:0009987//cellular process;GO:0019752//carboxylic acid metabolic process;GO:0044238//primary metabolic process;GO…
Bol013484	20	4	3.57	0.66	-2.435386145	0.000916869	0.004465368	yes	Bol013484	PREDICTED: small ubiquitin-related modifier 5-like [Brassica oleracea var. oleracea] [Brassica oleracea]	Genetic Information Processing	Translation	ko03013//RNA transport	K12160	GO:0044424//intracellular part;GO:0044444//cytoplasmic part;GO:0043227//membrane-bounded organelle;GO:0043226//organelle;GO:0009536//plastid;GO:0043229//intracellular organelle;GO:0043231//intracellular membrane-bounded organelle;GO:0005623//cell;GO:0005622//intracellular;GO:0005737//cytoplasm;GO:0044464//cell part	-	GO:0006464//cellular protein modification process;GO:0018193//peptidyl-amino acid modification;GO:0036211//protein modification process;GO:0044267//cellular protein metabolic process;GO:0018205//peptidyl-lysine modification;GO:0043412//macromolecule modification;GO:0008152//metabolic process;GO:0008283//cell proliferation;GO:0019538//protein metabolic process;GO:0044260//cellular macromolecule me…
Bol013485	0	43	0.001	0.74	9.531381461	4.75E-13	1.02E-11	yes	Bol013485	PREDICTED: ubiquitin carboxyl-terminal hydrolase 2-like [Brassica napus]	-	-	-	-	-	GO:0043169//cation binding;GO:0070011//peptidase activity, acting on L-amino acid peptides;GO:0008233//peptidase activity;GO:0005488//binding;GO:0046914//transition metal ion binding;GO:0003824//catalytic activity;GO:0046872//metal ion binding;GO:0043167//ion binding;GO:0016787//hydrolase activity	GO:0044237//cellular metabolic process;GO:0008152//metabolic process;GO:0044265//cellular macromolecule catabolic process;GO:0019538//protein metabolic process;GO:0051603//proteolysis involved in cellular protein catabolic process;GO:0043170//macromolecule metabolic process;GO:0009056//catabolic process;GO:0009987//cellular process;GO:0006508//proteolysis;GO:0044267//cellular protein metabolic pr…
Bol013493	95.6	50.99	5.35	2.65	-1.013546532	5.14E-05	0.000346839	yes	Bol013493	PREDICTED: zinc finger CCCH domain-containing protein 26-like [Brassica napus]	-	-	-	-	-	GO:0097159//organic cyclic compound binding;GO:0005488//binding;GO:0043169//cation binding;GO:0043167//ion binding;GO:1901363//heterocyclic compound binding;GO:0003676//nucleic acid binding;GO:0016788//hydrolase activity, acting on ester bonds;GO:0003824//catalytic activity;GO:0016787//hydrolase activity	GO:0060255//regulation of macromolecule metabolic process;GO:0065007//biological regulation;GO:0019222//regulation of metabolic process;GO:0050789//regulation of biological process;GO:0010468//regulation of gene expression
Bol013551	12.23	38.11	1	2.89	1.531069493	0.000949698	0.004605464	yes	Bol013551	PREDICTED: rho GTPase-activating protein 7-like isoform X2 [Brassica napus]	-	-	-	-	GO:0044464//cell part;GO:0043226//organelle;GO:0043231//intracellular membrane-bounded organelle;GO:0005623//cell;GO:0043227//membrane-bounded organelle;GO:0044424//intracellular part;GO:0005622//intracellular;GO:0043229//intracellular organelle	-	-
Bol013561	20.18	47.67	0.25	0.56	1.163498732	0.003114071	0.012860605	yes	Bol013561	PREDICTED: myosin-15-like isoform X1 [Brassica napus]	-	-	-	-	GO:0005622//intracellular;GO:0044424//intracellular part;GO:0043228//non-membrane-bounded organelle;GO:0005623//cell;GO:0043229//intracellular organelle;GO:0043226//organelle;GO:0005856//cytoskeleton;GO:0044464//cell part;GO:0015629//actin cytoskeleton;GO:0043232//intracellular non-membrane-bounded organelle	GO:0016462//pyrophosphatase activity;GO:0032550//purine ribonucleoside binding;GO:0017111//nucleoside-triphosphatase activity;GO:0016817//hydrolase activity, acting on acid anhydrides;GO:0036094//small molecule binding;GO:0032549//ribonucleoside binding;GO:0016818//hydrolase activity, acting on acid anhydrides, in phosphorus-containing anhydrides;GO:0097367//carbohydrate derivative binding;GO:001…	-
Bol013596	9.85	27.72	0.23	0.6	1.38332864	0.007686922	0.027821831	yes	Bol013596	PREDICTED: probable ubiquitin-like-specific protease 2A isoform X2 [Brassica oleracea var. oleracea] [Brassica oleracea]	-	-	-	-	-	GO:0008233//peptidase activity;GO:0070011//peptidase activity, acting on L-amino acid peptides;GO:0003824//catalytic activity;GO:0016787//hydrolase activity;GO:0008234//cysteine-type peptidase activity;GO:0019783//ubiquitin-like protein-specific protease activity	GO:0044267//cellular protein metabolic process;GO:0006464//cellular protein modification process;GO:0036211//protein modification process;GO:0019538//protein metabolic process;GO:0043412//macromolecule modification;GO:0044260//cellular macromolecule metabolic process;GO:0044238//primary metabolic process;GO:0044237//cellular metabolic process;GO:0018193//peptidyl-amino acid modification;GO:000815…
Bol013623	0	19.24	0.001	0.79	9.625708843	3.85E-06	3.28E-05	yes	Bol013623	PREDICTED: ABSCISIC ACID-INSENSITIVE 5-like protein 6 [Brassica oleracea var. oleracea] [Brassica oleracea]	Environmental Information Processing	Signal transduction	ko04075//Plant hormone signal transduction	K14432	GO:0005623//cell;GO:0043229//intracellular organelle;GO:0043227//membrane-bounded organelle;GO:0044424//intracellular part;GO:0043231//intracellular membrane-bounded organelle;GO:0005622//intracellular;GO:0043226//organelle;GO:0044464//cell part	GO:0001071//nucleic acid binding transcription factor activity;GO:1901363//heterocyclic compound binding;GO:0097159//organic cyclic compound binding;GO:0003677//DNA binding;GO:0005488//binding;GO:0003676//nucleic acid binding	GO:0009987//cellular process;GO:0023052//signaling;GO:0010468//regulation of gene expression;GO:0007154//cell communication;GO:2001141//regulation of RNA biosynthetic process;GO:0042221//response to chemical;GO:0019219//regulation of nucleobase-containing compound metabolic process;GO:0009719//response to endogenous stimulus;GO:0006950//response to stress;GO:0001101//response to acid chemical;GO:…
Bol013627	64.7	160.33	1.08	2.48	1.199308808	6.60E-09	8.78E-08	yes	Bol013627	PREDICTED: probable E3 ubiquitin ligase SUD1 isoform X2 [Brassica oleracea var. oleracea] [Brassica oleracea]	Genetic Information Processing	Folding, sorting and degradation	ko04141//Protein processing in endoplasmic reticulum	K10661	GO:0031224//intrinsic component of membrane;GO:0044425//membrane part;GO:0016020//membrane	GO:0019787//ubiquitin-like protein transferase activity;GO:0003824//catalytic activity;GO:0016740//transferase activity;GO:0043169//cation binding;GO:0046872//metal ion binding;GO:0005488//binding;GO:0046914//transition metal ion binding;GO:0043167//ion binding	GO:0044238//primary metabolic process;GO:0065007//biological regulation;GO:0044267//cellular protein metabolic process;GO:0019748//secondary metabolic process;GO:0006720//isoprenoid metabolic process;GO:0009698//phenylpropanoid metabolic process;GO:0036211//protein modification process;GO:0006725//cellular aromatic compound metabolic process;GO:0009058//biosynthetic process;GO:0032446//protein mo…
Bol013642	119.62	12.34	6.4	0.61	-3.391190757	5.64E-25	2.72E-23	yes	Bol013642	BnaCnng62850D [Brassica napus]	-	-	-	-	-	GO:0003824//catalytic activity	-
Bol013649	123.38	357.15	2.72	7.33	1.430206547	3.38E-23	1.50E-21	yes	Bol013649	BnaC01g04120D [Brassica napus]	Metabolism	Glycan biosynthesis and metabolism	ko00511//Other glycan degradation	K15923	GO:0005576//extracellular region	GO:0003824//catalytic activity;GO:0004560//alpha-L-fucosidase activity;GO:0016798//hydrolase activity, acting on glycosyl bonds;GO:0015928//fucosidase activity;GO:0004553//hydrolase activity, hydrolyzing O-glycosyl compounds;GO:0016787//hydrolase activity	-
Bol013686	3.6	34.86	0.24	2.18	3.183221824	6.17E-07	6.09E-06	yes	Bol013686	PREDICTED: GATA transcription factor 3-like [Brassica oleracea var. oleracea] [Brassica oleracea]	-	-	-	-	GO:0043227//membrane-bounded organelle;GO:0044424//intracellular part;GO:0043231//intracellular membrane-bounded organelle;GO:0043226//organelle;GO:0043229//intracellular organelle;GO:0005622//intracellular;GO:0005623//cell;GO:0043232//intracellular non-membrane-bounded organelle;GO:0043228//non-membrane-bounded organelle;GO:0044464//cell part	GO:0005488//binding;GO:0046872//metal ion binding;GO:0043167//ion binding;GO:1901363//heterocyclic compound binding;GO:0043169//cation binding;GO:0097159//organic cyclic compound binding;GO:0001071//nucleic acid binding transcription factor activity;GO:0046914//transition metal ion binding;GO:0003676//nucleic acid binding;GO:0003677//DNA binding	GO:0019222//regulation of metabolic process;GO:0010556//regulation of macromolecule biosynthetic process;GO:0060255//regulation of macromolecule metabolic process;GO:1903506//regulation of nucleic acid-templated transcription;GO:0019219//regulation of nucleobase-containing compound metabolic process;GO:2000112//regulation of cellular macromolecule biosynthetic process;GO:0048511//rhythmic process…
Bol013698	4939.47	2072.12	231.4	90.22	-1.358869673	1.02E-247	9.39E-245	yes	Bol013698	BnaC01g03620D [Brassica napus]	-	-	-	-	-	GO:0016746//transferase activity, transferring acyl groups;GO:0003824//catalytic activity;GO:0016740//transferase activity	GO:0008152//metabolic process
Bol013722	12.83	0	0.49	0.001	-8.936637939	0.000245094	0.001399526	yes	Bol013722	PREDICTED: lysine histidine transporter-like 7 [Brassica oleracea var. oleracea] [Brassica oleracea]	-	-	-	-	GO:0031224//intrinsic component of membrane;GO:0016020//membrane;GO:0044425//membrane part	-	GO:0065007//biological regulation;GO:0044700//single organism signaling;GO:0050789//regulation of biological process;GO:0044699//single-organism process;GO:1902578//single-organism localization;GO:0044765//single-organism transport;GO:0050896//response to stimulus;GO:0015711//organic anion transport;GO:0007154//cell communication;GO:0051716//cellular response to stimulus;GO:0009987//cellular proc…
Bol013732	0	24.32	0.001	0.37	8.531381461	1.21E-07	1.34E-06	yes	Bol013732	PREDICTED: katanin p80 WD40 repeat-containing subunit B1 homolog isoform X1 [Brassica oleracea var. oleracea] [Brassica oleracea]	-	-	-	-	GO:0015630//microtubule cytoskeleton;GO:0044424//intracellular part;GO:0044464//cell part;GO:0005623//cell;GO:0043229//intracellular organelle;GO:0043234//protein complex;GO:0044422//organelle part;GO:0044446//intracellular organelle part;GO:0005856//cytoskeleton;GO:0043226//organelle;GO:0044430//cytoskeletal part;GO:0043228//non-membrane-bounded organelle;GO:0005875//microtubule associated compl…	GO:0008092//cytoskeletal protein binding;GO:0005515//protein binding;GO:0015631//tubulin binding;GO:0005488//binding	GO:0009987//cellular process;GO:0007017//microtubule-based process;GO:0044699//single-organism process;GO:0044763//single-organism cellular process
Bol013734	25.83	6.06	1.15	0.25	-2.201633861	0.000327558	0.00180875	yes	Bol013734	BnaA01g35920D [Brassica napus]	-	-	-	-	-	GO:0016740//transferase activity;GO:0003824//catalytic activity	-
Bol013744	0	44.72	0.001	4.23	12.04644195	1.19E-13	2.70E-12	yes	Bol013744	PREDICTED: F-box protein At1g61340-like [Brassica napus]	-	-	-	-	-	-	-
Bol013766	0	9.89	0.001	0.44	8.781359714	0.001957522	0.008568948	yes	Bol013766	PREDICTED: transcription factor bHLH112-like isoform X3 [Brassica oleracea var. oleracea] [Brassica oleracea]	-	-	-	-	GO:0044424//intracellular part;GO:0043226//organelle;GO:0043227//membrane-bounded organelle;GO:0005622//intracellular;GO:0005623//cell;GO:0043229//intracellular organelle;GO:0043231//intracellular membrane-bounded organelle;GO:0044464//cell part	GO:0001071//nucleic acid binding transcription factor activity;GO:0005515//protein binding;GO:1901363//heterocyclic compound binding;GO:0003676//nucleic acid binding;GO:0097159//organic cyclic compound binding;GO:0005488//binding	GO:0043067//regulation of programmed cell death;GO:0044260//cellular macromolecule metabolic process;GO:0033036//macromolecule localization;GO:0051179//localization;GO:0009889//regulation of biosynthetic process;GO:0009893//positive regulation of metabolic process;GO:0046907//intracellular transport;GO:0071702//organic substance transport;GO:0034645//cellular macromolecule biosynthetic process;GO…
Bol013832	21.39	61.23	1.12	2.98	1.411813598	9.00E-05	0.000573877	yes	Bol013832	PREDICTED: surfeit locus protein 1-like isoform X1 [Brassica napus]	-	-	-	-	GO:0005622//intracellular;GO:0044424//intracellular part;GO:0016020//membrane;GO:0044464//cell part;GO:0031967//organelle envelope;GO:0043227//membrane-bounded organelle;GO:0043226//organelle;GO:0043229//intracellular organelle;GO:0043231//intracellular membrane-bounded organelle;GO:0031975//envelope;GO:0044446//intracellular organelle part;GO:0031224//intrinsic component of membrane;GO:0031090//…	-	GO:0044085//cellular component biogenesis;GO:0022607//cellular component assembly;GO:0016043//cellular component organization;GO:0071840//cellular component organization or biogenesis;GO:0009987//cellular process;GO:0065003//macromolecular complex assembly;GO:0070271//protein complex biogenesis;GO:0043623//cellular protein complex assembly;GO:0043933//macromolecular complex subunit organization;G…
Bol013837	33.2	327.26	1.56	14.28	3.194378045	1.07E-56	1.48E-54	yes	Bol013837	PREDICTED: B3 domain-containing protein At5g25470-like [Brassica napus]	-	-	-	-	GO:0043226//organelle;GO:0044464//cell part;GO:0044424//intracellular part;GO:0005622//intracellular;GO:0043227//membrane-bounded organelle;GO:0005623//cell;GO:0043229//intracellular organelle;GO:0043231//intracellular membrane-bounded organelle	GO:1901363//heterocyclic compound binding;GO:0097159//organic cyclic compound binding;GO:0005488//binding;GO:0003676//nucleic acid binding	GO:0009059//macromolecule biosynthetic process;GO:1901576//organic substance biosynthetic process;GO:0043170//macromolecule metabolic process;GO:0034645//cellular macromolecule biosynthetic process;GO:0044249//cellular biosynthetic process;GO:0071704//organic substance metabolic process;GO:0019222//regulation of metabolic process;GO:0044260//cellular macromolecule metabolic process;GO:0008152//me…
Bol013915	32	0	2.11	0.001	-11.04302728	2.39E-10	3.80E-09	yes	Bol013915	BnaA05g33730D [Brassica napus]	-	-	-	-	-	-	-
Bol013946	7.37	0	0.37	0.001	-8.531381461	0.007823441	0.027985303	yes	Bol013946	PREDICTED: probable serine incorporator [Brassica oleracea var. oleracea] [Brassica oleracea]	-	-	-	-	-	-	-
Bol013958	34.73	89.32	0.96	2.3	1.26052755	5.17E-06	4.32E-05	yes	Bol013958	BnaA07g05540D [Brassica napus]	-	-	-	-	GO:0044424//intracellular part;GO:0005623//cell;GO:0005622//intracellular;GO:0005737//cytoplasm;GO:0009536//plastid;GO:0043227//membrane-bounded organelle;GO:0044464//cell part;GO:0043226//organelle;GO:0044444//cytoplasmic part;GO:0043231//intracellular membrane-bounded organelle;GO:0043229//intracellular organelle	GO:0032550//purine ribonucleoside binding;GO:0036094//small molecule binding;GO:0016874//ligase activity;GO:0032549//ribonucleoside binding;GO:0097159//organic cyclic compound binding;GO:0097367//carbohydrate derivative binding;GO:1901363//heterocyclic compound binding;GO:0005488//binding;GO:0001883//purine nucleoside binding;GO:0003824//catalytic activity;GO:0001882//nucleoside binding	GO:0006139//nucleobase-containing compound metabolic process;GO:0009987//cellular process;GO:0046483//heterocycle metabolic process;GO:0090304//nucleic acid metabolic process;GO:0022414//reproductive process;GO:0048856//anatomical structure development;GO:0071840//cellular component organization or biogenesis;GO:0043170//macromolecule metabolic process;GO:0071704//organic substance metabolic proc…
Bol013967	7	0	0.79	0.001	-9.625708843	0.01564141	0.049781963	yes	Bol013967	BnaC07g03820D [Brassica napus]	-	-	-	-	-	-	-
Bol014027	24.4	85.02	3.54	11.45	1.693526333	6.64E-08	7.64E-07	yes	Bol014027	BnaA08g29920D [Brassica napus]	-	-	-	-	GO:0043234//protein complex;GO:0005623//cell;GO:0044425//membrane part;GO:0005622//intracellular;GO:0032991//macromolecular complex;GO:0098796//membrane protein complex;GO:0044464//cell part;GO:0009579//thylakoid;GO:0044436//thylakoid part;GO:0016020//membrane;GO:0044424//intracellular part;GO:0009521//photosystem;GO:0034357//photosynthetic membrane	-	GO:0008152//metabolic process;GO:0044237//cellular metabolic process;GO:0009987//cellular process
Bol014028	24.4	85.02	3.54	11.45	1.693526333	6.64E-08	7.64E-07	yes	Bol014028	BnaA08g29920D [Brassica napus]	-	-	-	-	GO:0044464//cell part;GO:0016020//membrane;GO:0044425//membrane part;GO:0032991//macromolecular complex;GO:0034357//photosynthetic membrane;GO:0043234//protein complex;GO:0098796//membrane protein complex;GO:0009521//photosystem;GO:0044424//intracellular part;GO:0005622//intracellular;GO:0044436//thylakoid part;GO:0005623//cell;GO:0009579//thylakoid	-	GO:0009987//cellular process;GO:0044237//cellular metabolic process;GO:0008152//metabolic process
Bol014042	4.43	71.59	0.24	3.62	3.914883386	1.09E-15	2.97E-14	yes	Bol014042	PREDICTED: protein BREVIS RADIX-like [Brassica napus]	-	-	-	-	GO:0043227//membrane-bounded organelle;GO:0016020//membrane;GO:0005622//intracellular;GO:0043226//organelle;GO:0005623//cell;GO:0044464//cell part;GO:0043231//intracellular membrane-bounded organelle;GO:0044424//intracellular part;GO:0043229//intracellular organelle	GO:0005488//binding;GO:0005515//protein binding	GO:0009791//post-embryonic development;GO:0032502//developmental process;GO:0042221//response to chemical;GO:0048731//system development;GO:0044763//single-organism cellular process;GO:0048513//animal organ development;GO:0009987//cellular process;GO:0007275//multicellular organism development;GO:0044699//single-organism process;GO:0050794//regulation of cellular process;GO:0001101//response to a…
Bol014043	0	10.89	0.001	0.58	9.17990909	0.00097925	0.004696534	yes	Bol014043	PREDICTED: aquaporin NIP3-1 [Brassica oleracea var. oleracea] [Brassica oleracea]	-	-	-	-	GO:0031224//intrinsic component of membrane;GO:0016020//membrane;GO:0044425//membrane part	-	GO:0051179//localization;GO:0051234//establishment of localization
Bol014055	306.89	147.33	12.36	5.52	-1.162938571	2.62E-16	7.53E-15	yes	Bol014055	PREDICTED: glycerol-3-phosphate acyltransferase, chloroplastic-like [Brassica napus]	Metabolism	Lipid metabolism	ko00564//Glycerophospholipid metabolism;ko00561//Glycerolipid metabolism	K00630	GO:0043229//intracellular organelle;GO:0043228//non-membrane-bounded organelle;GO:0016020//membrane;GO:0044435//plastid part;GO:0044444//cytoplasmic part;GO:0009532//plastid stroma;GO:0044446//intracellular organelle part;GO:0005623//cell;GO:0031224//intrinsic component of membrane;GO:0044422//organelle part;GO:0009536//plastid;GO:0005737//cytoplasm;GO:0043232//intracellular non-membrane-bounded …	GO:0016705//oxidoreductase activity, acting on paired donors, with incorporation or reduction of molecular oxygen;GO:0043167//ion binding;GO:0016747//transferase activity, transferring acyl groups other than amino-acyl groups;GO:0016491//oxidoreductase activity;GO:0043169//cation binding;GO:0016740//transferase activity;GO:0008374//O-acyltransferase activity;GO:0046872//metal ion binding;GO:00038…	GO:0036211//protein modification process;GO:0010154//fruit development;GO:0032446//protein modification by small protein conjugation;GO:0008610//lipid biosynthetic process;GO:0006725//cellular aromatic compound metabolic process;GO:0033013//tetrapyrrole metabolic process;GO:1901701//cellular response to oxygen-containing compound;GO:0016109//tetraterpenoid biosynthetic process;GO:0001101//respons…
Bol014071	97.29	33.82	9.84	3.18	-1.62963155	2.72E-09	3.80E-08	yes	Bol014071	PREDICTED: ubiquitin-conjugating enzyme E2 19-like [Brassica napus]	Genetic Information Processing	Folding, sorting and degradation	ko04120//Ubiquitin mediated proteolysis	K06688	GO:0044464//cell part;GO:0005623//cell;GO:0044424//intracellular part;GO:0043227//membrane-bounded organelle;GO:0005622//intracellular;GO:0043231//intracellular membrane-bounded organelle;GO:0043226//organelle;GO:0043229//intracellular organelle	GO:0016879//ligase activity, forming carbon-nitrogen bonds;GO:0005488//binding;GO:0016740//transferase activity;GO:0036094//small molecule binding;GO:0001883//purine nucleoside binding;GO:0016874//ligase activity;GO:0097367//carbohydrate derivative binding;GO:1901363//heterocyclic compound binding;GO:0032549//ribonucleoside binding;GO:0019787//ubiquitin-like protein transferase activity;GO:009715…	GO:0030163//protein catabolic process;GO:0006508//proteolysis;GO:0050789//regulation of biological process;GO:0009987//cellular process;GO:0035966//response to topologically incorrect protein;GO:0044237//cellular metabolic process;GO:0050794//regulation of cellular process;GO:0006950//response to stress;GO:0044763//single-organism cellular process;GO:0034645//cellular macromolecule biosynthetic p…
Bol014084	0	492.79	0.001	5.78	12.49685378	4.88E-138	2.34E-135	yes	Bol014084	PREDICTED: myosin-9 [Brassica napus]	-	-	-	-	-	-	-
Bol014106	0	67.59	0.001	0.6	9.22881869	3.02E-20	1.15E-18	yes	Bol014106	BnaA05g11020D [Brassica napus]	-	-	-	-	GO:0071944//cell periphery;GO:0044459//plasma membrane part;GO:0005623//cell;GO:0044464//cell part;GO:0031224//intrinsic component of membrane;GO:0016020//membrane;GO:0005886//plasma membrane;GO:0044425//membrane part	GO:0016757//transferase activity, transferring glycosyl groups;GO:0008194//UDP-glycosyltransferase activity;GO:0035251//UDP-glucosyltransferase activity;GO:0016740//transferase activity;GO:0003824//catalytic activity;GO:0016758//transferase activity, transferring hexosyl groups;GO:0046527//glucosyltransferase activity	GO:0050793//regulation of developmental process;GO:0006073//cellular glucan metabolic process;GO:0044262//cellular carbohydrate metabolic process;GO:0044237//cellular metabolic process;GO:0008152//metabolic process;GO:0051273//beta-glucan metabolic process;GO:0044264//cellular polysaccharide metabolic process;GO:0051128//regulation of cellular component organization;GO:0043170//macromolecule meta…
Bol014114	46.81	0	1.47	0.001	-10.52160044	7.52E-15	1.92E-13	yes	Bol014114	BnaC06g16490D [Brassica napus]	-	-	-	-	GO:0016020//membrane;GO:0005911//cell-cell junction;GO:0031224//intrinsic component of membrane;GO:0030054//cell junction;GO:0044425//membrane part	GO:0001882//nucleoside binding;GO:0003824//catalytic activity;GO:0016301//kinase activity;GO:0097367//carbohydrate derivative binding;GO:0016773//phosphotransferase activity, alcohol group as acceptor;GO:0005488//binding;GO:0016740//transferase activity;GO:0036094//small molecule binding;GO:1901363//heterocyclic compound binding;GO:0097159//organic cyclic compound binding;GO:0032549//ribonucleosi…	GO:0044238//primary metabolic process;GO:1902578//single-organism localization;GO:0044260//cellular macromolecule metabolic process;GO:0008152//metabolic process;GO:0044765//single-organism transport;GO:0044237//cellular metabolic process;GO:0006464//cellular protein modification process;GO:0019538//protein metabolic process;GO:0006812//cation transport;GO:0051234//establishment of localization;G…
Bol014118	49	20	1.66	0.63	-1.397759508	0.000170333	0.001013827	yes	Bol014118	BnaA05g11110D [Brassica napus]	-	-	-	-	-	-	-
Bol014119	25	1	1.42	0.05	-4.827819025	4.24E-07	4.30E-06	yes	Bol014119	BnaC04g54250D [Brassica napus]	-	-	-	-	GO:0044464//cell part;GO:0005623//cell;GO:0043227//membrane-bounded organelle;GO:0044424//intracellular part;GO:0043229//intracellular organelle;GO:0043231//intracellular membrane-bounded organelle;GO:0005622//intracellular;GO:0043226//organelle	GO:0097159//organic cyclic compound binding;GO:0005488//binding;GO:0003676//nucleic acid binding;GO:1901363//heterocyclic compound binding	GO:0019222//regulation of metabolic process;GO:0050789//regulation of biological process;GO:0034645//cellular macromolecule biosynthetic process;GO:0065007//biological regulation;GO:0044249//cellular biosynthetic process;GO:0009987//cellular process;GO:1901576//organic substance biosynthetic process;GO:0009058//biosynthetic process;GO:0008152//metabolic process;GO:0071704//organic substance metab…
Bol014141	88	44	4.38	2.03	-1.109451142	2.75E-05	0.000197689	yes	Bol014141	BnaUnng01250D [Brassica napus]	-	-	-	-	-	-	GO:1901576//organic substance biosynthetic process;GO:0044260//cellular macromolecule metabolic process;GO:0010467//gene expression;GO:0044249//cellular biosynthetic process;GO:0034645//cellular macromolecule biosynthetic process;GO:0009058//biosynthetic process;GO:0009987//cellular process;GO:0043170//macromolecule metabolic process;GO:0071704//organic substance metabolic process;GO:0044237//cel…
Bol014142	10.5	0	1.81	0.001	-10.82177398	0.00097925	0.004696534	yes	Bol014142	BnaA05g11220D [Brassica napus]	-	-	-	-	GO:0044444//cytoplasmic part;GO:0043229//intracellular organelle;GO:0005737//cytoplasm;GO:0005622//intracellular;GO:0043226//organelle;GO:0043231//intracellular membrane-bounded organelle;GO:0044464//cell part;GO:0009536//plastid;GO:0044424//intracellular part;GO:0005623//cell;GO:0043227//membrane-bounded organelle	GO:0005515//protein binding;GO:0005488//binding	-
Bol014163	18	1	0.82	0.04	-4.357552005	7.68E-05	0.000496123	yes	Bol014163	BnaC04g13120D [Brassica napus]	-	-	-	-	-	-	-
Bol014190	0	8.37	0.001	0.65	9.344295908	0.007823441	0.027985303	yes	Bol014190	BnaA08g06760D [Brassica napus]	-	-	-	-	-	-	-
Bol014266	12.52	0	0.77	0.001	-9.588714636	0.000245094	0.001399526	yes	Bol014266	PREDICTED: GATA transcription factor 21-like [Brassica napus]	-	-	-	-	GO:0044464//cell part;GO:0043231//intracellular membrane-bounded organelle;GO:0044424//intracellular part;GO:0043226//organelle;GO:0005623//cell;GO:0043229//intracellular organelle;GO:0043227//membrane-bounded organelle;GO:0005622//intracellular	GO:0000975//regulatory region DNA binding;GO:0043167//ion binding;GO:0005488//binding;GO:0043169//cation binding;GO:0003676//nucleic acid binding;GO:1901363//heterocyclic compound binding;GO:0046872//metal ion binding;GO:0097159//organic cyclic compound binding;GO:0046914//transition metal ion binding;GO:0003677//DNA binding;GO:0001067//regulatory region nucleic acid binding;GO:0001071//nucleic a…	GO:0071396//cellular response to lipid;GO:0044763//single-organism cellular process;GO:1900140//regulation of seedling development;GO:0007165//signal transduction;GO:0048513//animal organ development;GO:0051252//regulation of RNA metabolic process;GO:0019219//regulation of nucleobase-containing compound metabolic process;GO:0009756//carbohydrate mediated signaling;GO:0071370//cellular response to…
Bol014323	0	30.83	0.001	1.41	10.46147945	1.90E-09	2.71E-08	yes	Bol014323	PREDICTED: fe(2+) transport protein 3, chloroplastic [Brassica oleracea var. oleracea] [Brassica oleracea]	-	-	-	-	GO:0009507//chloroplast;GO:0031224//intrinsic component of membrane;GO:0044435//plastid part;GO:0044464//cell part;GO:0043227//membrane-bounded organelle;GO:0009536//plastid;GO:0044434//chloroplast part;GO:0044446//intracellular organelle part;GO:0031090//organelle membrane;GO:0044422//organelle part;GO:0005623//cell;GO:0016020//membrane;GO:0043229//intracellular organelle;GO:0005622//intracellul…	GO:0015075//ion transmembrane transporter activity;GO:0022891//substrate-specific transmembrane transporter activity;GO:0022890//inorganic cation transmembrane transporter activity;GO:0005215//transporter activity;GO:0046873//metal ion transmembrane transporter activity;GO:0022892//substrate-specific transporter activity;GO:0022857//transmembrane transporter activity;GO:0008324//cation transmembr…	GO:0009987//cellular process;GO:0071496//cellular response to external stimulus;GO:0042592//homeostatic process;GO:0044765//single-organism transport;GO:0043207//response to external biotic stimulus;GO:0042044//fluid transport;GO:0009607//response to biotic stimulus;GO:0055065//metal ion homeostasis;GO:0006811//ion transport;GO:0050896//response to stimulus;GO:0031669//cellular response to nutrie…
Bol014364	7.13	0	0.35	0.001	-8.451211112	0.01564141	0.049781963	yes	Bol014364	PREDICTED: probable aldo-keto reductase 3 [Brassica oleracea var. oleracea] [Brassica oleracea]	-	-	-	-	GO:0005737//cytoplasm;GO:0005623//cell;GO:0044464//cell part;GO:0005622//intracellular;GO:0044424//intracellular part;GO:0044444//cytoplasmic part	GO:0003824//catalytic activity	GO:0044763//single-organism cellular process;GO:0044237//cellular metabolic process;GO:0044249//cellular biosynthetic process;GO:0009698//phenylpropanoid metabolic process;GO:0006090//pyruvate metabolic process;GO:0006006//glucose metabolic process;GO:0050789//regulation of biological process;GO:0044238//primary metabolic process;GO:0019222//regulation of metabolic process;GO:0006950//response to…
Bol014384	0	25.71	0.001	2.57	11.32755264	6.05E-08	7.00E-07	yes	Bol014384	BnaC09g07620D [Brassica napus]	-	-	-	-	-	-	-
Bol014399	10	1	0.32	0.03	-3.415037499	0.011740243	0.039428664	yes	Bol014399	PREDICTED: probable pectinesterase/pectinesterase inhibitor VGDH2 [Brassica oleracea var. oleracea] [Brassica oleracea]	-	-	-	-	GO:0044464//cell part;GO:0005623//cell;GO:0005618//cell wall;GO:0071944//cell periphery;GO:0042995//cell projection;GO:0030312//external encapsulating structure	GO:0030234//enzyme regulator activity;GO:0098772//molecular function regulator;GO:0016788//hydrolase activity, acting on ester bonds;GO:0003824//catalytic activity;GO:0052689//carboxylic ester hydrolase activity;GO:0016787//hydrolase activity	GO:1901575//organic substance catabolic process;GO:0050789//regulation of biological process;GO:0005976//polysaccharide metabolic process;GO:0009057//macromolecule catabolic process;GO:0019222//regulation of metabolic process;GO:0065007//biological regulation;GO:0048519//negative regulation of biological process;GO:0005975//carbohydrate metabolic process;GO:0071704//organic substance metabolic pr…
Bol014440	0	77.37	0.001	3.2	11.64385619	6.08E-23	2.66E-21	yes	Bol014440	PREDICTED: NPL4-like protein 1 [Brassica napus]	Genetic Information Processing	Folding, sorting and degradation	ko04141//Protein processing in endoplasmic reticulum	K14015	GO:0044444//cytoplasmic part;GO:0044464//cell part;GO:0005622//intracellular;GO:0005623//cell;GO:0044424//intracellular part;GO:0005737//cytoplasm	-	GO:0071704//organic substance metabolic process;GO:0044260//cellular macromolecule metabolic process;GO:0009057//macromolecule catabolic process;GO:0044248//cellular catabolic process;GO:0044267//cellular protein metabolic process;GO:0019941//modification-dependent protein catabolic process;GO:0043632//modification-dependent macromolecule catabolic process;GO:0009987//cellular process;GO:0008152/…
Bol014449	13.6	0	1.47	0.001	-10.52160044	0.000122627	0.000753351	yes	Bol014449	PREDICTED: probable glutathione peroxidase 5 isoform X2 [Brassica napus]	Metabolism	Lipid metabolism;Metabolism of other amino acids	ko00480//Glutathione metabolism;ko00590//Arachidonic acid metabolism	K00432	GO:0044424//intracellular part;GO:0043231//intracellular membrane-bounded organelle;GO:0043226//organelle;GO:0005623//cell;GO:0043229//intracellular organelle;GO:0043227//membrane-bounded organelle;GO:0044464//cell part;GO:0005622//intracellular;GO:0016020//membrane	GO:0016491//oxidoreductase activity;GO:0016684//oxidoreductase activity, acting on peroxide as acceptor;GO:0003824//catalytic activity;GO:0016209//antioxidant activity;GO:0004601//peroxidase activity	GO:0008104//protein localization;GO:0008152//metabolic process;GO:0003006//developmental process involved in reproduction;GO:0000003//reproduction;GO:0006886//intracellular protein transport;GO:0051179//localization;GO:1902582//single-organism intracellular transport;GO:0051649//establishment of localization in cell;GO:0022414//reproductive process;GO:1902578//single-organism localization;GO:0044…
Bol014643	0	12.78	0.001	0.61	9.252665432	0.000489894	0.002575505	yes	Bol014643	PREDICTED: probable feruloyl esterase A isoform X1 [Brassica oleracea var. oleracea] [Brassica oleracea]	-	-	-	-	-	GO:0003824//catalytic activity	GO:0008152//metabolic process;GO:0044238//primary metabolic process
Bol014678	11.67	34.73	0.49	1.36	1.472752997	0.001661307	0.007488213	yes	Bol014678	BnaC09g38840D [Brassica napus]	-	-	-	-	GO:0005622//intracellular;GO:0005623//cell;GO:0043226//organelle;GO:0043227//membrane-bounded organelle;GO:0043229//intracellular organelle;GO:0016020//membrane;GO:0043231//intracellular membrane-bounded organelle;GO:0044464//cell part;GO:0044424//intracellular part	GO:0005057//receptor signaling protein activity;GO:0005488//binding;GO:0001882//nucleoside binding;GO:0016772//transferase activity, transferring phosphorus-containing groups;GO:0004672//protein kinase activity;GO:0004702//receptor signaling protein serine/threonine kinase activity;GO:0004674//protein serine/threonine kinase activity;GO:1901363//heterocyclic compound binding;GO:0016773//phosphotr…	GO:0044237//cellular metabolic process;GO:0051239//regulation of multicellular organismal process;GO:0071704//organic substance metabolic process;GO:0050789//regulation of biological process;GO:0050794//regulation of cellular process;GO:0035556//intracellular signal transduction;GO:2000026//regulation of multicellular organismal development;GO:0048509//regulation of meristem development;GO:000646…
Bol014681	22	48	1.13	2.3	1.025311089	0.007723995	0.027929257	yes	Bol014681	PREDICTED: UPF0613 protein PB24D3.06c-like [Brassica oleracea var. oleracea] [Brassica oleracea]	-	-	-	-	GO:0043226//organelle;GO:0043229//intracellular organelle;GO:0043231//intracellular membrane-bounded organelle;GO:0043227//membrane-bounded organelle;GO:0044464//cell part;GO:0005623//cell;GO:0005737//cytoplasm;GO:0044424//intracellular part;GO:0005622//intracellular;GO:0044444//cytoplasmic part;GO:0009536//plastid	-	-
Bol014714	229.17	9.54	2.65	0.1	-4.727920455	1.40E-58	2.09E-56	yes	Bol014714	PREDICTED: protein NETWORKED 1B [Brassica oleracea var. oleracea] [Brassica oleracea]	-	-	-	-	GO:0044464//cell part;GO:0043226//organelle;GO:0005623//cell;GO:0043229//intracellular organelle;GO:0044424//intracellular part;GO:0043231//intracellular membrane-bounded organelle;GO:0005622//intracellular;GO:0043227//membrane-bounded organelle	GO:0016772//transferase activity, transferring phosphorus-containing groups;GO:0016740//transferase activity;GO:0003824//catalytic activity	GO:0044238//primary metabolic process;GO:0046483//heterocycle metabolic process;GO:0006807//nitrogen compound metabolic process;GO:0006793//phosphorus metabolic process;GO:0044260//cellular macromolecule metabolic process;GO:0006725//cellular aromatic compound metabolic process;GO:0006139//nucleobase-containing compound metabolic process;GO:0006259//DNA metabolic process;GO:0044237//cellular meta…
Bol014719	0	17.93	0.001	0.69	9.430452552	1.54E-05	0.000115934	yes	Bol014719	BnaA01g19020D [Brassica napus]	-	-	-	-	-	-	-
Bol014727	144	363	13.81	32.35	1.228052393	4.18E-19	1.46E-17	yes	Bol014727	PREDICTED: early light-induced protein 2, chloroplastic [Brassica rapa]	-	-	-	-	GO:0009536//plastid;GO:0005737//cytoplasm;GO:0016020//membrane;GO:0034357//photosynthetic membrane;GO:0044424//intracellular part;GO:0031224//intrinsic component of membrane;GO:0005623//cell;GO:0098796//membrane protein complex;GO:0044435//plastid part;GO:0044444//cytoplasmic part;GO:0043227//membrane-bounded organelle;GO:0043234//protein complex;GO:0044425//membrane part;GO:0044464//cell part;GO…	GO:1901363//heterocyclic compound binding;GO:0097159//organic cyclic compound binding;GO:0046906//tetrapyrrole binding;GO:0005488//binding	GO:0008152//metabolic process;GO:2000026//regulation of multicellular organismal development;GO:0009314//response to radiation;GO:0031323//regulation of cellular metabolic process;GO:0090056//regulation of chlorophyll metabolic process;GO:0009642//response to light intensity;GO:0051171//regulation of nitrogen compound metabolic process;GO:0051193//regulation of cofactor metabolic process;GO:00485…
Bol014735	38	85	0.87	1.8	1.0489096	0.000188029	0.001110215	yes	Bol014735	PREDICTED: receptor-like protein 12 [Brassica napus]	-	-	-	-	-	-	-
Bol014758	0	97.47	0.001	1.86	10.86108691	6.30E-29	3.66E-27	yes	Bol014758	FERONIA receptor-like kinase [Brassica oleracea]	-	-	-	-	GO:0005623//cell;GO:0005911//cell-cell junction;GO:0044426//cell wall part;GO:0071944//cell periphery;GO:0044425//membrane part;GO:0030054//cell junction;GO:0044464//cell part;GO:0031224//intrinsic component of membrane;GO:0044462//external encapsulating structure part;GO:0030312//external encapsulating structure;GO:0005618//cell wall;GO:0016020//membrane	GO:0016772//transferase activity, transferring phosphorus-containing groups;GO:0003824//catalytic activity;GO:0097159//organic cyclic compound binding;GO:0016301//kinase activity;GO:0032550//purine ribonucleoside binding;GO:1901363//heterocyclic compound binding;GO:0016773//phosphotransferase activity, alcohol group as acceptor;GO:0001883//purine nucleoside binding;GO:0004672//protein kinase acti…	GO:0050896//response to stimulus;GO:0008152//metabolic process;GO:0071704//organic substance metabolic process;GO:0044723//single-organism carbohydrate metabolic process;GO:0009856//pollination;GO:0019318//hexose metabolic process;GO:0044260//cellular macromolecule metabolic process;GO:0044237//cellular metabolic process;GO:0019752//carboxylic acid metabolic process;GO:0009607//response to biotic…
Bol014789	19.81	0	0.59	0.001	-9.204571144	1.93E-06	1.74E-05	yes	Bol014789	PREDICTED: cleavage and polyadenylation specificity factor subunit 3-II isoform X1 [Brassica oleracea var. oleracea] [Brassica oleracea]	-	-	-	-	GO:0043229//intracellular organelle;GO:0005623//cell;GO:0043226//organelle;GO:0044424//intracellular part;GO:0043227//membrane-bounded organelle;GO:0044464//cell part;GO:0043231//intracellular membrane-bounded organelle;GO:0005622//intracellular	GO:0016788//hydrolase activity, acting on ester bonds;GO:0016787//hydrolase activity;GO:0003824//catalytic activity	GO:0071704//organic substance metabolic process;GO:0006725//cellular aromatic compound metabolic process;GO:0006139//nucleobase-containing compound metabolic process;GO:0010467//gene expression;GO:0046483//heterocycle metabolic process;GO:0048284//organelle fusion;GO:0071840//cellular component organization or biogenesis;GO:0044238//primary metabolic process;GO:0044260//cellular macromolecule met…
Bol014794	5	29	0.5	2.71	2.438292852	6.70E-05	0.000438493	yes	Bol014794	PREDICTED: nudix hydrolase 17, mitochondrial-like [Brassica napus]	-	-	-	-	GO:0005622//intracellular;GO:0043231//intracellular membrane-bounded organelle;GO:0043229//intracellular organelle;GO:0044424//intracellular part;GO:0044464//cell part;GO:0043226//organelle;GO:0043227//membrane-bounded organelle;GO:0005623//cell	GO:0043167//ion binding;GO:0043169//cation binding;GO:0005488//binding;GO:0003824//catalytic activity	-
Bol014830	2.73	30.63	0.23	2.37	3.365181293	1.43E-06	1.33E-05	yes	Bol014830	BnaC02g33930D [Brassica napus]	-	-	-	-	GO:0016020//membrane	-	-
Bol014837	5.41	26.87	0.21	0.96	2.192645078	0.000540282	0.002807845	yes	Bol014837	PREDICTED: sulfhydryl oxidase 2 [Brassica napus]	-	-	-	-	GO:0044464//cell part;GO:0044424//intracellular part;GO:0043231//intracellular membrane-bounded organelle;GO:0043226//organelle;GO:0031984//organelle subcompartment;GO:0005622//intracellular;GO:0043229//intracellular organelle;GO:0044422//organelle part;GO:0005623//cell;GO:0044446//intracellular organelle part;GO:0043227//membrane-bounded organelle	GO:0016491//oxidoreductase activity;GO:0003824//catalytic activity	GO:0044699//single-organism process;GO:0065007//biological regulation
Bol014856	11	32	1.21	3.28	1.438688767	0.005450344	0.02072618	yes	Bol014856	BnaC02g33610D [Brassica napus]	-	-	-	-	-	-	-
Bol014868	0	907.4	0.001	40.12	15.29203399	5.30E-249	5.00E-246	yes	Bol014868	BnaCnng57390D [Brassica napus]	Metabolism	Metabolism of terpenoids and polyketides	ko00900//Terpenoid backbone biosynthesis	K00787	GO:0005622//intracellular;GO:0043226//organelle;GO:0005623//cell;GO:0005737//cytoplasm;GO:0043231//intracellular membrane-bounded organelle;GO:0044464//cell part;GO:0044444//cytoplasmic part;GO:0043229//intracellular organelle;GO:0044424//intracellular part;GO:0043227//membrane-bounded organelle	GO:0005488//binding;GO:0004659//prenyltransferase activity;GO:0016740//transferase activity;GO:0003824//catalytic activity;GO:0016765//transferase activity, transferring alkyl or aryl (other than methyl) groups;GO:0043169//cation binding;GO:0043167//ion binding	GO:0050896//response to stimulus;GO:0044699//single-organism process;GO:0065007//biological regulation;GO:0044283//small molecule biosynthetic process;GO:0009308//amine metabolic process;GO:0006796//phosphate-containing compound metabolic process;GO:0044106//cellular amine metabolic process;GO:1901617//organic hydroxy compound biosynthetic process;GO:0006732//coenzyme metabolic process;GO:0006996…
Bol014876	6.86	0	0.08	0.001	-6.321928095	0.01564141	0.049781963	yes	Bol014876	BnaC02g33460D [Brassica napus]	-	-	-	-	GO:0043226//organelle;GO:0005623//cell;GO:0044424//intracellular part;GO:0043231//intracellular membrane-bounded organelle;GO:0043229//intracellular organelle;GO:0009536//plastid;GO:0044444//cytoplasmic part;GO:0043227//membrane-bounded organelle;GO:0044464//cell part;GO:0005737//cytoplasm;GO:0005622//intracellular	-	GO:0016043//cellular component organization;GO:0006996//organelle organization;GO:0009987//cellular process;GO:0071840//cellular component organization or biogenesis;GO:0000280//nuclear division;GO:0048285//organelle fission
Bol014887	17.03	0	0.68	0.001	-9.409390936	1.54E-05	0.000115934	yes	Bol014887	BnaA02g25530D [Brassica napus]	-	-	-	-	-	-	-
Bol014889	25.83	0	2.08	0.001	-11.02236781	1.52E-08	1.92E-07	yes	Bol014889	PREDICTED: ras-related protein RABA5a-like [Brassica oleracea var. oleracea] [Brassica oleracea]	Cellular Processes	Transport and catabolism	ko04144//Endocytosis	K07904	-	-	-
Bol014987	23.38	9.42	0.93	0.35	-1.409875794	0.013606508	0.044608146	yes	Bol014987	PREDICTED: protein TPX2-like [Brassica napus]	-	-	-	-	GO:0005856//cytoskeleton;GO:0005622//intracellular;GO:0043226//organelle;GO:0044424//intracellular part;GO:0005623//cell;GO:0043232//intracellular non-membrane-bounded organelle;GO:0044464//cell part;GO:0043229//intracellular organelle;GO:0043228//non-membrane-bounded organelle;GO:0015630//microtubule cytoskeleton	-	GO:0009987//cellular process;GO:0000280//nuclear division;GO:0071840//cellular component organization or biogenesis;GO:0048285//organelle fission;GO:0006996//organelle organization;GO:0016043//cellular component organization
Bol015001	59.21	144.58	3.89	8.84	1.184276214	4.82E-08	5.69E-07	yes	Bol015001	PREDICTED: methylsterol monooxygenase 1-3 [Brassica oleracea var. oleracea] [Brassica oleracea]	Metabolism	Lipid metabolism	ko00100//Steroid biosynthesis	K14423	GO:0016020//membrane;GO:0031224//intrinsic component of membrane;GO:0031090//organelle membrane;GO:0044464//cell part;GO:0043231//intracellular membrane-bounded organelle;GO:0044422//organelle part;GO:0005622//intracellular;GO:0043227//membrane-bounded organelle;GO:0043226//organelle;GO:0043229//intracellular organelle;GO:0044425//membrane part;GO:0044424//intracellular part;GO:0005623//cell	GO:0046872//metal ion binding;GO:0016409//palmitoyltransferase activity;GO:0016746//transferase activity, transferring acyl groups;GO:0043169//cation binding;GO:0046914//transition metal ion binding;GO:0016747//transferase activity, transferring acyl groups other than amino-acyl groups;GO:0005488//binding;GO:0016740//transferase activity;GO:0043167//ion binding;GO:0003824//catalytic activity	GO:1901362//organic cyclic compound biosynthetic process;GO:0030258//lipid modification;GO:1901360//organic cyclic compound metabolic process;GO:0044237//cellular metabolic process;GO:0019752//carboxylic acid metabolic process;GO:0043436//oxoacid metabolic process;GO:0009987//cellular process;GO:0044710//single-organism metabolic process;GO:0055114//oxidation-reduction process;GO:0034440//lipid o…
Bol015002	0	40.22	0.001	2.28	11.15481811	3.78E-12	7.31E-11	yes	Bol015002	PREDICTED: probable protein S-acyltransferase 13 [Brassica oleracea var. oleracea] [Brassica oleracea]	Metabolism	Lipid metabolism	ko00100//Steroid biosynthesis	K14423	GO:0044422//organelle part;GO:0043226//organelle;GO:0031090//organelle membrane;GO:0031988//membrane-bounded vesicle;GO:0031224//intrinsic component of membrane;GO:0044425//membrane part;GO:0016020//membrane;GO:0043227//membrane-bounded organelle;GO:0012506//vesicle membrane;GO:0031982//vesicle	GO:0046872//metal ion binding;GO:0043167//ion binding;GO:0043169//cation binding;GO:0016746//transferase activity, transferring acyl groups;GO:0046914//transition metal ion binding;GO:0005488//binding;GO:0016747//transferase activity, transferring acyl groups other than amino-acyl groups;GO:0003824//catalytic activity;GO:0016740//transferase activity;GO:0016409//palmitoyltransferase activity	GO:0019752//carboxylic acid metabolic process;GO:0051649//establishment of localization in cell;GO:0046907//intracellular transport;GO:0071840//cellular component organization or biogenesis;GO:1902578//single-organism localization;GO:0008152//metabolic process;GO:0006631//fatty acid metabolic process;GO:0034613//cellular protein localization;GO:0045184//establishment of protein localization;GO:00…
Bol015006	6.37	0	0.16	0.001	-7.321928095	0.01564141	0.049781963	yes	Bol015006	PREDICTED: protein TOPLESS-like [Brassica napus]	Genetic Information Processing	Translation	ko03008//Ribosome biogenesis in eukaryotes	K14558	-	-	GO:0051253//negative regulation of RNA metabolic process;GO:0010467//gene expression;GO:2000113//negative regulation of cellular macromolecule biosynthetic process;GO:0090304//nucleic acid metabolic process;GO:0010033//response to organic substance;GO:0051171//regulation of nitrogen compound metabolic process;GO:0071310//cellular response to organic substance;GO:0016070//RNA metabolic process;GO:…
Bol015007	5.25	38.47	0.31	2.11	2.766902878	1.67E-06	1.54E-05	yes	Bol015007	BnaC03g26890D [Brassica napus]	-	-	-	-	GO:0005623//cell;GO:0005622//intracellular;GO:0044424//intracellular part;GO:0043231//intracellular membrane-bounded organelle;GO:0044464//cell part;GO:0043227//membrane-bounded organelle;GO:0043226//organelle;GO:0043229//intracellular organelle	-	-
Bol015008	0.07	319.96	0.001	2.22	11.11634396	6.13E-89	1.54E-86	yes	Bol015008	zinc finger FYVE domain protein [Arabidopsis thaliana]	-	-	-	-	-	-	GO:0048511//rhythmic process
Bol015034	36.95	10.76	8.61	2.33	-1.885683283	6.29E-05	0.000413926	yes	Bol015034	PREDICTED: uncharacterized protein At2g23090-like [Brassica rapa]	-	-	-	-	-	-	-
Bol015055	25	54	1.74	3.5	1.008267616	0.004410119	0.017234996	yes	Bol015055	PREDICTED: AT-hook motif nuclear-localized protein 17 [Brassica oleracea var. oleracea] [Brassica oleracea]	-	-	-	-	-	GO:0005488//binding;GO:0097159//organic cyclic compound binding;GO:0003676//nucleic acid binding;GO:1901363//heterocyclic compound binding	-
Bol015076	112.54	39.07	6.13	1.98	-1.630386644	1.28E-10	2.09E-09	yes	Bol015076	PREDICTED: serine/threonine-protein kinase HT1 [Brassica rapa]	-	-	-	-	-	GO:0005488//binding;GO:0016740//transferase activity;GO:0004672//protein kinase activity;GO:0097367//carbohydrate derivative binding;GO:0032549//ribonucleoside binding;GO:0036094//small molecule binding;GO:0032550//purine ribonucleoside binding;GO:0016301//kinase activity;GO:0003824//catalytic activity;GO:1901363//heterocyclic compound binding;GO:0016773//phosphotransferase activity, alcohol grou…	GO:0006464//cellular protein modification process;GO:0043412//macromolecule modification;GO:0019538//protein metabolic process;GO:0071840//cellular component organization or biogenesis;GO:0006796//phosphate-containing compound metabolic process;GO:0043170//macromolecule metabolic process;GO:0006793//phosphorus metabolic process;GO:0044267//cellular protein metabolic process;GO:0000226//microtubul…
Bol015110	1.39	14.68	0.19	1.89	3.314314911	0.00419502	0.016500575	yes	Bol015110	PREDICTED: uncharacterized protein LOC106332234 [Brassica oleracea var. oleracea] [Brassica oleracea]	-	-	-	-	GO:0005622//intracellular;GO:0005623//cell;GO:0044444//cytoplasmic part;GO:0005737//cytoplasm;GO:0044464//cell part;GO:0044424//intracellular part	GO:0003824//catalytic activity;GO:0016740//transferase activity	-
Bol015112	10.68	0	0.65	0.001	-9.344295908	0.00097925	0.004696534	yes	Bol015112	BnaC03g28110D [Brassica napus]	-	-	-	-	GO:0005911//cell-cell junction;GO:0030054//cell junction	-	-
Bol015113	31.06	0	2.15	0.001	-11.07012094	4.77E-10	7.30E-09	yes	Bol015113	PREDICTED: zinc finger protein 705A-like [Brassica napus]	-	-	-	-	-	GO:0005488//binding;GO:0046914//transition metal ion binding;GO:0046872//metal ion binding;GO:0043169//cation binding;GO:0043167//ion binding	-
Bol015126	123.06	54.3	5.43	2.23	-1.283908488	2.30E-08	2.85E-07	yes	Bol015126	PREDICTED: chromatin assembly factor 1 subunit A-like isoform X2 [Brassica rapa]	-	-	-	-	GO:0016020//membrane	-	-
Bol015129	19	55	1.05	2.83	1.430412725	0.000145535	0.000881035	yes	Bol015129	PREDICTED: F-box protein PP2-B1 [Brassica oleracea var. oleracea] [Brassica oleracea]	-	-	-	-	GO:0005622//intracellular;GO:0043229//intracellular organelle;GO:0005623//cell;GO:0044464//cell part;GO:0044424//intracellular part;GO:0043226//organelle;GO:0043231//intracellular membrane-bounded organelle;GO:0043227//membrane-bounded organelle	GO:0005488//binding	GO:0044260//cellular macromolecule metabolic process;GO:0036211//protein modification process;GO:0044237//cellular metabolic process;GO:0043412//macromolecule modification;GO:0006464//cellular protein modification process;GO:0044267//cellular protein metabolic process;GO:0008152//metabolic process;GO:0032446//protein modification by small protein conjugation;GO:0070647//protein modification by sm…
Bol015132	0	7.05	0.001	0.44	8.781359714	0.01564141	0.049781963	yes	Bol015132	BnaC02g47880D [Brassica napus]	-	-	-	-	-	GO:0005488//binding	-
Bol015163	1.19	13.2	0.13	1.39	3.418501355	0.00183717	0.008171612	yes	Bol015163	BnaC02g34720D [Brassica napus]	-	-	-	-	-	-	-
Bol015174	0	22.01	0.001	0.84	9.714245518	9.64E-07	9.20E-06	yes	Bol015174	PREDICTED: myb-related protein 3R-1 [Brassica oleracea var. oleracea] [Brassica oleracea]	-	-	-	-	GO:0043226//organelle;GO:0005622//intracellular;GO:0043231//intracellular membrane-bounded organelle;GO:0005623//cell;GO:0043229//intracellular organelle;GO:0044464//cell part;GO:0043227//membrane-bounded organelle;GO:0044424//intracellular part	GO:0005488//binding;GO:0003676//nucleic acid binding;GO:1901363//heterocyclic compound binding;GO:0001071//nucleic acid binding transcription factor activity;GO:0097159//organic cyclic compound binding	GO:0044767//single-organism developmental process;GO:0044699//single-organism process;GO:0044763//single-organism cellular process;GO:0048869//cellular developmental process;GO:0010468//regulation of gene expression;GO:0009987//cellular process;GO:0060255//regulation of macromolecule metabolic process;GO:0019222//regulation of metabolic process;GO:0065007//biological regulation;GO:0050789//regula…
Bol015187	26.88	0	4.71	0.001	-12.20151134	7.59E-09	9.95E-08	yes	Bol015187	PREDICTED: expansin-A15 isoform X1 [Brassica napus]	-	-	-	-	GO:0005623//cell;GO:0044464//cell part;GO:0071944//cell periphery;GO:0030312//external encapsulating structure	-	GO:0032502//developmental process;GO:0071840//cellular component organization or biogenesis;GO:0071555//cell wall organization;GO:0008152//metabolic process;GO:0043170//macromolecule metabolic process;GO:0071554//cell wall organization or biogenesis;GO:0010087//phloem or xylem histogenesis;GO:0009987//cellular process;GO:0044237//cellular metabolic process;GO:0009888//tissue development;GO:007170…
Bol015195	1123	471	28.32	11.04	-1.359081093	3.92E-67	6.57E-65	yes	Bol015195	PREDICTED: subtilisin-like protease SBT1.6 [Brassica oleracea var. oleracea] [Brassica oleracea]	-	-	-	-	-	GO:0070011//peptidase activity, acting on L-amino acid peptides;GO:0016787//hydrolase activity;GO:0003824//catalytic activity;GO:0004175//endopeptidase activity;GO:0005515//protein binding;GO:0008233//peptidase activity;GO:0005488//binding	GO:0048519//negative regulation of biological process;GO:0009892//negative regulation of metabolic process;GO:0019222//regulation of metabolic process;GO:0044238//primary metabolic process;GO:0019538//protein metabolic process;GO:0065007//biological regulation;GO:0071704//organic substance metabolic process;GO:0050789//regulation of biological process;GO:0008152//metabolic process;GO:0043170//mac…
Bol015214	39.09	4.2	2.47	0.25	-3.304511042	1.76E-08	2.21E-07	yes	Bol015214	BnaC04g17900D [Brassica napus]	-	-	-	-	GO:0043226//organelle;GO:0044424//intracellular part;GO:0005623//cell;GO:0043231//intracellular membrane-bounded organelle;GO:0043229//intracellular organelle;GO:0044464//cell part;GO:0005622//intracellular;GO:0043227//membrane-bounded organelle	-	GO:0044699//single-organism process;GO:0044763//single-organism cellular process;GO:0007154//cell communication;GO:0050896//response to stimulus;GO:0044700//single organism signaling;GO:0023052//signaling;GO:0007165//signal transduction;GO:0050794//regulation of cellular process;GO:0065007//biological regulation;GO:0050789//regulation of biological process;GO:0009987//cellular process;GO:0051716/…
Bol015240	329.9	126.26	25.52	9.08	-1.490864126	6.59E-25	3.16E-23	yes	Bol015240	BnaC04g17620D [Brassica napus]	-	-	-	-	-	-	-
Bol015282	402.97	121.39	35.33	9.89	-1.836851323	7.34E-40	6.65E-38	yes	Bol015282	BnaC03g71290D [Brassica napus]	-	-	-	-	-	GO:0003824//catalytic activity	GO:0008152//metabolic process;GO:0044699//single-organism process;GO:0044710//single-organism metabolic process
Bol015290	25.69	103.39	1.78	6.65	1.901477099	5.39E-11	9.26E-10	yes	Bol015290	PREDICTED: serine/arginine-rich splicing factor RS2Z32-like [Brassica oleracea var. oleracea] [Brassica oleracea]	Genetic Information Processing	Transcription	ko03040//Spliceosome	K12896	-	GO:0036094//small molecule binding;GO:0043167//ion binding;GO:0046872//metal ion binding;GO:0097159//organic cyclic compound binding;GO:0005488//binding;GO:0046914//transition metal ion binding;GO:0043169//cation binding	-
Bol015296	50.43	126.06	0.59	1.38	1.225881407	2.17E-07	2.32E-06	yes	Bol015296	PREDICTED: E3 ubiquitin-protein ligase UPL4-like isoform X1 [Brassica oleracea var. oleracea] [Brassica oleracea]	Genetic Information Processing	Folding, sorting and degradation	ko04120//Ubiquitin mediated proteolysis	K10590	GO:0005623//cell;GO:0005622//intracellular;GO:0044424//intracellular part;GO:0044464//cell part	GO:0003824//catalytic activity;GO:0016740//transferase activity;GO:0019787//ubiquitin-like protein transferase activity	GO:0032446//protein modification by small protein conjugation;GO:0006464//cellular protein modification process;GO:0036211//protein modification process;GO:0044237//cellular metabolic process;GO:0044238//primary metabolic process;GO:0070647//protein modification by small protein conjugation or removal;GO:0019538//protein metabolic process;GO:0008152//metabolic process;GO:0043170//macromolecule me…
Bol015352	0	7.26	0.001	0.6	9.22881869	0.01564141	0.049781963	yes	Bol015352	PREDICTED: probable calcium-binding protein CML50 [Brassica napus]	Organismal Systems	Environmental adaptation	ko04626//Plant-pathogen interaction	K13448	-	GO:0043167//ion binding;GO:0046872//metal ion binding;GO:0005488//binding;GO:0043169//cation binding	GO:0051641//cellular localization;GO:0006928//movement of cell or subcellular component;GO:0051179//localization;GO:0009987//cellular process;GO:0044763//single-organism cellular process;GO:0051640//organelle localization;GO:0044699//single-organism process
Bol015354	202.11	58.62	11.31	3.05	-1.890717782	7.31E-22	3.04E-20	yes	Bol015354	PREDICTED: OTU domain-containing protein 5-A-like isoform X1 [Brassica oleracea var. oleracea] [Brassica oleracea]	-	-	-	-	-	GO:0003824//catalytic activity;GO:0016787//hydrolase activity;GO:0070011//peptidase activity, acting on L-amino acid peptides;GO:0008233//peptidase activity	GO:0008152//metabolic process;GO:0001101//response to acid chemical;GO:0019752//carboxylic acid metabolic process;GO:0019538//protein metabolic process;GO:0009628//response to abiotic stimulus;GO:0044763//single-organism cellular process;GO:0009694//jasmonic acid metabolic process;GO:0044281//small molecule metabolic process;GO:0043170//macromolecule metabolic process;GO:0044237//cellular metabol…
Bol015360	10	1	0.51	0.05	-3.350497247	0.011740243	0.039428664	yes	Bol015360	PREDICTED: zinc finger protein ZAT5-like [Brassica oleracea var. oleracea] [Brassica oleracea]	-	-	-	-	GO:0044424//intracellular part;GO:0043226//organelle;GO:0043231//intracellular membrane-bounded organelle;GO:0044464//cell part;GO:0005622//intracellular;GO:0043229//intracellular organelle;GO:0043227//membrane-bounded organelle;GO:0005623//cell	GO:0043167//ion binding;GO:0046914//transition metal ion binding;GO:0097159//organic cyclic compound binding;GO:0046872//metal ion binding;GO:0043169//cation binding;GO:0005488//binding	GO:0044763//single-organism cellular process;GO:0032989//cellular component morphogenesis;GO:0071555//cell wall organization;GO:0045229//external encapsulating structure organization;GO:0044699//single-organism process;GO:0048869//cellular developmental process;GO:0048468//cell development;GO:0044767//single-organism developmental process;GO:0016043//cellular component organization;GO:0009664//pl…
Bol015379	116	29	3.66	0.85	-2.106308902	6.88E-15	1.76E-13	yes	Bol015379	PREDICTED: cationic amino acid transporter 6, chloroplastic [Brassica oleracea var. oleracea] [Brassica oleracea]	-	-	-	-	GO:0005737//cytoplasm;GO:0044446//intracellular organelle part;GO:0044444//cytoplasmic part;GO:0043226//organelle;GO:0043227//membrane-bounded organelle;GO:0044425//membrane part;GO:0009526//plastid envelope;GO:0043229//intracellular organelle;GO:0016020//membrane;GO:0044422//organelle part;GO:0005623//cell;GO:0031090//organelle membrane;GO:0031967//organelle envelope;GO:0031224//intrinsic compon…	GO:0022892//substrate-specific transporter activity;GO:0046943//carboxylic acid transmembrane transporter activity;GO:0008514//organic anion transmembrane transporter activity;GO:0005342//organic acid transmembrane transporter activity;GO:0008509//anion transmembrane transporter activity;GO:0015075//ion transmembrane transporter activity;GO:0022891//substrate-specific transmembrane transporter ac…	GO:0051234//establishment of localization;GO:0006820//anion transport;GO:0046942//carboxylic acid transport;GO:0051707//response to other organism;GO:0006811//ion transport;GO:0006810//transport;GO:0044765//single-organism transport;GO:0009605//response to external stimulus;GO:0043207//response to external biotic stimulus;GO:0071702//organic substance transport;GO:0015711//organic anion transport…
Bol015387	7	0	0.34	0.001	-8.409390936	0.01564141	0.049781963	yes	Bol015387	BnaCnng66160D [Brassica napus]	-	-	-	-	-	-	-
Bol015420	29.69	105.95	1.47	4.86	1.725140159	3.62E-10	5.64E-09	yes	Bol015420	PREDICTED: flavonol synthase/flavanone 3-hydroxylase-like [Brassica oleracea var. oleracea] [Brassica oleracea]	-	-	-	-	GO:0044464//cell part;GO:0005622//intracellular;GO:0044424//intracellular part;GO:0005623//cell	GO:0016491//oxidoreductase activity;GO:0043169//cation binding;GO:0046914//transition metal ion binding;GO:0046872//metal ion binding;GO:0005488//binding;GO:0043167//ion binding;GO:0016705//oxidoreductase activity, acting on paired donors, with incorporation or reduction of molecular oxygen;GO:0003824//catalytic activity	GO:0009755//hormone-mediated signaling pathway;GO:0042221//response to chemical;GO:0019752//carboxylic acid metabolic process;GO:0007165//signal transduction;GO:0051707//response to other organism;GO:0032787//monocarboxylic acid metabolic process;GO:0032870//cellular response to hormone stimulus;GO:0043207//response to external biotic stimulus;GO:0044699//single-organism process;GO:0044281//small…
Bol015438	186.17	0	7.1	0.001	-12.79360331	3.10E-57	4.41E-55	yes	Bol015438	PREDICTED: dnaJ homolog subfamily C member 2-like [Brassica napus]	-	-	-	-	GO:0044424//intracellular part;GO:0043227//membrane-bounded organelle;GO:0043226//organelle;GO:0043229//intracellular organelle;GO:0043231//intracellular membrane-bounded organelle;GO:0044464//cell part;GO:0005622//intracellular;GO:0005623//cell	GO:1901363//heterocyclic compound binding;GO:0097159//organic cyclic compound binding;GO:0005488//binding;GO:0003676//nucleic acid binding	GO:0044238//primary metabolic process;GO:0043170//macromolecule metabolic process;GO:0044699//single-organism process;GO:0044267//cellular protein metabolic process;GO:0019538//protein metabolic process;GO:0044763//single-organism cellular process;GO:0044260//cellular macromolecule metabolic process;GO:0044237//cellular metabolic process;GO:0009987//cellular process;GO:0008152//metabolic process;…
Bol015446	332.47	162.95	7.1	3.23	-1.13628486	8.37E-17	2.51E-15	yes	Bol015446	BnaC03g02490D [Brassica napus]	-	-	-	-	GO:0044435//plastid part;GO:0044464//cell part;GO:0043226//organelle;GO:0005622//intracellular;GO:0009526//plastid envelope;GO:0005623//cell;GO:0043231//intracellular membrane-bounded organelle;GO:0044422//organelle part;GO:0009536//plastid;GO:0031967//organelle envelope;GO:0043229//intracellular organelle;GO:0005737//cytoplasm;GO:0044424//intracellular part;GO:0031975//envelope;GO:0044444//cytop…	-	-
Bol015450	1	11	0.08	0.8	3.321928095	0.006362167	0.023708396	yes	Bol015450	PREDICTED: protein YLS9-like [Brassica oleracea var. oleracea] [Brassica oleracea]	-	-	-	-	GO:0044422//organelle part;GO:0044464//cell part;GO:0005623//cell;GO:0044424//intracellular part;GO:0005622//intracellular;GO:0043226//organelle;GO:0031090//organelle membrane;GO:0030054//cell junction;GO:0016020//membrane;GO:0043231//intracellular membrane-bounded organelle;GO:0043229//intracellular organelle;GO:0005911//cell-cell junction;GO:0043227//membrane-bounded organelle	-	GO:0002376//immune system process;GO:0009607//response to biotic stimulus;GO:0002252//immune effector process;GO:0051707//response to other organism;GO:0051704//multi-organism process;GO:0009605//response to external stimulus;GO:0050896//response to stimulus;GO:0043207//response to external biotic stimulus;GO:0009617//response to bacterium
Bol015458	678.32	1542.07	11.45	24.18	1.078466646	1.18E-57	1.70E-55	yes	Bol015458	PREDICTED: ubiquitin carboxyl-terminal hydrolase 12 isoform X1 [Brassica oleracea var. oleracea] [Brassica oleracea]	-	-	-	-	-	GO:0016787//hydrolase activity;GO:0070011//peptidase activity, acting on L-amino acid peptides;GO:0003824//catalytic activity;GO:0008233//peptidase activity	GO:0009987//cellular process;GO:0044260//cellular macromolecule metabolic process;GO:0044265//cellular macromolecule catabolic process;GO:0044237//cellular metabolic process;GO:0044248//cellular catabolic process;GO:0019538//protein metabolic process;GO:1901575//organic substance catabolic process;GO:0044257//cellular protein catabolic process;GO:0030163//protein catabolic process;GO:0019941//mod…
Bol015549	131.53	445.69	5.98	18.83	1.65481561	5.09E-35	3.82E-33	yes	Bol015549	PREDICTED: 26S protease regulatory subunit 6B homolog [Brassica oleracea var. oleracea] [Brassica oleracea]	Genetic Information Processing	Folding, sorting and degradation	ko03050//Proteasome	K03063	GO:0044464//cell part;GO:0043234//protein complex;GO:0071944//cell periphery;GO:0005623//cell;GO:0043231//intracellular membrane-bounded organelle;GO:0043227//membrane-bounded organelle;GO:0032991//macromolecular complex;GO:0043226//organelle;GO:0044444//cytoplasmic part;GO:0005622//intracellular;GO:0005911//cell-cell junction;GO:0030054//cell junction;GO:0030312//external encapsulating structure…	GO:0036094//small molecule binding;GO:0016887//ATPase activity;GO:0016462//pyrophosphatase activity;GO:0017111//nucleoside-triphosphatase activity;GO:0001882//nucleoside binding;GO:0097367//carbohydrate derivative binding;GO:0016787//hydrolase activity;GO:0042623//ATPase activity, coupled;GO:0032550//purine ribonucleoside binding;GO:0097159//organic cyclic compound binding;GO:0003824//catalytic a…	GO:0006811//ion transport;GO:0044242//cellular lipid catabolic process;GO:0046942//carboxylic acid transport;GO:0065003//macromolecular complex assembly;GO:0050896//response to stimulus;GO:0006461//protein complex assembly;GO:0006631//fatty acid metabolic process;GO:0006082//organic acid metabolic process;GO:0044248//cellular catabolic process;GO:0044763//single-organism cellular process;GO:00434…
Bol015564	18	4	1.76	0.36	-2.289506617	0.00261354	0.011007035	yes	Bol015564	BnaC02g10990D [Brassica napus]	-	-	-	-	GO:0043229//intracellular organelle;GO:0043226//organelle;GO:0016020//membrane;GO:0044464//cell part;GO:0031090//organelle membrane;GO:0005911//cell-cell junction;GO:0043227//membrane-bounded organelle;GO:0005623//cell;GO:0030054//cell junction;GO:0044422//organelle part;GO:0044444//cytoplasmic part;GO:0005737//cytoplasm;GO:0043231//intracellular membrane-bounded organelle;GO:0005622//intracellul…	-	GO:0009628//response to abiotic stimulus;GO:0050896//response to stimulus;GO:0009719//response to endogenous stimulus;GO:0051234//establishment of localization;GO:0006950//response to stress;GO:0009725//response to hormone;GO:0042221//response to chemical;GO:0009314//response to radiation;GO:0051179//localization;GO:0006972//hyperosmotic response;GO:0006970//response to osmotic stress;GO:0010033/…
Bol015614	115.72	38.05	6.96	2.13	-1.708233876	1.70E-11	3.08E-10	yes	Bol015614	PREDICTED: telomere repeat-binding factor 1-like isoform X2 [Brassica oleracea var. oleracea] [Brassica oleracea]	-	-	-	-	GO:0005694//chromosome;GO:0032991//macromolecular complex;GO:0043231//intracellular membrane-bounded organelle;GO:0044427//chromosomal part;GO:0005622//intracellular;GO:0044422//organelle part;GO:0043226//organelle;GO:0000785//chromatin;GO:0043228//non-membrane-bounded organelle;GO:0043229//intracellular organelle;GO:0044464//cell part;GO:0043227//membrane-bounded organelle;GO:0044446//intracellu…	GO:0046983//protein dimerization activity;GO:0005515//protein binding;GO:0097159//organic cyclic compound binding;GO:0003676//nucleic acid binding;GO:0003690//double-stranded DNA binding;GO:0003677//DNA binding;GO:1901363//heterocyclic compound binding;GO:0001071//nucleic acid binding transcription factor activity;GO:0005488//binding	GO:0007049//cell cycle;GO:1902410//mitotic cytokinetic process;GO:0000281//mitotic cytokinesis;GO:0010038//response to metal ion;GO:0044036//cell wall macromolecule metabolic process;GO:0009987//cellular process;GO:0009059//macromolecule biosynthetic process;GO:0045491//xylan metabolic process;GO:0050789//regulation of biological process;GO:0032506//cytokinetic process;GO:0000278//mitotic cell cy…
Bol015615	17	4	0.74	0.16	-2.209453366	0.007226519	0.026397096	yes	Bol015615	PREDICTED: zinc finger protein ZAT1 [Brassica oleracea var. oleracea] [Brassica oleracea]	-	-	-	-	-	GO:0043169//cation binding;GO:0043167//ion binding;GO:0005488//binding;GO:0097159//organic cyclic compound binding	-
Bol015619	21	4	1.56	0.28	-2.478047297	0.000537698	0.002795995	yes	Bol015619	BnaC06g02840D [Brassica napus]	-	-	-	-	GO:0005623//cell;GO:0043227//membrane-bounded organelle;GO:0044424//intracellular part;GO:0043226//organelle;GO:0043231//intracellular membrane-bounded organelle;GO:0005622//intracellular;GO:0043229//intracellular organelle;GO:0044464//cell part	GO:0003676//nucleic acid binding;GO:0097159//organic cyclic compound binding;GO:1901363//heterocyclic compound binding;GO:0005488//binding;GO:0005515//protein binding	GO:0044249//cellular biosynthetic process;GO:0060255//regulation of macromolecule metabolic process;GO:0034645//cellular macromolecule biosynthetic process;GO:0009058//biosynthetic process;GO:0044237//cellular metabolic process;GO:0009059//macromolecule biosynthetic process;GO:0071704//organic substance metabolic process;GO:0019222//regulation of metabolic process;GO:0050789//regulation of biolog…
Bol015671	52.18	22.74	2.71	1.1	-1.300789328	0.000321103	0.001778301	yes	Bol015671	PREDICTED: uncharacterized oxidoreductase At4g09670 isoform X2 [Brassica oleracea var. oleracea] [Brassica oleracea]	-	-	-	-	GO:0005737//cytoplasm;GO:0044464//cell part;GO:0005623//cell;GO:0005622//intracellular;GO:0044424//intracellular part;GO:0044444//cytoplasmic part	GO:0003824//catalytic activity	GO:0044699//single-organism process;GO:0008152//metabolic process;GO:0044710//single-organism metabolic process
Bol015675	0	24.67	0.001	0.29	8.17990909	1.21E-07	1.34E-06	yes	Bol015675	BnaA09g23120D [Brassica napus]	Metabolism;Cellular Processes;Environmental Information Processing	Signal transduction;Transport and catabolism;Carbohydrate metabolism	ko04145//Phagosome;ko04070//Phosphatidylinositol signaling system;ko00562//Inositol phosphate metabolism	K00921	GO:0044424//intracellular part;GO:0043227//membrane-bounded organelle;GO:0043231//intracellular membrane-bounded organelle;GO:0005623//cell;GO:0005622//intracellular;GO:0043229//intracellular organelle;GO:0043226//organelle;GO:0044464//cell part	GO:0016772//transferase activity, transferring phosphorus-containing groups;GO:0097159//organic cyclic compound binding;GO:0036094//small molecule binding;GO:0003824//catalytic activity;GO:0032550//purine ribonucleoside binding;GO:0032549//ribonucleoside binding;GO:0016740//transferase activity;GO:0016307//phosphatidylinositol phosphate kinase activity;GO:0016773//phosphotransferase activity, alc…	GO:0019637//organophosphate metabolic process;GO:0046486//glycerolipid metabolic process;GO:0043170//macromolecule metabolic process;GO:0044763//single-organism cellular process;GO:0044699//single-organism process;GO:0006796//phosphate-containing compound metabolic process;GO:0008152//metabolic process;GO:0006644//phospholipid metabolic process;GO:0006793//phosphorus metabolic process;GO:0044238/…
Bol015681	129.22	68.44	3.62	1.78	-1.024112456	1.72E-06	1.58E-05	yes	Bol015681	BnaAnng02300D [Brassica napus]	-	-	-	-	GO:0016020//membrane	-	-
Bol015770	208.69	93.82	6.84	2.86	-1.257981178	5.13E-13	1.10E-11	yes	Bol015770	BnaC01g38150D [Brassica napus]	-	-	-	-	-	-	-
Bol015782	11	37	0.14	0.43	1.618909833	0.000727566	0.00364953	yes	Bol015782	PREDICTED: ABC transporter C family member 3 [Brassica oleracea var. oleracea] [Brassica oleracea]	-	-	-	-	GO:0031224//intrinsic component of membrane;GO:0044425//membrane part;GO:0016020//membrane	GO:0017111//nucleoside-triphosphatase activity;GO:0022857//transmembrane transporter activity;GO:0016818//hydrolase activity, acting on acid anhydrides, in phosphorus-containing anhydrides;GO:0097159//organic cyclic compound binding;GO:0022804//active transmembrane transporter activity;GO:0005488//binding;GO:1901363//heterocyclic compound binding;GO:0097367//carbohydrate derivative binding;GO:000…	GO:0044763//single-organism cellular process;GO:0009987//cellular process;GO:0051179//localization;GO:0044699//single-organism process;GO:0051234//establishment of localization
Bol015793	4119.68	1895.44	111.21	47.55	-1.225769275	5.81E-181	3.73E-178	yes	Bol015793	PREDICTED: ABC transporter G family member 26 [Brassica oleracea var. oleracea] [Brassica oleracea]	-	-	-	-	GO:0031224//intrinsic component of membrane;GO:0016020//membrane;GO:0044425//membrane part	GO:0016787//hydrolase activity;GO:0016462//pyrophosphatase activity;GO:0032550//purine ribonucleoside binding;GO:0005488//binding;GO:0097367//carbohydrate derivative binding;GO:0016817//hydrolase activity, acting on acid anhydrides;GO:0016818//hydrolase activity, acting on acid anhydrides, in phosphorus-containing anhydrides;GO:0032549//ribonucleoside binding;GO:0097159//organic cyclic compound b…	GO:0030198//extracellular matrix organization;GO:0032501//multicellular organismal process;GO:0007275//multicellular organism development;GO:0032989//cellular component morphogenesis;GO:0051234//establishment of localization;GO:0016043//cellular component organization;GO:0048646//anatomical structure formation involved in morphogenesis;GO:0044767//single-organism developmental process;GO:0044763/…
Bol015801	0	7	0.001	1.01	9.980139578	0.01564141	0.049781963	yes	Bol015801	PREDICTED: enhancer of mRNA-decapping protein 4-like isoform X2 [Brassica napus]	Genetic Information Processing	Folding, sorting and degradation	ko03018//RNA degradation	K12616	GO:0043228//non-membrane-bounded organelle;GO:0005737//cytoplasm;GO:0043229//intracellular organelle;GO:0005623//cell;GO:0043226//organelle;GO:0035770//ribonucleoprotein granule;GO:0005622//intracellular;GO:0030529//intracellular ribonucleoprotein complex;GO:0043227//membrane-bounded organelle;GO:0044424//intracellular part;GO:0044444//cytoplasmic part;GO:0043231//intracellular membrane-bounded o…	GO:0005488//binding;GO:0046983//protein dimerization activity;GO:0005515//protein binding	GO:0044265//cellular macromolecule catabolic process;GO:0009725//response to hormone;GO:0043170//macromolecule metabolic process;GO:1901361//organic cyclic compound catabolic process;GO:0032502//developmental process;GO:0044767//single-organism developmental process;GO:0000003//reproduction;GO:0032501//multicellular organismal process;GO:0034655//nucleobase-containing compound catabolic process;G…
Bol015806	62.69	8.05	3.8	0.45	-3.078002512	1.36E-12	2.77E-11	yes	Bol015806	PREDICTED: WPP domain-interacting protein 3-like [Brassica oleracea var. oleracea] [Brassica oleracea]	-	-	-	-	GO:0016020//membrane;GO:0012505//endomembrane system;GO:0043231//intracellular membrane-bounded organelle;GO:0043226//organelle;GO:0005622//intracellular;GO:0043229//intracellular organelle;GO:0005623//cell;GO:0044464//cell part;GO:0044424//intracellular part;GO:0043227//membrane-bounded organelle	GO:0005488//binding;GO:0046872//metal ion binding;GO:0043169//cation binding;GO:0097159//organic cyclic compound binding;GO:0046914//transition metal ion binding;GO:0001071//nucleic acid binding transcription factor activity;GO:0043167//ion binding	GO:0006996//organelle organization;GO:0007275//multicellular organism development;GO:0019222//regulation of metabolic process;GO:0048856//anatomical structure development;GO:0048731//system development;GO:0046907//intracellular transport;GO:0006810//transport;GO:0048364//root development;GO:0048569//post-embryonic organ development;GO:0051179//localization;GO:0044767//single-organism developmenta…
Bol015809	12	1	0.4	0.03	-3.736965594	0.003427498	0.013964609	yes	Bol015809	PREDICTED: L-ascorbate oxidase homolog [Brassica oleracea var. oleracea] [Brassica oleracea]	-	-	-	-	-	GO:0043167//ion binding;GO:0046872//metal ion binding;GO:0003824//catalytic activity;GO:0005488//binding;GO:0046914//transition metal ion binding;GO:0043169//cation binding	GO:0044699//single-organism process;GO:0044710//single-organism metabolic process;GO:0008152//metabolic process
Bol015818	14.01	0	0.25	0.001	-7.965784285	0.000122627	0.000753351	yes	Bol015818	PREDICTED: MAP3K epsilon protein kinase 1-like isoform X1 [Brassica oleracea var. oleracea] [Brassica oleracea]	-	-	-	-	GO:0044464//cell part;GO:0005623//cell	GO:0005488//binding;GO:0032550//purine ribonucleoside binding;GO:1901363//heterocyclic compound binding;GO:0001882//nucleoside binding;GO:0016301//kinase activity;GO:0001883//purine nucleoside binding;GO:0032549//ribonucleoside binding;GO:0036094//small molecule binding;GO:0003824//catalytic activity;GO:0097367//carbohydrate derivative binding;GO:0016773//phosphotransferase activity, alcohol grou…	GO:0009987//cellular process;GO:0044238//primary metabolic process;GO:0071704//organic substance metabolic process;GO:0043412//macromolecule modification;GO:0044267//cellular protein metabolic process;GO:0008152//metabolic process;GO:0043170//macromolecule metabolic process;GO:0044260//cellular macromolecule metabolic process;GO:0006793//phosphorus metabolic process;GO:0044237//cellular metabolic…
Bol015829	0	46.22	0.001	2.28	11.15481811	5.97E-14	1.39E-12	yes	Bol015829	NAC domain-containing protein 82-like [Brassica napus]	-	-	-	-	GO:0043227//membrane-bounded organelle;GO:0043229//intracellular organelle;GO:0044464//cell part;GO:0044424//intracellular part;GO:0005623//cell;GO:0043231//intracellular membrane-bounded organelle;GO:0043226//organelle;GO:0005622//intracellular	GO:0005488//binding;GO:0001071//nucleic acid binding transcription factor activity;GO:0097159//organic cyclic compound binding;GO:0003676//nucleic acid binding;GO:1901363//heterocyclic compound binding	GO:0032501//multicellular organismal process;GO:0060255//regulation of macromolecule metabolic process;GO:0065007//biological regulation;GO:1901576//organic substance biosynthetic process;GO:0009058//biosynthetic process;GO:0044237//cellular metabolic process;GO:0034645//cellular macromolecule biosynthetic process;GO:0009059//macromolecule biosynthetic process;GO:0009987//cellular process;GO:0071…
Bol015850	0	129.16	0.001	1.8	10.81378119	2.21E-36	1.75E-34	yes	Bol015850	PREDICTED: splicing factor 3B subunit 1-like [Brassica oleracea var. oleracea] [Brassica oleracea]	Genetic Information Processing	Transcription	ko03040//Spliceosome	K12828	GO:0044424//intracellular part;GO:0044444//cytoplasmic part;GO:0005622//intracellular;GO:0044464//cell part;GO:0005737//cytoplasm;GO:0043227//membrane-bounded organelle;GO:0043229//intracellular organelle;GO:0009536//plastid;GO:0043231//intracellular membrane-bounded organelle;GO:0005623//cell;GO:0043226//organelle	-	-
Bol015868	7.16	25.92	0.33	1.11	1.750021747	0.004583775	0.017801393	yes	Bol015868	PREDICTED: protein trichome birefringence-like 12 isoform X1 [Brassica oleracea var. oleracea] [Brassica oleracea]	-	-	-	-	-	-	-
Bol015873	11.08	0	0.46	0.001	-8.845490051	0.00097925	0.004696534	yes	Bol015873	BnaCnng30490D [Brassica napus]	-	-	-	-	-	-	-
Bol015979	0	11.12	0.001	1.09	10.09011242	0.00097925	0.004696534	yes	Bol015979	PREDICTED: ubiquitin-fold modifier-conjugating enzyme 1-like [Brassica oleracea var. oleracea] [Brassica oleracea]	-	-	-	-	GO:0009536//plastid;GO:0043229//intracellular organelle;GO:0005622//intracellular;GO:0043227//membrane-bounded organelle;GO:0043226//organelle;GO:0005737//cytoplasm;GO:0044424//intracellular part;GO:0005623//cell;GO:0044444//cytoplasmic part;GO:0044464//cell part;GO:0043231//intracellular membrane-bounded organelle	-	GO:0006810//transport;GO:0051179//localization;GO:0044710//single-organism metabolic process;GO:0016043//cellular component organization;GO:0008152//metabolic process;GO:0009987//cellular process;GO:0019748//secondary metabolic process;GO:0044699//single-organism process;GO:0051234//establishment of localization;GO:0071840//cellular component organization or biogenesis;GO:0061024//membrane organi…
Bol015986	29.27	120.04	0.63	2.38	1.91753784	7.11E-13	1.50E-11	yes	Bol015986	BnaC03g75880D, partial [Brassica napus]	Genetic Information Processing	Transcription	ko03040//Spliceosome	K12825	-	-	-
Bol015993	16.73	74.96	0.36	1.49	2.049243519	5.40E-09	7.24E-08	yes	Bol015993	BnaC03g75880D, partial [Brassica napus]	Genetic Information Processing	Transcription	ko03040//Spliceosome	K12825	-	-	-
Bol016018	0	189.61	0.001	2.76	11.43045255	8.78E-54	1.14E-51	yes	Bol016018	PREDICTED: protein BRASSINOSTEROID INSENSITIVE 1-like [Brassica oleracea var. oleracea] [Brassica oleracea]	Environmental Information Processing	Signal transduction	ko04075//Plant hormone signal transduction	K13415	GO:0043231//intracellular membrane-bounded organelle;GO:0005623//cell;GO:0005622//intracellular;GO:0043227//membrane-bounded organelle;GO:0043229//intracellular organelle;GO:0016020//membrane;GO:0043226//organelle;GO:0044422//organelle part;GO:0032991//macromolecular complex;GO:0044464//cell part;GO:0044425//membrane part;GO:0031090//organelle membrane;GO:0031224//intrinsic component of membrane;…	GO:0032550//purine ribonucleoside binding;GO:0046983//protein dimerization activity;GO:0001883//purine nucleoside binding;GO:1901363//heterocyclic compound binding;GO:0016301//kinase activity;GO:0097159//organic cyclic compound binding;GO:0008289//lipid binding;GO:0016740//transferase activity;GO:0032549//ribonucleoside binding;GO:0097367//carbohydrate derivative binding;GO:0016773//phosphotransf…	GO:0065007//biological regulation;GO:0048589//developmental growth;GO:0005975//carbohydrate metabolic process;GO:0055088//lipid homeostasis;GO:0048831//regulation of shoot system development;GO:0009826//unidimensional cell growth;GO:0044702//single organism reproductive process;GO:0016049//cell growth;GO:0009617//response to bacterium;GO:0048608//reproductive structure development;GO:0009720//det…
Bol016033	0	21.27	0.001	0.86	9.74819285	9.64E-07	9.20E-06	yes	Bol016033	BnaC03g60390D [Brassica napus]	-	-	-	-	-	GO:0043169//cation binding;GO:0046872//metal ion binding;GO:0005488//binding;GO:0046914//transition metal ion binding;GO:0043167//ion binding	GO:0009605//response to external stimulus;GO:0050896//response to stimulus;GO:0009607//response to biotic stimulus;GO:0051704//multi-organism process;GO:0043207//response to external biotic stimulus;GO:0051707//response to other organism;GO:0009608//response to symbiont
Bol016039	101	45	4.14	1.71	-1.275634443	5.70E-07	5.65E-06	yes	Bol016039	PREDICTED: BAHD acyltransferase At3g29680-like [Brassica oleracea var. oleracea] [Brassica oleracea]	-	-	-	-	GO:0044424//intracellular part;GO:0005623//cell;GO:0005622//intracellular;GO:0044464//cell part	GO:0003824//catalytic activity;GO:0003988//acetyl-CoA C-acyltransferase activity;GO:0016746//transferase activity, transferring acyl groups;GO:0016740//transferase activity;GO:0016408//C-acyltransferase activity;GO:0016747//transferase activity, transferring acyl groups other than amino-acyl groups	GO:0008610//lipid biosynthetic process;GO:0008202//steroid metabolic process;GO:0006721//terpenoid metabolic process;GO:0016104//triterpenoid biosynthetic process;GO:0006694//steroid biosynthetic process;GO:0071704//organic substance metabolic process;GO:0044255//cellular lipid metabolic process;GO:1901360//organic cyclic compound metabolic process;GO:0044237//cellular metabolic process;GO:000672…
Bol016040	0	8.17	0.001	0.18	7.491853096	0.007823441	0.027985303	yes	Bol016040	BnaC03g60340D [Brassica napus]	Metabolism;Cellular Processes	Energy metabolism;Transport and catabolism	ko00190//Oxidative phosphorylation;ko04145//Phagosome	K02154	GO:0098796//membrane protein complex;GO:0043234//protein complex;GO:0044444//cytoplasmic part;GO:0016020//membrane;GO:0044437//vacuolar part;GO:0009526//plastid envelope;GO:0005773//vacuole;GO:0044435//plastid part;GO:0098805//whole membrane;GO:0044422//organelle part;GO:0043229//intracellular organelle;GO:0031967//organelle envelope;GO:0098588//bounding membrane of organelle;GO:0044424//intracel…	GO:0022891//substrate-specific transmembrane transporter activity;GO:0016817//hydrolase activity, acting on acid anhydrides;GO:0022892//substrate-specific transporter activity;GO:0016462//pyrophosphatase activity;GO:0017111//nucleoside-triphosphatase activity;GO:0015399//primary active transmembrane transporter activity;GO:0008324//cation transmembrane transporter activity;GO:0016787//hydrolase a…	GO:0034622//cellular macromolecular complex assembly;GO:1901135//carbohydrate derivative metabolic process;GO:0009199//ribonucleoside triphosphate metabolic process;GO:0044763//single-organism cellular process;GO:0044699//single-organism process;GO:0051238//sequestering of metal ion;GO:0006796//phosphate-containing compound metabolic process;GO:0009653//anatomical structure morphogenesis;GO:00512…
Bol016066	0	17.9	0.001	1.45	10.50183718	1.54E-05	0.000115934	yes	Bol016066	PREDICTED: transcription repressor MYB4 [Brassica oleracea var. oleracea] [Brassica oleracea]	-	-	-	-	GO:0043227//membrane-bounded organelle;GO:0005622//intracellular;GO:0043226//organelle;GO:0005623//cell;GO:0044464//cell part;GO:0043231//intracellular membrane-bounded organelle;GO:0044424//intracellular part;GO:0043229//intracellular organelle	GO:0003676//nucleic acid binding;GO:0001071//nucleic acid binding transcription factor activity;GO:0005488//binding;GO:1901363//heterocyclic compound binding;GO:0097159//organic cyclic compound binding	GO:0044237//cellular metabolic process;GO:0006576//cellular biogenic amine metabolic process;GO:0031323//regulation of cellular metabolic process;GO:0019748//secondary metabolic process;GO:1903506//regulation of nucleic acid-templated transcription;GO:1902578//single-organism localization;GO:0010468//regulation of gene expression;GO:1901362//organic cyclic compound biosynthetic process;GO:0009058…
Bol016090	0	18.41	0.001	1	9.965784285	7.69E-06	6.17E-05	yes	Bol016090	PREDICTED: E3 ubiquitin-protein ligase RHF1A [Brassica oleracea var. oleracea] [Brassica oleracea]	-	-	-	-	-	GO:0003824//catalytic activity;GO:0043167//ion binding;GO:0046914//transition metal ion binding;GO:0043169//cation binding;GO:0046872//metal ion binding;GO:0005488//binding	GO:0060255//regulation of macromolecule metabolic process;GO:0010033//response to organic substance;GO:0051716//cellular response to stimulus;GO:0007275//multicellular organism development;GO:0071310//cellular response to organic substance;GO:0006950//response to stress;GO:0009605//response to external stimulus;GO:0044767//single-organism developmental process;GO:0042221//response to chemical;GO:…
Bol016093	4.36	25.42	0.15	0.79	2.396890153	0.000328077	0.001810146	yes	Bol016093	BnaC03g59850D [Brassica napus]	-	-	-	-	GO:0016020//membrane	-	GO:0042743//hydrogen peroxide metabolic process;GO:0003006//developmental process involved in reproduction;GO:0000003//reproduction;GO:0044260//cellular macromolecule metabolic process;GO:0043412//macromolecule modification;GO:0018193//peptidyl-amino acid modification;GO:0044267//cellular protein metabolic process;GO:0044237//cellular metabolic process;GO:0032502//developmental process;GO:0006464…
Bol016150	3.94	37.45	0.04	0.39	3.285402219	1.90E-07	2.05E-06	yes	Bol016150	BnaC06g32350D [Brassica napus]	Genetic Information Processing	Folding, sorting and degradation	ko04141//Protein processing in endoplasmic reticulum	K11718	GO:0044444//cytoplasmic part;GO:0044464//cell part;GO:0005783//endoplasmic reticulum;GO:0012505//endomembrane system;GO:0043229//intracellular organelle;GO:0005623//cell;GO:0005737//cytoplasm;GO:0044422//organelle part;GO:0044432//endoplasmic reticulum part;GO:0005622//intracellular;GO:0043231//intracellular membrane-bounded organelle;GO:0043227//membrane-bounded organelle;GO:0009536//plastid;GO:…	GO:0008194//UDP-glycosyltransferase activity;GO:0046527//glucosyltransferase activity;GO:0016757//transferase activity, transferring glycosyl groups;GO:0003824//catalytic activity;GO:0016740//transferase activity;GO:0016758//transferase activity, transferring hexosyl groups;GO:0035251//UDP-glucosyltransferase activity	GO:0009605//response to external stimulus;GO:0002253//activation of immune response;GO:0045087//innate immune response;GO:0050896//response to stimulus;GO:0001101//response to acid chemical;GO:0043412//macromolecule modification;GO:0019538//protein metabolic process;GO:0044260//cellular macromolecule metabolic process;GO:0009814//defense response, incompatible interaction;GO:0050776//regulation o…
Bol016164	81	42	7.57	3.65	-1.052396836	0.000101296	0.000638337	yes	Bol016164	myb-like transcription factor 2 [Brassica oleracea var. viridis] [Brassica oleracea]	-	-	-	-	GO:0044424//intracellular part;GO:0044464//cell part;GO:0043229//intracellular organelle;GO:0043227//membrane-bounded organelle;GO:0043231//intracellular membrane-bounded organelle;GO:0005622//intracellular;GO:0005623//cell;GO:0043226//organelle	GO:0001071//nucleic acid binding transcription factor activity;GO:0005488//binding;GO:1901363//heterocyclic compound binding;GO:0097159//organic cyclic compound binding;GO:0003676//nucleic acid binding	GO:0010033//response to organic substance;GO:0010468//regulation of gene expression;GO:0071704//organic substance metabolic process;GO:0050896//response to stimulus;GO:0009058//biosynthetic process;GO:0019748//secondary metabolic process;GO:0019222//regulation of metabolic process;GO:0009725//response to hormone;GO:0044710//single-organism metabolic process;GO:1901360//organic cyclic compound met…
Bol016170	42	18	5.37	2.14	-1.327311292	0.001083919	0.005152745	yes	Bol016170	PREDICTED: postacrosomal sheath WW domain-binding protein [Brassica napus]	-	-	-	-	GO:0031224//intrinsic component of membrane;GO:0044425//membrane part;GO:0016020//membrane	-	GO:0044281//small molecule metabolic process;GO:0009058//biosynthetic process;GO:0071704//organic substance metabolic process;GO:0044711//single-organism biosynthetic process;GO:0008152//metabolic process;GO:0006796//phosphate-containing compound metabolic process;GO:1901576//organic substance biosynthetic process;GO:1901617//organic hydroxy compound biosynthetic process;GO:0019637//organophospha…
Bol016171	6.69	28.56	0.32	1.28	2	0.000513761	0.002683551	yes	Bol016171	BnaC06g32100D [Brassica napus]	-	-	-	-	-	-	-
Bol016187	4.22	21.03	0.42	1.93	2.200139614	0.004099517	0.016166064	yes	Bol016187	PREDICTED: protein C2-DOMAIN ABA-RELATED 9 [Brassica napus]	-	-	-	-	-	-	-
Bol016198	7.07	0	0.34	0.001	-8.409390936	0.01564141	0.049781963	yes	Bol016198	PREDICTED: proline transporter 3-like [Brassica napus]	-	-	-	-	GO:0031224//intrinsic component of membrane;GO:0044425//membrane part;GO:0016020//membrane	GO:0015075//ion transmembrane transporter activity;GO:0008514//organic anion transmembrane transporter activity;GO:0008509//anion transmembrane transporter activity;GO:0005215//transporter activity;GO:0005342//organic acid transmembrane transporter activity;GO:0022891//substrate-specific transmembrane transporter activity;GO:0022857//transmembrane transporter activity;GO:0046943//carboxylic acid …	GO:0006865//amino acid transport;GO:0055085//transmembrane transport;GO:0006820//anion transport;GO:0044763//single-organism cellular process;GO:0051234//establishment of localization;GO:0034220//ion transmembrane transport;GO:1902578//single-organism localization;GO:0098656//anion transmembrane transport;GO:0051179//localization;GO:0015849//organic acid transport;GO:0046942//carboxylic acid tran…
Bol016199	43.79	18.62	1.7	0.67	-1.343301746	0.000914567	0.004455433	yes	Bol016199	PREDICTED: proline transporter 1-like [Brassica oleracea var. oleracea] [Brassica oleracea]	-	-	-	-	GO:0016020//membrane;GO:0031224//intrinsic component of membrane;GO:0044425//membrane part	GO:0022892//substrate-specific transporter activity;GO:0008509//anion transmembrane transporter activity;GO:0008324//cation transmembrane transporter activity;GO:0046943//carboxylic acid transmembrane transporter activity;GO:0008514//organic anion transmembrane transporter activity;GO:0005342//organic acid transmembrane transporter activity;GO:0005215//transporter activity;GO:0022891//substrate-s…	GO:0034220//ion transmembrane transport;GO:0051234//establishment of localization;GO:1902578//single-organism localization;GO:0071705//nitrogen compound transport;GO:0071702//organic substance transport;GO:0015711//organic anion transport;GO:0044763//single-organism cellular process;GO:0006812//cation transport;GO:0044765//single-organism transport;GO:0006820//anion transport;GO:1903825//organic …
Bol016214	31	7	2.24	0.47	-2.25276607	7.13E-05	0.000463891	yes	Bol016214	BnaCnng75730D [Brassica napus]	-	-	-	-	-	-	GO:0044249//cellular biosynthetic process;GO:0009058//biosynthetic process;GO:0044260//cellular macromolecule metabolic process;GO:0044237//cellular metabolic process;GO:0071704//organic substance metabolic process;GO:0043170//macromolecule metabolic process;GO:0008152//metabolic process;GO:1901576//organic substance biosynthetic process;GO:0009059//macromolecule biosynthetic process;GO:0009987//…
Bol016216	676.67	1671.4	26.56	60.98	1.199081004	3.36E-73	6.38E-71	yes	Bol016216	PREDICTED: ribulose bisphosphate carboxylase/oxygenase activase, chloroplastic-like isoform X1 [Brassica napus]	-	-	-	-	GO:0009526//plastid envelope;GO:0044424//intracellular part;GO:0043229//intracellular organelle;GO:0044444//cytoplasmic part;GO:0043231//intracellular membrane-bounded organelle;GO:0043227//membrane-bounded organelle;GO:0009532//plastid stroma;GO:0031967//organelle envelope;GO:0009536//plastid;GO:0044434//chloroplast part;GO:0044435//plastid part;GO:0044422//organelle part;GO:0044446//intracellul…	GO:0036094//small molecule binding;GO:0030234//enzyme regulator activity;GO:0005488//binding;GO:0008047//enzyme activator activity;GO:0032549//ribonucleoside binding;GO:0032550//purine ribonucleoside binding;GO:0001883//purine nucleoside binding;GO:0098772//molecular function regulator;GO:1901363//heterocyclic compound binding;GO:0097367//carbohydrate derivative binding;GO:0097159//organic cyclic…	GO:0071229//cellular response to acid chemical;GO:0043067//regulation of programmed cell death;GO:0042537//benzene-containing compound metabolic process;GO:0010033//response to organic substance;GO:0070727//cellular macromolecule localization;GO:0032870//cellular response to hormone stimulus;GO:0042743//hydrogen peroxide metabolic process;GO:0051179//localization;GO:0043269//regulation of ion tra…
Bol016263	1199	394	37.48	11.45	-1.710773355	4.36E-100	1.23E-97	yes	Bol016263	PREDICTED: protein NUCLEAR FUSION DEFECTIVE 4-like [Brassica oleracea var. oleracea] [Brassica oleracea]	-	-	-	-	GO:0005911//cell-cell junction;GO:0044424//intracellular part;GO:0005622//intracellular;GO:0005737//cytoplasm;GO:0043229//intracellular organelle;GO:0030054//cell junction;GO:0043226//organelle;GO:0044425//membrane part;GO:0016020//membrane;GO:0005623//cell;GO:0009536//plastid;GO:0044464//cell part;GO:0031224//intrinsic component of membrane;GO:0043227//membrane-bounded organelle;GO:0044444//cyto…	-	GO:0046907//intracellular transport;GO:0046942//carboxylic acid transport;GO:0043207//response to external biotic stimulus;GO:0071705//nitrogen compound transport;GO:0051707//response to other organism;GO:0044763//single-organism cellular process;GO:0098542//defense response to other organism;GO:0002376//immune system process;GO:0051179//localization;GO:0006820//anion transport;GO:0044765//single…
Bol016265	0	22.26	0.001	0.7	9.451211112	4.82E-07	4.83E-06	yes	Bol016265	BnaC04g06320D [Brassica napus]	-	-	-	-	GO:0043227//membrane-bounded organelle;GO:0016020//membrane;GO:0043226//organelle;GO:0044422//organelle part;GO:0044425//membrane part;GO:0031090//organelle membrane;GO:0031224//intrinsic component of membrane	-	-
Bol016412	0	26.77	0.001	1.15	10.16741815	3.03E-08	3.68E-07	yes	Bol016412	PREDICTED: homeobox protein knotted-1-like 3 isoform X2 [Brassica oleracea var. oleracea] [Brassica oleracea]	-	-	-	-	GO:0043229//intracellular organelle;GO:0043231//intracellular membrane-bounded organelle;GO:0005623//cell;GO:0005737//cytoplasm;GO:0044464//cell part;GO:0043227//membrane-bounded organelle;GO:0044424//intracellular part;GO:0005622//intracellular;GO:0043226//organelle;GO:0044444//cytoplasmic part	GO:1901363//heterocyclic compound binding;GO:0003676//nucleic acid binding;GO:0005488//binding;GO:0097159//organic cyclic compound binding;GO:0003677//DNA binding;GO:0001071//nucleic acid binding transcription factor activity	GO:0050789//regulation of biological process;GO:0009725//response to hormone;GO:0050896//response to stimulus;GO:0010033//response to organic substance;GO:0051606//detection of stimulus;GO:0009719//response to endogenous stimulus;GO:0065007//biological regulation;GO:0009720//detection of hormone stimulus;GO:0009593//detection of chemical stimulus;GO:0034097//response to cytokine;GO:0042221//respo…
Bol016416	0	14.53	0.001	0.5	8.965784285	0.000122627	0.000753351	yes	Bol016416	PREDICTED: cytochrome P450 71B11-like [Brassica napus]	Metabolism	Metabolism of terpenoids and polyketides;Biosynthesis of other secondary metabolites	ko00945//Stilbenoid, diarylheptanoid and gingerol biosynthesis;ko00903//Limonene and pinene degradation	K00517	GO:0016020//membrane	GO:0005488//binding;GO:0046906//tetrapyrrole binding;GO:0016491//oxidoreductase activity;GO:0003824//catalytic activity;GO:0046872//metal ion binding;GO:0097159//organic cyclic compound binding;GO:0043167//ion binding;GO:1901363//heterocyclic compound binding;GO:0043169//cation binding;GO:0046914//transition metal ion binding	GO:0044699//single-organism process;GO:0044710//single-organism metabolic process;GO:0008152//metabolic process
Bol016421	11	0	0.41	0.001	-8.6794801	0.00097925	0.004696534	yes	Bol016421	PREDICTED: cytochrome P450 71B11-like [Brassica oleracea var. oleracea] [Brassica oleracea]	Metabolism	Metabolism of terpenoids and polyketides;Biosynthesis of other secondary metabolites	ko00945//Stilbenoid, diarylheptanoid and gingerol biosynthesis;ko00903//Limonene and pinene degradation	K00517	GO:0016020//membrane	GO:0043167//ion binding;GO:0097159//organic cyclic compound binding;GO:0046914//transition metal ion binding;GO:1901363//heterocyclic compound binding;GO:0003824//catalytic activity;GO:0046872//metal ion binding;GO:0005488//binding;GO:0016491//oxidoreductase activity;GO:0043169//cation binding;GO:0046906//tetrapyrrole binding	GO:0008152//metabolic process;GO:0044710//single-organism metabolic process;GO:0044699//single-organism process
Bol016441	4.44	21	0.55	2.41	2.131529623	0.004099517	0.016166064	yes	Bol016441	BnaA02g32410D [Brassica napus]	-	-	-	-	-	-	-
Bol016502	74	8	7.49	0.75	-3.320003218	1.06E-15	2.90E-14	yes	Bol016502	BnaC03g30580D [Brassica napus]	-	-	-	-	GO:0044424//intracellular part;GO:0043231//intracellular membrane-bounded organelle;GO:0043226//organelle;GO:0044464//cell part;GO:0005623//cell;GO:0043229//intracellular organelle;GO:0005622//intracellular;GO:0043227//membrane-bounded organelle	-	-
Bol016541	33.61	14.61	3.03	1.23	-1.300659478	0.00384377	0.015438642	yes	Bol016541	BnaC02g27290D [Brassica napus]	-	-	-	-	GO:0005737//cytoplasm;GO:0044444//cytoplasmic part;GO:0044464//cell part;GO:0016020//membrane;GO:0005911//cell-cell junction;GO:0032991//macromolecular complex;GO:0005622//intracellular;GO:0005623//cell;GO:0044424//intracellular part;GO:0030054//cell junction;GO:0043234//protein complex	GO:1901363//heterocyclic compound binding;GO:0036094//small molecule binding;GO:0003690//double-stranded DNA binding;GO:0097367//carbohydrate derivative binding;GO:0005488//binding;GO:0032550//purine ribonucleoside binding;GO:0003676//nucleic acid binding;GO:0032549//ribonucleoside binding;GO:0001883//purine nucleoside binding;GO:0001882//nucleoside binding;GO:0003677//DNA binding;GO:0097159//org…	GO:0008152//metabolic process;GO:0006281//DNA repair;GO:0034641//cellular nitrogen compound metabolic process;GO:0006139//nucleobase-containing compound metabolic process;GO:0050896//response to stimulus;GO:0009987//cellular process;GO:0044237//cellular metabolic process;GO:0046483//heterocycle metabolic process;GO:0044260//cellular macromolecule metabolic process;GO:0044699//single-organism proc…
Bol016726	27	3	2.05	0.21	-3.287162677	4.72E-06	3.97E-05	yes	Bol016726	BnaC06g02230D [Brassica napus]	-	-	-	-	GO:0043231//intracellular membrane-bounded organelle;GO:0044424//intracellular part;GO:0043226//organelle;GO:0043229//intracellular organelle;GO:0044464//cell part;GO:0005622//intracellular;GO:0005623//cell;GO:0043227//membrane-bounded organelle	-	-
Bol016730	35.77	0	1.19	0.001	-10.21674586	1.50E-11	2.74E-10	yes	Bol016730	PREDICTED: uncharacterized WD repeat-containing protein C3H5.08c [Brassica oleracea var. oleracea] [Brassica oleracea]	-	-	-	-	GO:0044464//cell part;GO:0008287//protein serine/threonine phosphatase complex;GO:1902494//catalytic complex;GO:0005622//intracellular;GO:0043226//organelle;GO:0043227//membrane-bounded organelle;GO:0043234//protein complex;GO:1903293//phosphatase complex;GO:0043229//intracellular organelle;GO:0005623//cell;GO:0044424//intracellular part;GO:0032991//macromolecular complex;GO:0043231//intracellula…	GO:0060089//molecular transducer activity;GO:0019888//protein phosphatase regulator activity;GO:0030234//enzyme regulator activity;GO:0098772//molecular function regulator;GO:0019208//phosphatase regulator activity	GO:0050794//regulation of cellular process;GO:0065007//biological regulation;GO:0050789//regulation of biological process;GO:0019222//regulation of metabolic process
Bol016738	84.79	386.23	4.91	20.78	2.081400725	1.56E-41	1.49E-39	yes	Bol016738	PREDICTED: nucleolin 1 [Brassica napus]	-	-	-	-	-	GO:0097159//organic cyclic compound binding;GO:0036094//small molecule binding;GO:0005488//binding	-
Bol016750	14	1	1.84	0.12	-3.938599455	0.000980413	0.004700119	yes	Bol016750	PREDICTED: uncharacterized protein LOC106299387 [Brassica oleracea var. oleracea] [Brassica oleracea]	-	-	-	-	-	-	-
Bol016765	0	11	0.001	2.3	11.16741815	0.00097925	0.004696534	yes	Bol016765	BnaA06g03210D [Brassica napus]	-	-	-	-	-	-	GO:0030001//metal ion transport;GO:0051234//establishment of localization;GO:0006810//transport;GO:1902578//single-organism localization;GO:0006812//cation transport;GO:0044765//single-organism transport;GO:0044699//single-organism process;GO:0051179//localization;GO:0006811//ion transport
Bol016845	65	32	4.13	1.89	-1.127755547	0.0003663	0.001998019	yes	Bol016845	PREDICTED: transcription factor DIVARICATA [Brassica oleracea var. oleracea] [Brassica oleracea]	-	-	-	-	-	-	-
Bol016890	31	72	2.05	4.42	1.10842246	0.000221286	0.001286697	yes	Bol016890	BnaA10g10550D [Brassica napus]	-	-	-	-	-	GO:0015036//disulfide oxidoreductase activity;GO:0016491//oxidoreductase activity;GO:0016667//oxidoreductase activity, acting on a sulfur group of donors;GO:0003824//catalytic activity	GO:0009987//cellular process;GO:0032502//developmental process;GO:0044763//single-organism cellular process;GO:0044699//single-organism process;GO:0008152//metabolic process;GO:0000003//reproduction;GO:0019725//cellular homeostasis;GO:0003006//developmental process involved in reproduction;GO:0065008//regulation of biological quality;GO:0022414//reproductive process;GO:0065007//biological regulat…
Bol016940	11.49	29.42	0.24	0.57	1.247927513	0.011591261	0.039067226	yes	Bol016940	PREDICTED: phototropin-2 isoform X1 [Brassica oleracea var. oleracea] [Brassica oleracea]	-	-	-	-	GO:0044464//cell part;GO:0043229//intracellular organelle;GO:0005623//cell;GO:0044424//intracellular part;GO:0043231//intracellular membrane-bounded organelle;GO:0005622//intracellular;GO:0043227//membrane-bounded organelle;GO:0043226//organelle;GO:0016020//membrane	GO:0097367//carbohydrate derivative binding;GO:0004872//receptor activity;GO:0004673//protein histidine kinase activity;GO:1901265//nucleoside phosphate binding;GO:0000166//nucleotide binding;GO:0001882//nucleoside binding;GO:0036094//small molecule binding;GO:0016301//kinase activity;GO:0003824//catalytic activity;GO:0016740//transferase activity;GO:0032549//ribonucleoside binding;GO:0016772//tr…	GO:0051051//negative regulation of transport;GO:0044699//single-organism process;GO:0009791//post-embryonic development;GO:0009653//anatomical structure morphogenesis;GO:0060255//regulation of macromolecule metabolic process;GO:0006996//organelle organization;GO:0044711//single-organism biosynthetic process;GO:0080090//regulation of primary metabolic process;GO:0006461//protein complex assembly;G…
Bol016948	0	13.75	0.001	0.2	7.64385619	0.000245094	0.001399526	yes	Bol016948	PREDICTED: FIP1[V]-like protein [Brassica oleracea var. oleracea] [Brassica oleracea]	-	-	-	-	-	GO:0097159//organic cyclic compound binding;GO:0005515//protein binding;GO:0005488//binding;GO:1901363//heterocyclic compound binding;GO:0003676//nucleic acid binding	GO:0006807//nitrogen compound metabolic process;GO:0009606//tropism;GO:0071704//organic substance metabolic process;GO:0044237//cellular metabolic process;GO:0006725//cellular aromatic compound metabolic process;GO:0006396//RNA processing;GO:0008152//metabolic process;GO:0009987//cellular process;GO:0043170//macromolecule metabolic process;GO:0050896//response to stimulus;GO:0065007//biological r…
Bol016977	0	12	0.001	0.74	9.531381461	0.000489894	0.002575505	yes	Bol016977	PREDICTED: mitochondrial outer membrane protein porin 2 isoform X1 [Brassica oleracea var. oleracea] [Brassica oleracea]	-	-	-	-	GO:0043231//intracellular membrane-bounded organelle;GO:0044425//membrane part;GO:0009526//plastid envelope;GO:0031090//organelle membrane;GO:0044444//cytoplasmic part;GO:0031975//envelope;GO:0009536//plastid;GO:0005740//mitochondrial envelope;GO:0031967//organelle envelope;GO:0005737//cytoplasm;GO:0016020//membrane;GO:0031966//mitochondrial membrane;GO:0043227//membrane-bounded organelle;GO:0043…	GO:0022832//voltage-gated channel activity;GO:0005215//transporter activity;GO:0015075//ion transmembrane transporter activity;GO:0005216//ion channel activity;GO:0022891//substrate-specific transmembrane transporter activity;GO:0022857//transmembrane transporter activity;GO:0022892//substrate-specific transporter activity;GO:0022838//substrate-specific channel activity;GO:0022803//passive transm…	GO:0044699//single-organism process;GO:0051707//response to other organism;GO:0006810//transport;GO:0019752//carboxylic acid metabolic process;GO:0006091//generation of precursor metabolites and energy;GO:0006811//ion transport;GO:0009987//cellular process;GO:0044710//single-organism metabolic process;GO:0055114//oxidation-reduction process;GO:0006082//organic acid metabolic process;GO:0044765//s…
Bol017009	0	492.48	0.001	9.63	13.23332008	9.49E-138	4.48E-135	yes	Bol017009	PREDICTED: leucine-rich repeat receptor-like protein kinase TDR [Brassica oleracea var. oleracea] [Brassica oleracea]	-	-	-	-	GO:0031224//intrinsic component of membrane;GO:0044425//membrane part;GO:0016020//membrane	GO:0001882//nucleoside binding;GO:0097367//carbohydrate derivative binding;GO:0005488//binding;GO:1901363//heterocyclic compound binding;GO:0097159//organic cyclic compound binding;GO:0036094//small molecule binding;GO:0016301//kinase activity;GO:0004672//protein kinase activity;GO:0032550//purine ribonucleoside binding;GO:0016740//transferase activity;GO:0001883//purine nucleoside binding;GO:000…	GO:0044238//primary metabolic process;GO:0051239//regulation of multicellular organismal process;GO:0010087//phloem or xylem histogenesis;GO:0009888//tissue development;GO:0009987//cellular process;GO:0048608//reproductive structure development;GO:0050789//regulation of biological process;GO:0009955//adaxial/abaxial pattern specification;GO:0003006//developmental process involved in reproduction;…
Bol017014	60	30	4.23	1.97	-1.102462034	0.000724993	0.003637159	yes	Bol017014	PREDICTED: thioredoxin-like 1-2, chloroplastic [Brassica napus]	-	-	-	-	-	-	-
Bol017037	197.93	646.9	11.83	35.94	1.603140335	2.03E-47	2.26E-45	yes	Bol017037	PREDICTED: SNAP25 homologous protein SNAP33 [Brassica napus]	-	-	-	-	GO:0043229//intracellular organelle;GO:0009536//plastid;GO:0016020//membrane;GO:0043231//intracellular membrane-bounded organelle;GO:0043227//membrane-bounded organelle;GO:0044424//intracellular part;GO:0043226//organelle;GO:0044425//membrane part;GO:0005622//intracellular;GO:0031224//intrinsic component of membrane;GO:0005737//cytoplasm;GO:0044444//cytoplasmic part;GO:0044464//cell part;GO:00056…	GO:0005488//binding;GO:0005515//protein binding	GO:0044699//single-organism process;GO:1903047//mitotic cell cycle process;GO:0009987//cellular process;GO:0051704//multi-organism process;GO:0050896//response to stimulus;GO:0035556//intracellular signal transduction;GO:0043436//oxoacid metabolic process;GO:0002376//immune system process;GO:0044700//single organism signaling;GO:0065007//biological regulation;GO:0044260//cellular macromolecule me…
Bol017052	20.13	50.94	1.02	2.39	1.228441466	0.001114982	0.005281849	yes	Bol017052	PREDICTED: transcription factor TCP5 [Brassica oleracea var. oleracea] [Brassica oleracea]	-	-	-	-	GO:0044464//cell part;GO:0043227//membrane-bounded organelle;GO:0005623//cell;GO:0043226//organelle;GO:0005622//intracellular;GO:0043229//intracellular organelle;GO:0044424//intracellular part;GO:0043231//intracellular membrane-bounded organelle	GO:0005488//binding;GO:0097159//organic cyclic compound binding;GO:1901363//heterocyclic compound binding;GO:0001071//nucleic acid binding transcription factor activity;GO:0003676//nucleic acid binding	GO:0071446//cellular response to salicylic acid stimulus;GO:0006996//organelle organization;GO:0044238//primary metabolic process;GO:0048856//anatomical structure development;GO:0044763//single-organism cellular process;GO:0033036//macromolecule localization;GO:0080090//regulation of primary metabolic process;GO:0006725//cellular aromatic compound metabolic process;GO:0007154//cell communication;…
Bol017053	5.71	67.4	0.23	2.54	3.465122731	7.93E-14	1.83E-12	yes	Bol017053	PREDICTED: pollen-specific leucine-rich repeat extensin-like protein 2 [Brassica napus]	-	-	-	-	GO:0043228//non-membrane-bounded organelle;GO:0005623//cell;GO:0044424//intracellular part;GO:0044464//cell part;GO:0043232//intracellular non-membrane-bounded organelle;GO:0043226//organelle;GO:0005622//intracellular;GO:0043229//intracellular organelle	GO:0016279//protein-lysine N-methyltransferase activity;GO:0008276//protein methyltransferase activity;GO:0008170//N-methyltransferase activity;GO:0016741//transferase activity, transferring one-carbon groups;GO:0008168//methyltransferase activity;GO:0008757//S-adenosylmethionine-dependent methyltransferase activity;GO:0016278//lysine N-methyltransferase activity;GO:0016740//transferase activity;…	GO:0060255//regulation of macromolecule metabolic process;GO:0016043//cellular component organization;GO:0044710//single-organism metabolic process;GO:0044238//primary metabolic process;GO:0036211//protein modification process;GO:0044260//cellular macromolecule metabolic process;GO:0006479//protein methylation;GO:0071840//cellular component organization or biogenesis;GO:0016569//covalent chromati…
Bol017055	56	27	4.98	2.23	-1.159102032	0.000644341	0.003278004	yes	Bol017055	PREDICTED: COBRA-like protein 5 [Brassica napus]	-	-	-	-	GO:0031224//intrinsic component of membrane;GO:0044425//membrane part;GO:0016020//membrane	GO:0016787//hydrolase activity;GO:0016798//hydrolase activity, acting on glycosyl bonds;GO:0001871//pattern binding;GO:0003824//catalytic activity;GO:0005488//binding	GO:0071704//organic substance metabolic process;GO:0006955//immune response;GO:1901615//organic hydroxy compound metabolic process;GO:0009987//cellular process;GO:0006725//cellular aromatic compound metabolic process;GO:0043207//response to external biotic stimulus;GO:0044710//single-organism metabolic process;GO:0042537//benzene-containing compound metabolic process;GO:0006950//response to stres…
Bol017076	13.5	36.44	0.87	2.18	1.325240829	0.00384377	0.015438642	yes	Bol017076	PREDICTED: thymidine kinase [Brassica oleracea var. oleracea] [Brassica oleracea]	Metabolism	Nucleotide metabolism	ko00240//Pyrimidine metabolism	K00857	-	GO:0032549//ribonucleoside binding;GO:0097367//carbohydrate derivative binding;GO:0001883//purine nucleoside binding;GO:0036094//small molecule binding;GO:0016772//transferase activity, transferring phosphorus-containing groups;GO:0019205//nucleobase-containing compound kinase activity;GO:0016817//hydrolase activity, acting on acid anhydrides;GO:0097159//organic cyclic compound binding;GO:0001882…	GO:0044763//single-organism cellular process;GO:0006793//phosphorus metabolic process;GO:0044237//cellular metabolic process;GO:0019438//aromatic compound biosynthetic process;GO:0006139//nucleobase-containing compound metabolic process;GO:0044260//cellular macromolecule metabolic process;GO:0019637//organophosphate metabolic process;GO:0044699//single-organism process;GO:0006259//DNA metabolic p…
Bol017106	40.3	16.74	0.86	0.33	-1.381870635	0.000876429	0.004293457	yes	Bol017106	BnaC07g30810D [Brassica napus]	-	-	-	-	GO:1990234//transferase complex;GO:0044424//intracellular part;GO:0015630//microtubule cytoskeleton;GO:0005875//microtubule associated complex;GO:0043234//protein complex;GO:0005623//cell;GO:0000151//ubiquitin ligase complex;GO:0032991//macromolecular complex;GO:0044422//organelle part;GO:0031461//cullin-RING ubiquitin ligase complex;GO:0043226//organelle;GO:0005622//intracellular;GO:0044446//int…	GO:0008092//cytoskeletal protein binding;GO:0005488//binding;GO:0015631//tubulin binding;GO:0005515//protein binding	GO:0044699//single-organism process;GO:0044763//single-organism cellular process;GO:0007017//microtubule-based process;GO:0009987//cellular process
Bol017113	0	17.13	0.001	1.83	10.83762793	1.54E-05	0.000115934	yes	Bol017113	PREDICTED: 50S ribosomal protein L24, chloroplastic-like [Brassica rapa]	Genetic Information Processing	Translation	ko03010//Ribosome	K02895	GO:0044444//cytoplasmic part;GO:0005737//cytoplasm;GO:0043228//non-membrane-bounded organelle;GO:0043226//organelle;GO:0044422//organelle part;GO:0043231//intracellular membrane-bounded organelle;GO:0030529//intracellular ribonucleoprotein complex;GO:0044446//intracellular organelle part;GO:0043227//membrane-bounded organelle;GO:0044464//cell part;GO:0005840//ribosome;GO:0044424//intracellular pa…	GO:0005198//structural molecule activity	GO:0071704//organic substance metabolic process;GO:0008152//metabolic process;GO:0043170//macromolecule metabolic process;GO:0010467//gene expression
Bol017121	125.24	0	3.87	0.001	-11.91811785	8.80E-39	7.60E-37	yes	Bol017121	PREDICTED: cleft lip and palate transmembrane protein 1 homolog [Brassica oleracea var. oleracea] [Brassica oleracea]	-	-	-	-	GO:0005623//cell;GO:0044425//membrane part;GO:0031224//intrinsic component of membrane;GO:0043227//membrane-bounded organelle;GO:0044424//intracellular part;GO:0043229//intracellular organelle;GO:0016020//membrane;GO:0005622//intracellular;GO:0043231//intracellular membrane-bounded organelle;GO:0043226//organelle;GO:0044464//cell part	-	GO:0006725//cellular aromatic compound metabolic process;GO:0051276//chromosome organization;GO:0007049//cell cycle;GO:1903046//meiotic cell cycle process;GO:0044699//single-organism process;GO:0007059//chromosome segregation;GO:1901360//organic cyclic compound metabolic process;GO:0032200//telomere organization;GO:0016043//cellular component organization;GO:0044237//cellular metabolic process;GO…
Bol017124	0	37.51	0.001	1.2	10.22881869	1.50E-11	2.74E-10	yes	Bol017124	BnaC07g30670D [Brassica napus]	-	-	-	-	-	GO:0036094//small molecule binding;GO:0005488//binding	-
Bol017127	13	0	1.01	0.001	-9.980139578	0.000245094	0.001399526	yes	Bol017127	PREDICTED: ankyrin repeat and SAM domain-containing protein 3 [Brassica oleracea var. oleracea] [Brassica oleracea]	-	-	-	-	-	-	-
Bol017130	9.25	0	0.34	0.001	-8.409390936	0.003913285	0.015539803	yes	Bol017130	BnaC07g30620D [Brassica napus]	-	-	-	-	-	-	-
Bol017144	41	22	2.07	1.03	-1.00698643	0.01126751	0.038188019	yes	Bol017144	BnaA10g06390D [Brassica napus]	-	-	-	-	GO:0005737//cytoplasm;GO:0005623//cell;GO:0005622//intracellular;GO:0044444//cytoplasmic part;GO:0044424//intracellular part;GO:0044464//cell part	-	GO:0050789//regulation of biological process;GO:0050794//regulation of cellular process;GO:0065007//biological regulation;GO:0009987//cellular process;GO:0010646//regulation of cell communication;GO:0044710//single-organism metabolic process;GO:0044237//cellular metabolic process;GO:0008152//metabolic process;GO:0019748//secondary metabolic process;GO:0044763//single-organism cellular process;GO:…
Bol017157	0	18.99	0.001	0.77	9.588714636	7.69E-06	6.17E-05	yes	Bol017157	BnaC02g14600D [Brassica napus]	-	-	-	-	-	GO:0003824//catalytic activity	GO:0009888//tissue development;GO:0010087//phloem or xylem histogenesis;GO:0044260//cellular macromolecule metabolic process;GO:0048856//anatomical structure development;GO:0044710//single-organism metabolic process;GO:0044699//single-organism process;GO:0044237//cellular metabolic process;GO:0008152//metabolic process;GO:0032502//developmental process;GO:0043170//macromolecule metabolic process;…
Bol017167	43.57	0	2.27	0.001	-11.14847658	5.97E-14	1.39E-12	yes	Bol017167	BnaC02g14500D [Brassica napus]	-	-	-	-	GO:0044424//intracellular part;GO:0043227//membrane-bounded organelle;GO:0044464//cell part;GO:0043229//intracellular organelle;GO:0043231//intracellular membrane-bounded organelle;GO:0005622//intracellular;GO:0005623//cell;GO:0043226//organelle	GO:1901363//heterocyclic compound binding;GO:0097159//organic cyclic compound binding;GO:0001071//nucleic acid binding transcription factor activity;GO:0005515//protein binding;GO:0005488//binding;GO:0003676//nucleic acid binding	GO:0044249//cellular biosynthetic process;GO:0065007//biological regulation;GO:0009058//biosynthetic process;GO:1901576//organic substance biosynthetic process;GO:0034645//cellular macromolecule biosynthetic process;GO:0043170//macromolecule metabolic process;GO:0008152//metabolic process;GO:0044699//single-organism process;GO:0050789//regulation of biological process;GO:0044260//cellular macromo…
[truncated: 2,718 more rows]
